# Supplementary material for: Yeast Secretes High Amounts of Human Calreticulin without Cellular Stress
Source: Curr Issues Mol Biol. 2022 Apr 19;44(5):1768–87. doi: 10.3390/cimb44050122 (PMC9164041; doi:10.3390/cimb44050122)
Supplement: Supplementary file 1 [file cimb-44-00122-s001.zip]

Archive with 4 entries (4 files):
- Figure S1-S5 and Table S1.pdf
- Spreadsheet S1.xlsx
- Spreadsheet S2.xlsx
- Spreadsheet S3.xlsx
