# Supplementary material for: Yeast Secretes High Amounts of Human Calreticulin without Cellular Stress
Source: Curr Issues Mol Biol. 2022 Apr 19;44(5):1768–87. doi: 10.3390/cimb44050122 (PMC9164041; doi:10.3390/cimb44050122)
Supplement: Supplementary file 1 [file cimb-44-00122-s001.zip › Spreadsheet S1.xlsx]

## Sheet: CALR_4_2D_Match_Deseq2_coun
ID	CALR1	CALR2	CALR1	CALR2	Cont_mean	CALR_mean	CALR/Con_FC	CALR/Con_L2FC	CALR/Con_T-test	Cont1_d	Cont2_d	CALR1_d	CALR2_d	baseMean	log2FoldChange	pvalue	padj
0	216113	354870	228402	229368	285492	228885	0.801723	-0.318824	0.500279	213081	338212	232627	236065	254996	-0.162268	0.485196	0.999989
1	385911	264013	250017	281744	324962	265880	0.81819	-0.289493	0.44722	380496	251620	254642	289970	294182	-0.154182	0.496944	0.999989
2	287817	166376	193109	250150	227096	221630	0.975927	-0.0351555	0.942471	283779	158566	196681	257454	224120	0.0217688	0.930407	0.999989
3	275790	220361	341787	362228	248076	352008	1.41895	0.504826	0.0721454	271920	210017	348109	372804	300713	0.486721	0.00880242	0.129796
4	352313	224825	145384	342603	288569	243994	0.845529	-0.242073	0.74074	347370	214272	148073	352606	265580	-0.0682292	0.783269	0.999989
5	219306	224479	213303	372476	221892	292890	1.31996	0.400495	0.466685	216229	213942	217249	383351	257693	0.300174	0.218941	0.792685
6	262055	181621	151320	135587	221838	143454	0.64666	-0.628922	0.195907	258378	173096	154119	139546	181285	-0.397145	0.0806868	0.503361
7	348197	413197	298965	372481	380697	335723	0.881864	-0.181372	0.456106	343312	393801	304495	383357	356241	-0.0839289	0.648778	0.999989
8	119763	0	128030	0	59881.5	64015	1.06903	0.0962989	0.966675	118083	0	130398	0	62120.2	0.00172454	0.974992	0.999989
9	266149	192865	175006	0	229507	87503	0.381266	-1.39113	0.273101	262415	183812	178243	0	156117	-0.0163095	0.776282	0.999989
10	2933520	0	1006910	7080500	1466760	4043705	2.7569	1.46304	0.52464	2.89236e+06	0	1.02554e+06	7.28723e+06	2.80128e+06	0.016879	0.758977	0.999989
11	1484880	1072050	767429	1678320	1278465	1.22287e+06	0.956518	-0.0641363	0.921631	1.46405e+06	1.02173e+06	781625	1.72732e+06	1.24868e+06	0.00661627	0.979053	0.999989
12	690088	0	803019	1924510	345044	1.36376e+06	3.95243	1.98274	0.261869	680406	0	817873	1.9807e+06	869745	0.0212788	0.698901	0.999989
13	5511430	2812250	1998390	8572000	4161840	5285195	1.26992	0.344735	0.781825	5.4341e+06	2.68024e+06	2.03536e+06	8.82228e+06	4.743e+06	0.0933765	0.65626	0.999989
14	2209080	2713450	1916509	1481049	2461265	1698779	0.690206	-0.534902	0.149316	2.17809e+06	2.58608e+06	1.95196e+06	1.52429e+06	2.0601e+06	-0.38247	0.0378758	0.32678
15	3556540	0	4938970	7132880	1778270	6035925	3.39427	1.7631	0.178462	3.50664e+06	0	5.03033e+06	7.34114e+06	3.96953e+06	0.0194988	0.723004	0.999989
16	867488	1203830	819019	1211930	1035659	1.01547e+06	0.98051	-0.028395	0.944893	855317	1.14732e+06	834169	1.24732e+06	1.02103e+06	0.0390054	0.865878	0.999989
17	873654	1382630	844130	1176800	1128142	1010465	0.89569	-0.158929	0.736014	861396	1.31773e+06	859745	1.21116e+06	1.06251e+06	-0.0491995	0.835607	0.999989
18	1003629	240373	682148	1164660	622001	923404	1.48457	0.570045	0.573125	989547	229090	694766	1.19867e+06	778017	0.175039	0.437744	0.999989
19	973882	0	1443319	728977	486941	1086148	2.23055	1.1574	0.425646	960218	0	1.47002e+06	750261	795124	0.013811	0.801771	0.999989
20	2472780	0	2597720	2762560	1236390	2680140	2.16771	1.11617	0.364136	2.43809e+06	0	2.64577e+06	2.84322e+06	1.98177e+06	0.0134153	0.807337	0.999989
21	2531720	0	2400270	3238809	1265860	2.81954e+06	2.22737	1.15534	0.364137	2.4962e+06	0	2.44467e+06	3.33337e+06	2.06856e+06	0.0138268	0.801549	0.999989
22	456498	1090060	746780	703220	773279	725000	0.937566	-0.093008	0.893103	450093	1.03889e+06	760594	723752	743333	-0.00226545	0.992827	0.999989
23	1841450	0	1732630	1413800	920725	1573215	1.70867	0.772873	0.557269	1.81561e+06	0	1.76468e+06	1.45508e+06	1.25884e+06	0.00970286	0.859997	0.999989
24	1669450	1527770	2084290	1687210	1598610	1885750	1.17962	0.23832	0.306276	1.64603e+06	1.45606e+06	2.12285e+06	1.73647e+06	1.74035e+06	0.27844	0.0849238	0.509035
25	7780629	8796840	7171419	6793470	8.28873e+06	6.98244e+06	0.842402	-0.24742	0.137562	7.67146e+06	8.38391e+06	7.30408e+06	6.99182e+06	7.58782e+06	-0.161434	0.0853622	0.509035
26	1858970	1698750	1842750	1280230	1778860	1561490	0.877804	-0.18803	0.534764	1.83289e+06	1.61901e+06	1.87684e+06	1.31761e+06	1.66159e+06	-0.0882672	0.66758	0.999989
27	1002940	535258	1173550	1654620	769099	1414085	1.83862	0.878627	0.19445	988868	510132	1.19526e+06	1.70293e+06	1.0993e+06	0.522455	0.0371548	0.324006
28	442106	885086	244606	420943	663596	332774	0.501472	-0.995759	0.299613	435903	843539	249131	433234	490452	-0.434518	0.0844545	0.509035
29	3216310	3473160	2430710	2051620	3344735	2241165	0.670058	-0.577643	0.0404491	3.17118e+06	3.31013e+06	2.47567e+06	2.11152e+06	2.76713e+06	-0.463117	0.000355879	0.00995234
30	1586980	1154000	1181110	1285300	1370490	1233205	0.899828	-0.152279	0.600366	1.56471e+06	1.09983e+06	1.20296e+06	1.32283e+06	1.29758e+06	-0.0612435	0.763935	0.999989
31	977101	882523	732606	732270	929812	732438	0.787727	-0.344232	0.0528914	963392	841097	746158	753651	826074	-0.250419	0.0385388	0.329
32	1140500	976140	1317920	847772	1058320	1082846	1.02317	0.0330521	0.930527	1.1245e+06	930319	1.3423e+06	872525	1.06741e+06	0.0778187	0.731133	0.999989
33	2793710	3717670	2493640	3083679	3255690	2.78866e+06	0.856549	-0.223392	0.483949	2.75451e+06	3.54316e+06	2.53977e+06	3.17372e+06	3.00279e+06	-0.115096	0.552694	0.999989
34	5063470	4250170	4700940	4289710	4656820	4495325	0.965321	-0.0509197	0.756914	4.99243e+06	4.05066e+06	4.7879e+06	4.41496e+06	4.56149e+06	0.0226036	0.883872	0.999989
35	7241060	8461550	8067830	7640140	7851305	7853985	1.00034	0.000492372	0.997069	7.13946e+06	8.06436e+06	8.21707e+06	7.86321e+06	7.82103e+06	0.0767744	0.486722	0.999989
36	4061360	3363000	3701830	3630480	3712180	3666155	0.987602	-0.0179989	0.907676	4.00438e+06	3.20514e+06	3.77031e+06	3.73648e+06	3.67908e+06	0.0521694	0.735693	0.999989
37	6992000	6290760	6505200	6505190	6641380	6505195	0.979494	-0.0298907	0.735158	6.8939e+06	5.99547e+06	6.62553e+06	6.69513e+06	6.55251e+06	0.0448211	0.699142	0.999989
38	1661360	1980830	1578720	1288470	1821095	1433595	0.787216	-0.345169	0.214417	1.63805e+06	1.88785e+06	1.60792e+06	1.32609e+06	1.61498e+06	-0.233457	0.153174	0.661054
39	1120630	1407210	1318740	1142640	1263920	1230690	0.973709	-0.0384377	0.86163	1.10491e+06	1.34115e+06	1.34313e+06	1.176e+06	1.2413e+06	0.0374349	0.818265	0.999989
40	1111880	682954	372535	474559	897417	423547	0.471963	-1.08326	0.164584	1.09628e+06	650896	379426	488415	653754	-0.645528	0.00760084	0.118544
41	1705720	1576170	1527270	1519079	1640945	1.52317e+06	0.92823	-0.107446	0.211263	1.68179e+06	1.50218e+06	1.55552e+06	1.56343e+06	1.57573e+06	-0.0284043	0.787282	0.999989
42	240000	0	597683	0	120000	298842	2.49034	1.31634	0.634482	236633	0	608739	0	211343	0.015351	0.780207	0.999989
43	2743260	2153910	2519800	2426880	2448585	2473340	1.01011	0.0145123	0.941423	2.70477e+06	2.0528e+06	2.56641e+06	2.49774e+06	2.45543e+06	0.0773296	0.659964	0.999989
44	754203	775969	794218	682124	765086	738171	0.964821	-0.0516668	0.683765	743621	739544	808909	702040	748529	0.0250246	0.840865	0.999989
45	900849	982500	660097	943270	941674	801684	0.851338	-0.232196	0.44237	888210	936381	672307	970811	866927	-0.118587	0.567072	0.999989
46	9887780	10438300	9936410	8960160	10163040	9448285	0.929671	-0.105208	0.33026	9.74905e+06	9.94832e+06	1.01202e+07	9.22178e+06	9.75984e+06	-0.0253708	0.781503	0.999989
47	687086	936721	1065020	1815390	811904	1440205	1.77386	0.826894	0.253	677446	892750	1.08472e+06	1.8684e+06	1.13083e+06	0.574156	0.0182306	0.217408
48	3467770	3295930	3042080	2683040	3381850	2862560	0.846448	-0.240507	0.120834	3.41912e+06	3.14122e+06	3.09835e+06	2.76138e+06	3.10502e+06	-0.153322	0.196679	0.759555
49	3050010	3029120	2246230	2577930	3039565	2412080	0.793561	-0.333587	0.0635262	3.00722e+06	2.88693e+06	2.28778e+06	2.6532e+06	2.70878e+06	-0.237898	0.0558594	0.411836
50	1644540	1063040	1450740	963389	1353790	1.20706e+06	0.891619	-0.165501	0.736199	1.62147e+06	1.01314e+06	1.47758e+06	991518	1.27592e+06	-0.0587899	0.809296	0.999989
51	1696380	1851990	1278530	1720250	1774185	1499390	0.845115	-0.242781	0.361421	1.67258e+06	1.76506e+06	1.30218e+06	1.77048e+06	1.62757e+06	-0.134778	0.474114	0.999989
52	1661050	1629010	1946210	1462450	1645030	1704330	1.03605	0.0510908	0.829554	1.63774e+06	1.55254e+06	1.98221e+06	1.50515e+06	1.66941e+06	0.109661	0.538099	0.999989
53	1564510	1460930	995588	868405	1512720	931996	0.616107	-0.698748	0.019367	1.54256e+06	1.39235e+06	1.014e+06	893760	1.21067e+06	-0.575551	1.25988e-05	0.00051088
54	3226000	2971500	2867590	2757110	3098750	2812350	0.907576	-0.13991	0.174996	3.18074e+06	2.83202e+06	2.92063e+06	2.83761e+06	2.94275e+06	-0.0594584	0.577566	0.999989
55	1451660	2180480	1432630	1634720	1816070	1533675	0.844502	-0.243827	0.53306	1.43129e+06	2.07813e+06	1.45913e+06	1.68245e+06	1.66275e+06	-0.123441	0.558918	0.999989
56	1316530	1509010	977399	1167990	1412770	1.07269e+06	0.759285	-0.397287	0.128693	1.29806e+06	1.43818e+06	995479	1.20209e+06	1.23345e+06	-0.282918	0.0676449	0.464915
57	4493530	4270400	3857200	3253900	4381965	3555550	0.811405	-0.301505	0.123923	4.43048e+06	4.06994e+06	3.92855e+06	3.34891e+06	3.94447e+06	-0.206275	0.130402	0.632476
58	4652630	5068650	3325760	3533180	4860640	3429470	0.705559	-0.503161	0.025376	4.58735e+06	4.83072e+06	3.38728e+06	3.63634e+06	4.11042e+06	-0.4098	3.4732e-06	0.000148251
59	1630240	1826830	1772910	1298730	1728535	1535820	0.88851	-0.170541	0.531059	1.60737e+06	1.74108e+06	1.80571e+06	1.33665e+06	1.6227e+06	-0.0763138	0.684981	0.999989
60	2133790	1629400	2278870	1717960	1881595	1998415	1.06209	0.0869001	0.78606	2.10385e+06	1.55291e+06	2.32102e+06	1.76812e+06	1.93648e+06	0.123816	0.560615	0.999989
61	865399	916121	958072	606694	890760	782383	0.878332	-0.187162	0.603642	853257	873117	975794	624408	831644	-0.0801336	0.719665	0.999989
62	2238950	2177100	1887690	1499620	2208025	1693655	0.767045	-0.382616	0.120174	2.20754e+06	2.0749e+06	1.92261e+06	1.54341e+06	1.93711e+06	-0.271236	0.0868806	0.514308
63	2652360	2913620	2554630	2386820	2782990	2470725	0.887795	-0.171701	0.181975	2.61515e+06	2.77685e+06	2.60189e+06	2.45651e+06	2.6126e+06	-0.0893355	0.302199	0.949935
64	1265650	1153760	924365	901905	1209705	913135	0.754841	-0.405755	0.0350825	1.24789e+06	1.0996e+06	941464	928239	1.0543e+06	-0.310263	0.00691916	0.114777
65	1404240	1379800	941175	642018	1392020	791596	0.568668	-0.814342	0.0571707	1.38454e+06	1.31503e+06	958585	660763	1.07973e+06	-0.578271	0.00526755	0.0970904
66	1152600	895204	835050	1135260	1023902	985155	0.962158	-0.055655	0.862743	1.13643e+06	853182	850497	1.16841e+06	1.00213e+06	0.0157551	0.942664	0.999989
67	4156220	4404820	3815380	3760830	4280520	3788105	0.884964	-0.17631	0.0607647	4.09791e+06	4.19805e+06	3.88596e+06	3.87064e+06	4.01314e+06	-0.0960284	0.0539282	0.408878
68	1629390	1695579	1204170	1233700	1.66248e+06	1218935	0.733201	-0.44772	0.00660909	1.60653e+06	1.61599e+06	1.22644e+06	1.26972e+06	1.42967e+06	-0.363245	1.10564e-09	9.96302e-08
69	3222950	1989350	1558180	1833410	2606150	1695795	0.65069	-0.619958	0.286409	3.17773e+06	1.89597e+06	1.587e+06	1.88694e+06	2.13691e+06	-0.370721	0.115246	0.604551
70	1898540	996877	1653230	1116070	1.44771e+06	1384650	0.956443	-0.0642498	0.915336	1.8719e+06	950083	1.68381e+06	1.14866e+06	1.41361e+06	0.00288716	0.99083	0.999989
71	1630490	1532610	1454300	1255260	1581550	1354780	0.856615	-0.22328	0.177545	1.60761e+06	1.46067e+06	1.4812e+06	1.29191e+06	1.46035e+06	-0.134939	0.310242	0.953839
72	681720	595551	543596	429862	638636	486729	0.762139	-0.391874	0.167005	672155	567595	553651	442413	558954	-0.265456	0.150038	0.659047
73	450616	1035360	643043	856354	742988	749698	1.00903	0.0129716	0.984755	444294	986759	654938	881358	741837	0.0507567	0.840375	0.999989
74	1356810	1088810	701876	533031	1222810	617454	0.504947	-0.985797	0.0621364	1.33777e+06	1.0377e+06	714859	548594	909732	-0.717513	0.000495923	0.012974
75	797553	776319	629891	0	786936	314946	0.400218	-1.32114	0.272898	786363	739878	641543	0	541946	-0.0143091	0.795338	0.999989
76	3173570	3808250	2937060	2845230	3490910	2891145	0.828192	-0.271962	0.202327	3.12904e+06	3.62949e+06	2.99139e+06	2.9283e+06	3.16956e+06	-0.179208	0.142325	0.648457
77	1236930	1380500	1074510	713946	1308715	894228	0.683287	-0.549436	0.166191	1.21958e+06	1.3157e+06	1.09439e+06	734792	1.09111e+06	-0.3598	0.092691	0.536946
78	361322	563226	399182	638436	462274	518809	1.1223	0.166455	0.752553	356252	536788	406566	657077	489171	0.151831	0.538265	0.999989
79	1465470	1760770	1266870	1738790	1613120	1502830	0.931629	-0.102172	0.730212	1.44491e+06	1.67812e+06	1.2903e+06	1.78956e+06	1.55072e+06	-0.0160449	0.936673	0.999989
80	531467	617822	385271	486249	574644	435760	0.758313	-0.399136	0.171717	524010	588821	392398	500446	501419	-0.269046	0.138414	0.640073
81	2160430	2625100	2162370	1731220	2392765	1946795	0.813617	-0.297578	0.294677	2.13012e+06	2.50188e+06	2.20237e+06	1.78177e+06	2.15403e+06	-0.187983	0.275343	0.889654
82	2771590	2736980	2274890	2607030	2754285	2440960	0.886241	-0.174229	0.201392	2.7327e+06	2.6085e+06	2.31697e+06	2.68315e+06	2.58533e+06	-0.0889719	0.475379	0.999989
83	958379	858676	702880	637615	908528	670248	0.73773	-0.438836	0.0572126	944932	818369	715882	656232	783854	-0.332769	0.0152003	0.19564
84	744694	741794	608987	444642	743244	526814	0.708804	-0.49654	0.119	734245	706974	620252	457625	629774	-0.345758	0.070987	0.475789
85	4062830	1748980	3006260	1584470	2905905	2295365	0.789897	-0.340264	0.697011	4.00583e+06	1.66688e+06	3.06187e+06	1.63073e+06	2.59133e+06	-0.113337	0.648055	0.999989
86	542070	896972	536723	0	719521	268362	0.372973	-1.42286	0.295887	534464	854867	546651	0	483996	-0.0153689	0.781263	0.999989
87	548777	883478	518396	565243	716128	541820	0.756597	-0.402404	0.410708	541077	842007	527985	581747	623204	-0.2296	0.308819	0.953839
88	2257210	2025430	2665500	2454060	2141320	2559780	1.19542	0.257519	0.116479	2.22554e+06	1.93035e+06	2.71481e+06	2.52571e+06	2.3491e+06	0.311495	0.0146964	0.19564
89	640250	1272990	538733	1138640	956620	838686	0.876719	-0.189814	0.812124	631267	1.21323e+06	548698	1.17189e+06	891271	-0.0434399	0.861911	0.999989
90	856324	545359	927212	677487	700842	802350	1.14484	0.195142	0.661329	844309	519759	944364	697268	751425	0.172992	0.472506	0.999989
91	561705	593726	381843	852094	577716	616968	1.06795	0.0948376	0.883033	553824	565856	388906	876973	596390	0.0904586	0.71957	0.999989
92	628629	490392	455226	582741	559510	518984	0.927567	-0.108476	0.708486	619809	467373	463647	599756	537646	-0.0245162	0.908202	0.999989
93	7741530	8649740	6870940	7961430	8195635	7416185	0.904895	-0.144178	0.386573	7.63291e+06	8.24371e+06	6.99804e+06	8.19389e+06	7.76714e+06	-0.0588089	0.658412	0.999989
94	1352690	1413800	1439030	949666	1383245	1194348	0.863439	-0.211833	0.523703	1.33371e+06	1.34743e+06	1.46565e+06	977394	1.28105e+06	-0.102796	0.629909	0.999989
95	911401	1164260	1041320	769327	1.03783e+06	905324	0.872323	-0.197065	0.549507	898613	1.10961e+06	1.06058e+06	791790	965148	-0.0924564	0.65054	0.999989
96	288677	324882	234574	0	306780	117287	0.382318	-1.38716	0.251405	284627	309632	238913	0	208293	-0.015924	0.779568	0.999989
97	2301210	2010560	2149560	1718700	2155885	1934130	0.89714	-0.156595	0.48336	2.26892e+06	1.91618e+06	2.18932e+06	1.76888e+06	2.03583e+06	-0.0692004	0.69189	0.999989
98	2048700	2101250	1629230	2066040	2074975	1847635	0.890437	-0.167414	0.409985	2.01996e+06	2.00262e+06	1.65937e+06	2.12636e+06	1.95208e+06	-0.0766998	0.644155	0.999989
99	2642830	2087930	2164870	1880590	2365380	2022730	0.85514	-0.225768	0.386335	2.60575e+06	1.98992e+06	2.20492e+06	1.9355e+06	2.18402e+06	-0.126818	0.489571	0.999989
100	792788	929999	663420	671413	861394	667416	0.77481	-0.368085	0.10594	781665	886344	675692	691017	758679	-0.270913	0.0208827	0.241941
101	3121020	3415520	3000070	3191050	3268270	3095560	0.947156	-0.0783267	0.428822	3.07723e+06	3.25519e+06	3.05557e+06	3.28422e+06	3.16805e+06	0.00162015	0.98579	0.999989
102	879133	1279160	1134550	1458120	1.07915e+06	1296335	1.20126	0.264548	0.487413	866798	1.21912e+06	1.15554e+06	1.50069e+06	1.18554e+06	0.260857	0.233147	0.818537
103	1832820	1162150	1659509	993650	1497485	1.32658e+06	0.885872	-0.17483	0.752231	1.8071e+06	1.1076e+06	1.69021e+06	1.02266e+06	1.40689e+06	-0.0600581	0.809217	0.999989
104	1169490	1188700	941632	991390	1179095	966511	0.819706	-0.286822	0.0153757	1.15308e+06	1.1329e+06	959050	1.02034e+06	1.06634e+06	-0.202504	0.0105171	0.150439
105	2912310	3845040	2670360	3138680	3378675	2904520	0.859662	-0.218158	0.459467	2.87145e+06	3.66455e+06	2.71976e+06	3.23032e+06	3.12152e+06	-0.114515	0.529994	0.999989
106	1010960	949739	794504	852586	980350	823545	0.840053	-0.251449	0.0653876	996776	905157	809201	877480	897153	-0.163701	0.155252	0.662683
107	593181	551029	321020	453866	572105	387443	0.677224	-0.562295	0.117777	584858	525163	326958	467118	476024	-0.373458	0.0769619	0.499329
108	777357	786524	1085810	768417	781940	927114	1.18566	0.245687	0.457032	766450	749604	1.1059e+06	790853	853201	0.261452	0.187	0.743416
109	709727	810553	623930	660345	760140	642138	0.844762	-0.243383	0.158638	699769	772505	635471	679626	696843	-0.154127	0.175027	0.711074
110	1384600	905292	1464040	614468	1144946	1039254	0.907688	-0.139731	0.848535	1.36517e+06	862797	1.49112e+06	632409	1.08788e+06	-0.0310395	0.901446	0.999989
111	1073210	753921	801731	489666	913566	645698	0.70679	-0.500647	0.353019	1.05815e+06	718531	816561	503963	774302	-0.265011	0.278864	0.897454
112	1476250	1123580	972373	1178150	1299915	1.07526e+06	0.827178	-0.27373	0.385902	1.45554e+06	1.07084e+06	990360	1.21255e+06	1.18232e+06	-0.156303	0.44581	0.999989
113	706791	762065	661677	491649	734428	576663	0.785187	-0.348892	0.219637	696874	726293	673917	506004	650772	-0.226424	0.223518	0.802483
114	1023740	908403	900637	314954	966072	607796	0.629142	-0.668544	0.35288	1.00938e+06	865762	917297	324150	779146	-0.246672	0.320707	0.953839
115	1843870	1688470	1458600	1220460	1766170	1339530	0.758438	-0.398897	0.0954266	1.818e+06	1.60921e+06	1.48558e+06	1.25609e+06	1.54222e+06	-0.289967	0.0545171	0.408878
116	3849639	3994370	3212360	2605660	3.922e+06	2909010	0.741715	-0.431063	0.083131	3.79563e+06	3.80687e+06	3.27178e+06	2.68174e+06	3.389e+06	-0.320761	0.0266359	0.282097
117	476384	0	403772	0	238192	201886	0.847577	-0.238584	0.918057	469700	0	411241	0	220235	-0.00230897	0.966521	0.999989
118	327538	365423	375326	302980	346480	339153	0.978852	-0.0308379	0.874118	322942	348270	382269	311826	341327	0.0423657	0.798717	0.999989
119	506125	795286	850096	758272	650706	804184	1.23586	0.305521	0.418151	499024	757955	865821	780412	725803	0.288272	0.191848	0.755287
120	510171	467106	390180	0	488638	195090	0.399253	-1.32463	0.2734	503013	445180	397398	0	336398	-0.0147849	0.791691	0.999989
121	565862	864850	534285	880273	715356	707279	0.988709	-0.0163819	0.975028	557923	824253	544168	905975	708080	0.0418155	0.865306	0.999989
122	308086	317919	338154	233718	313002	285936	0.913526	-0.130482	0.657204	303763	302996	344409	240542	297928	-0.040717	0.847529	0.999989
123	534496	316740	409525	346305	425618	377915	0.887921	-0.171497	0.714832	526997	301872	417100	356416	400596	-0.0627967	0.796385	0.999989
124	580662	776690	780335	604523	678676	692429	1.02026	0.0289431	0.926337	572515	740231	794770	622174	682422	0.0872701	0.669684	0.999989
125	1100650	1152010	836887	713468	1126330	775178	0.688233	-0.539031	0.0343734	1.08521e+06	1.09793e+06	852368	734300	942452	-0.429089	0.00072138	0.0182825
126	1419950	1290360	1378200	1235290	1355155	1306745	0.964277	-0.0524802	0.665556	1.40003e+06	1.22979e+06	1.40369e+06	1.27136e+06	1.32622e+06	0.0227938	0.862499	0.999989
127	545609	525360	519299	383896	535484	451598	0.843344	-0.245807	0.345133	537954	500699	528905	395105	490666	-0.139172	0.467601	0.999989
128	761631	819633	712578	805739	790632	759158	0.960192	-0.0586052	0.624147	750945	781159	725759	829265	771782	0.0200601	0.870461	0.999989
129	608449	0	248274	0	304224	124137	0.408045	-1.2932	0.638635	599912	0	252867	0	213195	-0.014188	0.796478	0.999989
130	501236	633357	389367	323533	567296	356450	0.628331	-0.670402	0.103805	494203	603627	396570	332979	456845	-0.499854	0.00575773	0.103767
131	920532	1143760	822474	1265200	1032146	1043837	1.01133	0.0162494	0.966673	907616	1.09007e+06	837688	1.30214e+06	1.03438e+06	0.0708268	0.755765	0.999989
132	449762	0	603199	0	224881	301600	1.34115	0.423471	0.857279	443452	0	614357	0	264452	0.00562164	0.918606	0.999989
133	1441770	837109	1138780	970117	1.13944e+06	1.05445e+06	0.92541	-0.111836	0.811944	1.42154e+06	797814	1.15985e+06	998442	1.09441e+06	-0.0257263	0.915359	0.999989
134	2753930	2477730	2606330	2502450	2615830	2554390	0.976512	-0.03429	0.717539	2.71529e+06	2.36142e+06	2.65454e+06	2.57552e+06	2.57669e+06	0.0403805	0.734719	0.999989
135	1320570	1211330	1097150	962063	1265950	1.02961e+06	0.813307	-0.298127	0.112701	1.30204e+06	1.15447e+06	1.11745e+06	990153	1.14103e+06	-0.203567	0.134138	0.632476
136	3747160	3909059	3479030	3630190	3.82811e+06	3554610	0.928555	-0.106941	0.132217	3.69458e+06	3.72556e+06	3.54339e+06	3.73618e+06	3.67493e+06	-0.0270842	0.690239	0.999989
137	641975	753649	398841	414167	697812	406504	0.582541	-0.779568	0.0354533	632968	718272	406219	426260	545930	-0.653564	1.36284e-07	1.00478e-05
138	849780	816679	1022380	760697	833230	891538	1.06998	0.0975831	0.701614	837857	778343	1.04129e+06	782908	860100	0.146307	0.431153	0.999989
139	3915470	3539109	4059749	4197810	3.72729e+06	4.12878e+06	1.10772	0.147588	0.183093	3.86053e+06	3.37298e+06	4.13485e+06	4.32038e+06	3.92218e+06	0.212105	0.0716285	0.476154
140	886591	867848	640970	640981	877220	640976	0.73069	-0.452668	0.0015699	874152	827110	652827	659696	753446	-0.365406	1.84518e-06	8.80261e-05
141	1224210	916064	1028300	413064	1070137	720682	0.673449	-0.57036	0.416645	1.20703e+06	873063	1.04732e+06	425125	888136	-0.225114	0.369532	0.999989
142	553456	743234	511796	671402	648345	591599	0.912476	-0.132142	0.692093	545691	708346	521263	691005	616576	-0.0376146	0.859311	0.999989
143	388707	0	666086	0	194354	333043	1.71359	0.777024	0.753523	383253	0	678407	0	265415	0.00967339	0.860418	0.999989
144	991078	1122970	910712	713394	1057024	812053	0.768245	-0.380362	0.175026	977173	1.07026e+06	927558	734223	927303	-0.261428	0.125072	0.631143
145	858187	770031	921494	725940	814109	823717	1.0118	0.0169268	0.936782	846146	733885	938540	747136	816427	0.0797948	0.653372	0.999989
146	1357570	1076960	1378660	941761	1217265	1.16021e+06	0.953129	-0.0692567	0.846451	1.33852e+06	1.02641e+06	1.40416e+06	969258	1.18459e+06	0.0037765	0.98653	0.999989
147	1305600	1542040	888062	1016230	1423820	952146	0.668727	-0.580512	0.0725456	1.28728e+06	1.46966e+06	904489	1.0459e+06	1.17683e+06	-0.452106	0.00216838	0.0475286
148	982513	1628750	1064300	1346410	1.30563e+06	1205355	0.923197	-0.11529	0.802833	968728	1.55229e+06	1.08399e+06	1.38572e+06	1.24768e+06	-0.020209	0.931436	0.999989
149	1193470	1712239	1117940	1588110	1.45285e+06	1353025	0.931287	-0.102702	0.80233	1.17672e+06	1.63186e+06	1.13862e+06	1.63448e+06	1.39542e+06	-0.0130466	0.954458	0.999989
150	451654	721668	413690	612256	586661	512973	0.874394	-0.193644	0.703098	445317	687792	421342	630132	546146	-0.0677624	0.780871	0.999989
151	750796	0	1177340	0	375398	588670	1.56812	0.649037	0.78887	740262	0	1.19912e+06	0	484845	0.00823247	0.881041	0.999989
152	1977020	2286910	1831070	2085950	2131965	1958510	0.918641	-0.122427	0.478397	1.94928e+06	2.17956e+06	1.86494e+06	2.14685e+06	2.03516e+06	-0.0381247	0.781698	0.999989
153	610947	0	454534	0	305474	227267	0.743983	-0.426658	0.856265	602375	0	462942	0	266329	-0.00455408	0.934023	0.999989
154	607657	739348	467379	545254	673502	506316	0.751767	-0.411643	0.160438	599131	704642	476025	561174	585243	-0.288987	0.0822129	0.505111
155	805797	597052	613681	525471	701424	569576	0.812028	-0.300399	0.364626	794491	569026	625033	540814	632341	-0.177293	0.39215	0.999989
156	867040	1078840	792629	811128	972940	801878	0.824181	-0.278967	0.248854	854875	1.0282e+06	807291	834811	881294	-0.179509	0.216283	0.78657
157	556682	869441	665854	668147	713062	667000	0.935404	-0.0963386	0.796105	548871	828629	678171	687655	685832	-0.00923951	0.966118	0.999989
158	1740100	1769990	1734360	1161600	1755045	1447980	0.825039	-0.277466	0.396358	1.71569e+06	1.68691e+06	1.76644e+06	1.19552e+06	1.59114e+06	-0.155716	0.457043	0.999989
159	1360570	1373200	1097830	875626	1366885	986728	0.721881	-0.470167	0.0760426	1.34148e+06	1.30874e+06	1.11814e+06	901192	1.16739e+06	-0.350091	0.0248971	0.274236
160	8449220	11452500	8126070	11404700	9950860	9765385	0.981361	-0.0271443	0.941109	8.33067e+06	1.09149e+07	8.27639e+06	1.17377e+07	9.81491e+06	0.0424827	0.84524	0.999989
161	859638	964461	1006310	1126570	912050	1066440	1.16928	0.225619	0.192564	847577	919188	1.02492e+06	1.15946e+06	987788	0.285733	0.0229768	0.262453
162	1866970	2006000	1483520	1661690	1936485	1572605	0.812093	-0.300284	0.0844029	1.84078e+06	1.91184e+06	1.51096e+06	1.71021e+06	1.74345e+06	-0.208479	0.0665246	0.464915
163	1043640	1115860	1288390	1421370	1079750	1354880	1.25481	0.327468	0.0680048	1.029e+06	1.06348e+06	1.31222e+06	1.46287e+06	1.21689e+06	0.388149	0.000276887	0.00863674
164	819846	964721	648905	758214	892284	703560	0.788493	-0.34283	0.173069	808343	919436	660908	780352	792260	-0.233675	0.133177	0.632476
165	502366	818993	505588	604425	660680	555006	0.840054	-0.251446	0.58922	495317	780549	514940	622073	603220	-0.115532	0.618564	0.999989
166	1275520	1129400	1251220	899340	1202460	1075280	0.894234	-0.161276	0.573116	1.25762e+06	1.07638e+06	1.27437e+06	925599	1.13349e+06	-0.068154	0.735937	0.999989
167	1979890	2252250	1515450	1320680	2116070	1418065	0.670141	-0.577464	0.0529973	1.95211e+06	2.14653e+06	1.54348e+06	1.35924e+06	1.75034e+06	-0.463099	0.00030512	0.00912945
168	458188	444939	508182	298888	451564	403535	0.89364	-0.162235	0.691875	451759	424053	517582	307615	425252	-0.0572415	0.809641	0.999989
169	823269	671906	639097	927731	747588	783414	1.04792	0.0675324	0.846386	811718	640366	650919	954819	764455	0.105575	0.638014	0.999989
170	1193260	1112040	1007050	998847	1152650	1.00295e+06	0.870124	-0.200707	0.0669594	1.17652e+06	1.05984e+06	1.02568e+06	1.02801e+06	1.07251e+06	-0.117623	0.250969	0.855194
171	1048690	1158530	1121560	821494	1103610	971527	0.880317	-0.183904	0.49533	1.03398e+06	1.10415e+06	1.14231e+06	845480	1.03148e+06	-0.0873677	0.643976	0.999989
172	448408	722821	516027	608403	585614	562215	0.960043	-0.0588293	0.88645	442117	688891	525572	626167	570687	0.0184599	0.936025	0.999989
173	626791	1061670	841427	1125880	844230	983654	1.16515	0.220513	0.645241	617997	1.01183e+06	856992	1.15875e+06	911394	0.198388	0.410099	0.999989
174	1138600	1152780	728165	891646	1145690	809906	0.706915	-0.500391	0.0548396	1.12262e+06	1.09867e+06	741635	917680	970152	-0.375735	0.015929	0.198745
175	1940780	1993290	1668830	1706360	1967035	1687595	0.857939	-0.221054	0.0130761	1.91355e+06	1.89972e+06	1.6997e+06	1.75618e+06	1.81729e+06	-0.140102	0.0148648	0.19564
176	1325400	2019360	1244690	1633030	1672380	1438860	0.860367	-0.216976	0.616471	1.3068e+06	1.92457e+06	1.26771e+06	1.68071e+06	1.54495e+06	-0.0949091	0.675626	0.999989
177	20563900	22429600	27729900	18224600	21496750	22977250	1.06887	0.0960876	0.788732	2.02754e+07	2.13767e+07	2.82428e+07	1.87567e+07	2.21629e+07	0.134703	0.523457	0.999989
178	4832800	4917770	4604410	4374490	4875285	4489450	0.920859	-0.118948	0.0878126	4.76499e+06	4.68693e+06	4.68958e+06	4.50221e+06	4.66093e+06	-0.0396512	0.519217	0.999989
179	3053810	2885960	3583060	3199900	2969885	3391480	1.14196	0.191508	0.181384	3.01096e+06	2.75049e+06	3.64934e+06	3.29333e+06	3.17603e+06	0.254075	0.0279298	0.282097
180	3398470	2246350	2477940	1856330	2822410	2167135	0.767831	-0.381138	0.422228	3.35079e+06	2.1409e+06	2.52378e+06	1.91053e+06	2.4815e+06	-0.212989	0.360709	0.999989
181	960522	1281090	1023630	1233660	1120806	1128645	1.00699	0.0100552	0.971085	947045	1.22095e+06	1.04257e+06	1.26968e+06	1.12006e+06	0.0763915	0.69191	0.999989
182	860518	954844	911793	925782	907681	918788	1.01224	0.0175459	0.837474	848444	910023	928659	952813	909985	0.0945938	0.273078	0.886947
183	216773	316415	322286	219524	266594	270905	1.01617	0.0231427	0.957446	213732	301562	328248	225934	267369	0.0695586	0.770361	0.999989
184	2623610	3918390	2622870	3261560	3271000	2942215	0.899485	-0.152829	0.693445	2.5868e+06	3.73446e+06	2.67139e+06	3.35679e+06	3.08736e+06	-0.0516711	0.811741	0.999989
185	1393639	1352810	879511	525271	1.37322e+06	702391	0.51149	-0.967221	0.0639377	1.37409e+06	1.28931e+06	895780	540608	1.02495e+06	-0.617507	0.00785674	0.120223
186	1779770	2259540	1247930	1807989	2019655	1.52796e+06	0.756545	-0.402502	0.313964	1.7548e+06	2.15348e+06	1.27101e+06	1.86078e+06	1.76002e+06	-0.239763	0.27171	0.886947
187	1354240	1273920	1186040	851474	1314080	1018757	0.775263	-0.367243	0.228183	1.33524e+06	1.21412e+06	1.20798e+06	876335	1.15842e+06	-0.236372	0.228574	0.80949
188	1393780	2066369	1210030	2053790	1.73007e+06	1631910	0.94326	-0.0842726	0.872394	1.37422e+06	1.96937e+06	1.23241e+06	2.11376e+06	1.67244e+06	0.000679646	0.997792	0.999989
189	1710040	2252610	1771670	2323890	1981325	2047780	1.03354	0.0475952	0.879487	1.68605e+06	2.14687e+06	1.80444e+06	2.39174e+06	2.00728e+06	0.10362	0.611726	0.999989
190	2369260	2783260	2247670	2198420	2576260	2223045	0.862896	-0.212741	0.232271	2.33602e+06	2.65261e+06	2.28925e+06	2.26261e+06	2.38512e+06	-0.125361	0.261109	0.88177
191	1063870	1121980	1105470	921453	1092925	1.01346e+06	0.927293	-0.108903	0.496764	1.04894e+06	1.06931e+06	1.12592e+06	948357	1.04813e+06	-0.0278244	0.839444	0.999989
192	376373	428357	411125	261746	402365	336436	0.836145	-0.258175	0.492172	371092	408250	418730	269388	366865	-0.127761	0.575873	0.999989
193	607937	672885	605223	763439	640411	684331	1.06858	0.0956961	0.658644	599407	641299	616418	785730	660714	0.15237	0.378703	0.999989
194	1129750	1563080	1403010	1447790	1346415	1425400	1.05866	0.0822436	0.751625	1.1139e+06	1.48971e+06	1.42896e+06	1.49006e+06	1.38066e+06	0.139125	0.447641	0.999989
195	612327	584763	625187	681120	598545	653154	1.09124	0.125962	0.221958	603736	557314	636752	701007	624702	0.192603	0.101144	0.55592
196	1913540	2085239	2221710	2079830	1.99939e+06	2150770	1.07571	0.105294	0.307031	1.88669e+06	1.98736e+06	2.26281e+06	2.14056e+06	2.06935e+06	0.179592	0.0307661	0.286797
197	404802	458427	315832	255955	431614	285894	0.662382	-0.594265	0.0683581	399122	436908	321674	263428	355283	-0.45067	0.00679444	0.114777
198	503478	347469	352746	564357	425474	458552	1.07774	0.108014	0.824818	496414	331158	359271	580835	441920	0.110615	0.653974	0.999989
199	932962	888658	796231	939334	910810	867782	0.952759	-0.0698166	0.623665	919872	846944	810960	966760	886134	0.00803026	0.95674	0.999989
200	1404070	1455900	1380750	1239940	1429985	1310345	0.916335	-0.126053	0.251821	1.38437e+06	1.38756e+06	1.40629e+06	1.27614e+06	1.36359e+06	-0.0455201	0.639148	0.999989
201	1895860	1801450	1448530	1214410	1848655	1331470	0.720237	-0.473456	0.0547181	1.86926e+06	1.71689e+06	1.47532e+06	1.24987e+06	1.57784e+06	-0.361882	0.0105734	0.150439
202	1033140	1119380	896383	859808	1076260	878096	0.815877	-0.293577	0.0515807	1.01864e+06	1.06684e+06	912964	884912	970839	-0.209308	0.00493263	0.0970904
203	841655	1149150	703743	906259	995402	805001	0.808719	-0.306289	0.409691	829846	1.09521e+06	716761	932720	893634	-0.173143	0.409346	0.999989
204	516292	714931	646333	471535	615612	558934	0.907933	-0.139342	0.710082	509048	681371	658289	485303	583503	-0.0429717	0.845466	0.999989
205	661143	946126	739218	783242	803634	761230	0.947234	-0.078207	0.796393	651867	901714	752892	806111	778146	0.00407439	0.983539	0.999989
206	1188080	2476090	1655180	2127270	1832085	1891225	1.03228	0.0458346	0.939145	1.17141e+06	2.35986e+06	1.6858e+06	2.18938e+06	1.85161e+06	0.0749825	0.764444	0.999989
207	773842	903140	1038230	801931	838491	920080	1.09731	0.133965	0.60624	762985	860746	1.05744e+06	825346	876628	0.181715	0.311424	0.953839
208	339165	297780	305474	401486	318472	353480	1.10992	0.15046	0.572029	334406	283802	311125	413208	335635	0.182083	0.369405	0.999989
209	911189	630602	942667	646406	770896	794536	1.03067	0.0435782	0.918338	898404	601001	960104	665280	781197	0.0774819	0.744519	0.999989
210	865916	1353770	946879	943092	1109843	944986	0.851459	-0.231991	0.568823	853767	1.29022e+06	964394	970628	1.01975e+06	-0.11216	0.603301	0.999989
211	579582	0	510996	0	289791	255498	0.881663	-0.1817	0.937358	571450	0	520448	0	272975	-0.00162523	0.976431	0.999989
212	2207010	2483530	2265360	2088910	2345270	2177135	0.928309	-0.107323	0.413092	2.17604e+06	2.36695e+06	2.30726e+06	2.1499e+06	2.25004e+06	-0.026335	0.796647	0.999989
213	1767120	1821660	1550930	1580540	1794390	1565735	0.872572	-0.196653	0.0179223	1.74233e+06	1.73615e+06	1.57962e+06	1.62669e+06	1.6712e+06	-0.116099	0.0365217	0.324006
214	1303950	1188440	1349570	1423599	1246195	1.38658e+06	1.11265	0.154006	0.177314	1.28565e+06	1.13265e+06	1.37453e+06	1.46516e+06	1.3145e+06	0.217457	0.0728062	0.480048
215	6766210	7774839	6996840	7550500	7.27052e+06	7273670	1.00043	0.000624029	0.996134	6.67128e+06	7.40988e+06	7.12627e+06	7.77096e+06	7.2446e+06	0.0768921	0.49953	0.999989
216	1364360	1562369	1518880	1370130	1.46336e+06	1444505	0.987112	-0.018714	0.892925	1.34522e+06	1.48903e+06	1.54698e+06	1.41013e+06	1.44784e+06	0.0576269	0.626774	0.999989
217	362091	0	342700	0	181046	171350	0.946447	-0.0794059	0.972508	357011	0	349039	0	176512	-0.000392835	0.994302	0.999989
218	269455	468771	653194	308404	369113	480799	1.30258	0.381371	0.631336	265674	446766	665277	317409	423782	0.212733	0.39701	0.999989
219	1612720	1292970	935270	1428940	1452845	1182105	0.813648	-0.297522	0.454441	1.59009e+06	1.23228e+06	952571	1.47066e+06	1.3114e+06	-0.153959	0.505076	0.999989
220	771453	872691	913966	649100	822072	781533	0.950687	-0.0729579	0.801824	760629	831726	930873	668052	797820	0.00476724	0.981043	0.999989
221	1295340	1563970	1485810	1321160	1429655	1403485	0.981695	-0.0266534	0.883338	1.27717e+06	1.49056e+06	1.51329e+06	1.35973e+06	1.41019e+06	0.0491356	0.730692	0.999989
222	2032540	2304490	2023480	1894140	2168515	1958810	0.903296	-0.14673	0.298324	2.00402e+06	2.19632e+06	2.06091e+06	1.94944e+06	2.05267e+06	-0.0639753	0.526556	0.999989
223	6966130	7653640	7289760	6825900	7309885	7057830	0.965519	-0.050624	0.605126	6.86839e+06	7.29437e+06	7.42461e+06	7.0252e+06	7.15314e+06	0.0281203	0.737732	0.999989
224	812861	1145300	953151	806427	979080	879789	0.898587	-0.15427	0.639549	801456	1.09154e+06	970782	829973	923437	-0.0578373	0.773149	0.999989
225	9283910	10669100	8756690	10091000	9976505	9423845	0.944604	-0.0822187	0.623527	9.15365e+06	1.01683e+07	8.91867e+06	1.03856e+07	9.65656e+06	-0.0012108	0.992957	0.999989
226	402452	543669	370355	465389	473060	417872	0.883337	-0.178963	0.583202	396805	518149	377206	478977	442784	-0.074834	0.719452	0.999989
227	715029	855062	764264	510949	785046	637606	0.812191	-0.30011	0.415491	704997	814925	778401	525868	706048	-0.165272	0.449678	0.999989
228	1042370	1054050	625450	677965	1048210	651708	0.621734	-0.685631	0.00457086	1.02774e+06	1.00457e+06	637020	697760	841774	-0.582633	2.80312e-09	2.27333e-07
229	800564	910075	396006	477454	855320	436730	0.510605	-0.969721	0.0255616	789332	867355	403331	491395	637853	-0.786627	9.87827e-07	5.34085e-05
230	2938230	2746400	2568710	2491140	2842315	2529925	0.890093	-0.167972	0.0944093	2.897e+06	2.61748e+06	2.61623e+06	2.56388e+06	2.67365e+06	-0.086683	0.377153	0.999989
231	2347940	1923300	2695770	2027730	2135620	2361750	1.10588	0.145201	0.625416	2.315e+06	1.83302e+06	2.74564e+06	2.08693e+06	2.24515e+06	0.17664	0.379534	0.999989
232	572193	720953	520265	572511	646573	546388	0.845052	-0.242887	0.331604	564165	687111	529889	589227	592598	-0.141832	0.38527	0.999989
233	296757	0	341841	0	148378	170920	1.15192	0.204043	0.929751	292593	0	348164	0	160189	0.00301764	0.956254	0.999989
234	402698	676577	551682	1208340	539638	880011	1.63074	0.70553	0.43964	397048	644818	561887	1.24362e+06	711843	0.362454	0.148974	0.659047
235	735558	731186	823533	750338	733372	786936	1.07304	0.1017	0.281487	725238	696863	838767	772246	758278	0.172922	0.0764552	0.499329
236	1224700	1218040	1280840	1548360	1221370	1414600	1.15821	0.211894	0.285526	1.20752e+06	1.16086e+06	1.30453e+06	1.59357e+06	1.31662e+06	0.262597	0.0800432	0.503217
237	721956	722652	732805	570734	722304	651770	0.902348	-0.148244	0.475849	711827	688730	746360	587398	683579	-0.0613905	0.716549	0.999989
238	1900730	2418410	1979650	2245770	2159570	2112710	0.978301	-0.0316493	0.88688	1.87406e+06	2.30489e+06	2.01627e+06	2.31134e+06	2.12664e+06	0.0442085	0.789695	0.999989
239	1746659	1488710	1631510	1199730	1.61768e+06	1415620	0.87509	-0.192496	0.506006	1.72215e+06	1.41883e+06	1.66169e+06	1.23476e+06	1.50936e+06	-0.093813	0.640246	0.999989
240	599244	391149	873826	556733	495196	715280	1.44444	0.530506	0.365632	590836	372788	889990	572988	606651	0.36316	0.140775	0.645019
241	2396490	2657080	2020160	2243290	2526785	2131725	0.843651	-0.245282	0.147832	2.36287e+06	2.53235e+06	2.05753e+06	2.30879e+06	2.31538e+06	-0.155837	0.176097	0.711074
242	416957	546291	646159	740039	481624	693099	1.43909	0.525154	0.118027	411107	520648	658112	761646	587878	0.512678	0.00508309	0.0970904
243	1914360	2077410	1769530	2055470	1995885	1912500	0.958222	-0.0615688	0.662734	1.8875e+06	1.97989e+06	1.80226e+06	2.11548e+06	1.94629e+06	0.0172815	0.895785	0.999989
244	513860	717532	509707	805433	615696	657570	1.06801	0.0949262	0.837279	506650	683850	519136	828950	634646	0.117374	0.624337	0.999989
245	187035	0	294236	0	93517.5	147118	1.57316	0.653663	0.787546	184411	0	299679	0	121022	0.00828507	0.880287	0.999989
246	2974760	3013280	2718760	2651920	2994020	2685340	0.896901	-0.156979	0.0152585	2.93302e+06	2.87183e+06	2.76905e+06	2.72935e+06	2.82581e+06	-0.0774291	0.131135	0.632476
247	1214250	1378980	1361520	1182430	1296615	1271975	0.980997	-0.0276798	0.85824	1.19721e+06	1.31425e+06	1.38671e+06	1.21695e+06	1.27878e+06	0.0482539	0.711578	0.999989
248	1056560	986229	860727	666837	1.02139e+06	763782	0.747784	-0.419307	0.129777	1.04174e+06	939934	876649	686307	886157	-0.293779	0.0950302	0.542743
249	627667	961351	558059	956714	794509	757386	0.953276	-0.0690338	0.899527	618860	916224	568382	984648	772029	0.00982989	0.968412	0.999989
250	1294410	1290540	1185380	1237990	1292475	1211685	0.937492	-0.0931216	0.0920992	1.27625e+06	1.22996e+06	1.20731e+06	1.27414e+06	1.24691e+06	-0.0139678	0.859353	0.999989
251	530488	401649	609740	414194	466068	511967	1.09848	0.135509	0.732884	523045	382795	621019	426287	488287	0.14496	0.533137	0.999989
252	3333030	3533930	3021750	3063580	3433480	3042665	0.886175	-0.174336	0.0625313	3.28627e+06	3.36804e+06	3.07765e+06	3.15303e+06	3.22125e+06	-0.0937002	0.0961871	0.545509
253	1187480	970400	1031180	1263180	1078940	1147180	1.06325	0.0884771	0.709368	1.17082e+06	924849	1.05025e+06	1.30006e+06	1.1115e+06	0.136388	0.476986	0.999989
254	681397	1041820	521028	755504	861608	638266	0.740784	-0.432874	0.407985	671837	992916	530666	777563	743245	-0.230642	0.332831	0.972278
255	801979	680883	720784	483961	741431	602372	0.812446	-0.299656	0.405494	790727	648922	734117	498092	667964	-0.165132	0.457497	0.999989
256	552936	672156	488328	617218	612546	552773	0.902419	-0.148131	0.566199	545178	640604	497361	635239	579596	-0.0551322	0.769415	0.999989
257	606603	735883	543587	719673	671243	631630	0.940986	-0.0877554	0.751588	598092	701340	553642	740686	648440	-0.00458489	0.981593	0.999989
258	1129920	0	514941	0	564960	257470	0.455733	-1.13374	0.669479	1.11407e+06	0	524466	0	409633	-0.0125397	0.819688	0.999989
259	717127	887823	439480	527000	802475	483240	0.602187	-0.731716	0.0796338	707065	846148	447609	542387	635802	-0.555667	0.00172924	0.0389559
260	748808	727918	506850	658832	738363	582841	0.789369	-0.341228	0.179809	738302	693749	516226	678068	656586	-0.221127	0.226326	0.805508
261	349073	752380	448325	319334	550726	383830	0.696951	-0.52087	0.513116	344175	717063	456618	328658	461628	-0.22053	0.381468	0.999989
262	432981	534440	525210	663479	483710	594344	1.22872	0.297155	0.326029	426906	509353	534925	682851	538509	0.313163	0.101443	0.55592
263	1168380	1023870	1154790	763527	1096125	959158	0.875045	-0.192571	0.578803	1.15199e+06	975809	1.17615e+06	785820	1.02244e+06	-0.0868655	0.69362	0.999989
264	831491	980642	1025210	1052190	906066	1038700	1.14638	0.19709	0.222203	819825	934610	1.04417e+06	1.08291e+06	970380	0.261139	0.0294125	0.282097
265	1139450	1085360	1126590	797699	1112405	962144	0.864923	-0.209357	0.462414	1.12346e+06	1.03441e+06	1.14743e+06	820990	1.03157e+06	-0.106743	0.592856	0.999989
266	735162	593179	425158	505991	664170	465574	0.700987	-0.512541	0.135615	724847	565335	433023	520765	560992	-0.357648	0.0643777	0.457985
267	1310570	1017040	1408100	896325	1163805	1.15221e+06	0.990039	-0.0144425	0.972223	1.29218e+06	969299	1.43415e+06	922496	1.15453e+06	0.0406284	0.862438	0.999989
268	989082	713390	904252	461330	851236	682791	0.802117	-0.318115	0.584645	975205	679903	920979	474800	762721	-0.133543	0.594788	0.999989
269	1244520	1400410	1219950	1287590	1322465	1253770	0.948055	-0.0769568	0.503686	1.22706e+06	1.33467e+06	1.24252e+06	1.32518e+06	1.28236e+06	0.00321303	0.974946	0.999989
270	645318	809914	931546	1195590	727616	1063568	1.46172	0.547663	0.163432	636264	771896	948778	1.2305e+06	896859	0.51519	0.00809762	0.121614
271	6237710	8920580	6766040	6221910	7579145	6493975	0.856822	-0.222933	0.510993	6.15019e+06	8.50184e+06	6.8912e+06	6.40358e+06	6.9867e+06	-0.115751	0.545235	0.999989
272	234444	0	204939	0	117222	102470	0.87415	-0.194048	0.93315	231155	0	208730	0	109971	-0.00177377	0.974278	0.999989
273	269379	400378	427076	285938	334878	356507	1.06459	0.0902925	0.843124	265599	381584	434976	294287	344112	0.112665	0.638408	0.999989
274	1472500	1355889	1426649	1057400	1.41419e+06	1.24202e+06	0.878256	-0.187287	0.467692	1.45184e+06	1.29224e+06	1.45304e+06	1.08827e+06	1.32135e+06	-0.0919898	0.626559	0.999989
275	1528810	1627240	1768190	1361760	1578025	1564975	0.99173	-0.0119804	0.95591	1.50736e+06	1.55086e+06	1.8009e+06	1.40152e+06	1.56516e+06	0.057959	0.730751	0.999989
276	879048	925241	732426	1043190	902144	887808	0.984108	-0.0231108	0.935601	866714	881809	745974	1.07365e+06	892037	0.0454095	0.825031	0.999989
277	616204	692464	707044	737107	654334	722076	1.10353	0.142122	0.240182	607558	659959	720123	758629	686567	0.212899	0.0364976	0.324006
278	734097	634047	579038	804894	684072	691966	1.01154	0.016553	0.954853	723797	604284	589749	828395	686556	0.0730096	0.730181	0.999989
279	1239560	990873	1062030	1098390	1.11522e+06	1080210	0.96861	-0.046012	0.806736	1.22217e+06	944361	1.08168e+06	1.13046e+06	1.09467e+06	0.0259307	0.881139	0.999989
280	404842	643879	541544	626231	524360	583888	1.11352	0.155131	0.684944	399162	613655	551561	644515	552223	0.172009	0.448716	0.999989
281	416169	0	323487	0	208084	161744	0.777298	-0.363461	0.876618	410330	0	329471	0	184950	-0.003803	0.944886	0.999989
282	1427219	1579910	1376060	1399510	1.50356e+06	1387785	0.922997	-0.115603	0.272634	1.40719e+06	1.50575e+06	1.40151e+06	1.44037e+06	1.43871e+06	-0.0346401	0.675529	0.999989
283	364203	0	607699	0	182102	303850	1.66857	0.738613	0.763849	359093	0	618940	0	244508	0.00924442	0.866548	0.999989
284	387379	900425	349963	861891	643902	605927	0.941024	-0.0876971	0.926103	381944	858158	356437	887056	620899	0.00139102	0.995393	0.999989
285	568391	896948	785341	718632	732670	751986	1.02637	0.0375442	0.918785	560416	854844	799868	739614	738686	0.0900374	0.68314	0.999989
286	427432	643445	433457	668250	535438	550854	1.02879	0.0409478	0.93183	421435	613241	441475	687761	540978	0.0801474	0.741136	0.999989
287	1385290	1475590	1474560	1222350	1430440	1348455	0.942685	-0.0851516	0.602798	1.36585e+06	1.40632e+06	1.50184e+06	1.25804e+06	1.38301e+06	-0.00588395	0.966242	0.999989
288	2120540	1618570	2121180	1382040	1869555	1751610	0.936913	-0.0940133	0.816485	2.09079e+06	1.54259e+06	2.16042e+06	1.42239e+06	1.80405e+06	-0.0140432	0.951766	0.999989
289	1771970	1874150	2148430	2012249	1823060	2.08034e+06	1.14113	0.190457	0.0942533	1.74711e+06	1.78618e+06	2.18817e+06	2.071e+06	1.94811e+06	0.263751	0.000315197	0.00912945
290	807446	794817	721466	503443	801132	612454	0.764487	-0.387436	0.226147	796117	757508	734812	518142	701645	-0.246448	0.226456	0.805508
291	517821	319067	360691	375735	418444	368213	0.879958	-0.184494	0.664289	510556	304090	367363	386706	392178	-0.0743094	0.754479	0.999989
292	729076	475425	491900	551959	602250	521930	0.866632	-0.206509	0.600509	718847	453108	500999	568075	560257	-0.0932082	0.685635	0.999989
293	1890969	2085840	1669010	2510360	1.9884e+06	2089685	1.05094	0.0716742	0.836385	1.86444e+06	1.98793e+06	1.69988e+06	2.58366e+06	2.03398e+06	0.116027	0.590894	0.999989
294	688980	857034	809967	722429	773007	766198	0.991192	-0.0127642	0.949247	679313	816804	824950	743522	766147	0.0607801	0.697586	0.999989
295	455067	699166	671763	529796	577116	600780	1.041	0.057973	0.882315	448682	666346	684189	545265	586121	0.101317	0.654759	0.999989
296	1180190	1120380	1012830	935774	1150285	974302	0.847009	-0.23955	0.068957	1.16363e+06	1.06779e+06	1.03157e+06	963096	1.05652e+06	-0.154367	0.143919	0.652055
297	478685	379775	344190	441458	429230	392824	0.915183	-0.127868	0.652051	471969	361948	350557	454348	409705	-0.0393485	0.852774	0.999989
298	2951810	4631870	2846330	3910800	3791840	3378565	0.891009	-0.166487	0.71806	2.91039e+06	4.41445e+06	2.89898e+06	4.02499e+06	3.5622e+06	-0.0560741	0.809805	0.999989
299	2951610	2762859	2697690	2633130	2.85723e+06	2665410	0.932864	-0.100262	0.194371	2.9102e+06	2.63317e+06	2.74759e+06	2.71001e+06	2.75024e+06	-0.021633	0.82302	0.999989
300	1413750	2112660	1420820	2491050	1763205	1955935	1.10931	0.149658	0.791455	1.39391e+06	2.01349e+06	1.4471e+06	2.56378e+06	1.85457e+06	0.140056	0.571281	0.999989
301	1069270	1453960	1111920	1247700	1261615	1179810	0.935159	-0.0967171	0.72717	1.05427e+06	1.38571e+06	1.13249e+06	1.28413e+06	1.21415e+06	-0.0116181	0.950221	0.999989
302	826978	713427	742973	667271	770202	705122	0.915502	-0.127365	0.440865	815375	679938	756717	686754	734696	-0.0455727	0.767809	0.999989
303	610700	496915	536277	582183	553808	559230	1.00979	0.0140572	0.937621	602131	473589	546197	599181	555275	0.0775809	0.660114	0.999989
304	1103590	988742	1115850	1226840	1046166	1171345	1.11965	0.163054	0.257516	1.08811e+06	942330	1.13649e+06	1.26266e+06	1.1074e+06	0.22058	0.114092	0.604551
305	393298	372638	435895	357825	382968	396860	1.03627	0.0514062	0.763619	387780	355146	443958	368273	388789	0.113965	0.477294	0.999989
306	1000530	1190860	1048510	1168870	1095695	1108690	1.01186	0.0170098	0.918662	986492	1.13496e+06	1.06791e+06	1.203e+06	1.09809e+06	0.0896448	0.528534	0.999989
307	432539	408268	288315	334876	420404	311596	0.741182	-0.4321	0.0535817	426470	389104	293648	344654	363469	-0.31793	0.036164	0.324006
308	937125	806272	1424010	714941	871698	1.06948e+06	1.22689	0.295002	0.638347	923977	768425	1.45035e+06	735816	969642	0.21251	0.393618	0.999989
309	643136	742653	698136	432165	692894	565150	0.815637	-0.294	0.463245	634112	707792	711050	444783	624434	-0.151409	0.510856	0.999989
310	266702	281024	505115	336088	273863	420602	1.53581	0.618999	0.225757	262960	267832	514459	345901	347788	0.520881	0.0173298	0.209768
311	357877	440841	315018	270341	399359	292680	0.732874	-0.448364	0.151841	352856	420148	320845	278234	343021	-0.320071	0.0586458	0.428484
312	759826	892991	832178	750253	826408	791216	0.957415	-0.0627844	0.696667	749165	851073	847572	772159	804992	0.0161711	0.902554	0.999989
313	888305	844901	866531	834741	866603	850636	0.981575	-0.0268293	0.612994	875842	805241	882560	859113	855689	0.0492123	0.603307	0.999989
314	1637650	0	1516610	0	818825	758305	0.926089	-0.110777	0.961683	1.61467e+06	0	1.54466e+06	0	789834	-0.000771029	0.988817	0.999989
315	2269820	2507290	2044860	1846849	2388555	1.94585e+06	0.814658	-0.295734	0.103382	2.23797e+06	2.3896e+06	2.08269e+06	1.90077e+06	2.15276e+06	-0.206641	0.0464456	0.380479
316	404474	389448	321425	464541	396961	392983	0.989979	-0.0145304	0.960936	398799	371167	327371	478105	393860	0.049393	0.818675	0.999989
317	542903	680592	467294	837056	611748	652175	1.06609	0.0923228	0.856596	535286	648644	475938	861496	630341	0.107844	0.660414	0.999989
318	2778280	3207300	2791640	2617370	2992790	2704505	0.903674	-0.146126	0.339189	2.7393e+06	3.05675e+06	2.84328e+06	2.69379e+06	2.83328e+06	-0.0627502	0.562065	0.999989
319	673434	843308	631177	722414	758371	676796	0.892433	-0.164184	0.486583	663985	803722	642853	743507	713517	-0.071764	0.669596	0.999989
320	7025510	9080360	7448430	8367830	8052935	7908130	0.982018	-0.0261781	0.909405	6.92694e+06	8.65412e+06	7.58621e+06	8.61215e+06	7.94485e+06	0.0490746	0.768078	0.999989
321	970771	1004430	1053830	699758	987600	876794	0.887802	-0.17169	0.596809	957150	957281	1.07332e+06	720189	926986	-0.0721366	0.735183	0.999989
322	679069	637701	801594	642483	658385	722038	1.09668	0.133144	0.519724	669541	607767	816422	661242	688743	0.184432	0.264613	0.881824
323	538735	313106	460941	467629	425920	464285	1.09007	0.124426	0.766298	531176	298409	469467	481283	445084	0.124681	0.607582	0.999989
324	1091550	1226140	1194180	1532510	1158845	1363345	1.17647	0.234463	0.378046	1.07623e+06	1.16858e+06	1.21627e+06	1.57726e+06	1.25959e+06	0.270287	0.125846	0.631143
325	9024900	9355020	8883780	8194700	9189960	8539240	0.929192	-0.105951	0.230626	8.89827e+06	8.91589e+06	9.04811e+06	8.43397e+06	8.82406e+06	-0.0264991	0.730677	0.999989
326	839748	890334	998048	676048	865041	837048	0.96764	-0.0474581	0.879431	827966	848541	1.01651e+06	695787	847201	0.0237181	0.909804	0.999989
327	639499	488672	631337	685924	564086	658630	1.16761	0.223555	0.359705	630526	465733	643015	705951	611307	0.244513	0.209551	0.777229
328	1587680	1686709	1641220	1609370	1.63719e+06	1625295	0.992732	-0.0105241	0.840303	1.5654e+06	1.60753e+06	1.67158e+06	1.65636e+06	1.62522e+06	0.0679879	0.214393	0.78395
329	1240040	1276440	1185740	942538	1258240	1064139	0.845736	-0.24172	0.255171	1.22264e+06	1.21652e+06	1.20767e+06	970058	1.15422e+06	-0.145759	0.353102	0.999989
330	4192980	5078370	5372190	4110400	4635675	4741295	1.02278	0.0325017	0.903549	4.13415e+06	4.83999e+06	5.47156e+06	4.23041e+06	4.66903e+06	0.0950045	0.603014	0.999989
331	1293670	992056	1286390	961244	1142863	1123817	0.983335	-0.0242453	0.939378	1.27552e+06	945488	1.31019e+06	989310	1.13013e+06	0.0381071	0.859373	0.999989
332	386043	433326	371020	347206	409684	359113	0.87656	-0.190075	0.196252	380627	412985	377883	357344	382210	-0.104884	0.333284	0.972278
333	1294170	1273070	1237360	1118310	1283620	1177835	0.917589	-0.124081	0.222243	1.27601e+06	1.21331e+06	1.26025e+06	1.15096e+06	1.22513e+06	-0.0440535	0.663827	0.999989
334	1087980	967376	1032420	1099640	1027678	1066030	1.03732	0.0528597	0.634375	1.07271e+06	921966	1.05152e+06	1.13175e+06	1.04449e+06	0.120134	0.374724	0.999989
335	890951	1388660	745484	936590	1.13981e+06	841037	0.737878	-0.438546	0.378886	878450	1.32348e+06	759274	963936	981284	-0.253048	0.265763	0.881824
336	235288	187267	201783	257328	211278	229556	1.08651	0.119704	0.667932	231987	178477	205516	264841	220205	0.148773	0.491248	0.999989
337	646222	628539	641535	603648	637380	622592	0.976797	-0.033869	0.552622	637155	599035	653402	621273	627716	0.0426969	0.643252	0.999989
338	1021470	1287560	1014840	1344170	1154515	1179505	1.02165	0.0308946	0.916818	1.00714e+06	1.22712e+06	1.03361e+06	1.38342e+06	1.16282e+06	0.0909026	0.651249	0.999989
339	2783680	2793540	2736050	2522140	2788610	2629095	0.942798	-0.0849799	0.274725	2.74462e+06	2.66241e+06	2.78666e+06	2.59578e+06	2.69737e+06	-0.00639243	0.938617	0.999989
340	3286860	3745540	3272939	3277939	3516200	3275439	0.931528	-0.102329	0.403977	3.24074e+06	3.56972e+06	3.33348e+06	3.37365e+06	3.3794e+06	-0.0212582	0.821479	0.999989
341	2550050	1988160	2711150	2431890	2269105	2571520	1.13327	0.180498	0.436784	2.51427e+06	1.89483e+06	2.7613e+06	2.5029e+06	2.41833e+06	0.215672	0.239055	0.828518
342	846800	1156610	671126	1014190	1001705	842658	0.841224	-0.249438	0.562459	834919	1.10232e+06	683540	1.0438e+06	916145	-0.114672	0.621789	0.999989
343	963460	624731	962760	809784	794096	886272	1.11608	0.158437	0.669033	949942	595406	980569	833428	839836	0.161828	0.483585	0.999989
344	263040	265319	225227	0	264180	112614	0.426278	-1.23014	0.310625	259349	252865	229393	0	185402	-0.0142698	0.802215	0.999989
345	2648880	1791560	1860500	1858330	2220220	1859415	0.837491	-0.255854	0.488557	2.61171e+06	1.70746e+06	1.89492e+06	1.91259e+06	2.03167e+06	-0.1377	0.524139	0.999989
346	544546	396098	470400	654711	470322	562556	1.19611	0.258346	0.517299	536906	377505	479101	673827	516835	0.231651	0.319104	0.953839
347	7007590	6461820	6718240	5867380	6734705	6292810	0.934385	-0.0979104	0.474152	6.90927e+06	6.1585e+06	6.84251e+06	6.03869e+06	6.48724e+06	-0.0192437	0.882832	0.999989
348	606687	586113	483836	742462	596400	613149	1.02808	0.0399574	0.90908	598175	558600	492786	764140	603425	0.0872224	0.697314	0.999989
349	615966	567326	477271	867493	591646	672382	1.13646	0.184547	0.721165	607324	540695	486100	892822	631735	0.162951	0.506128	0.999989
350	31705800	37591700	34171100	40628700	34648750	37399900	1.0794	0.110231	0.593218	3.12609e+07	3.58271e+07	3.48032e+07	4.1815e+07	3.59266e+07	0.171338	0.26925	0.884055
351	357817	535823	519743	634474	446820	577108	1.29159	0.369148	0.343614	352797	510671	529357	652999	511456	0.334274	0.131828	0.632476
352	2049630	2874570	1887750	1981510	2462100	1934630	0.785764	-0.347832	0.331665	2.02087e+06	2.73964e+06	1.92267e+06	2.03937e+06	2.18064e+06	-0.221363	0.23587	0.824529
353	1213560	670166	706285	1059490	941863	882888	0.937384	-0.0932876	0.872362	1.19653e+06	638708	719350	1.09042e+06	911254	-0.0110205	0.964967	0.999989
354	611549	875216	390773	590942	743382	490858	0.660303	-0.5988	0.266618	602969	834133	398002	608196	610825	-0.343238	0.148245	0.659047
355	325899	473593	434692	588675	399746	511684	1.28002	0.356168	0.404151	321326	451362	442733	605863	455321	0.31216	0.172814	0.70784
356	2650120	2315440	2522110	2059520	2482780	2290815	0.922681	-0.116095	0.570593	2.61294e+06	2.20675e+06	2.56876e+06	2.11965e+06	2.37703e+06	-0.0347403	0.836538	0.999989
357	838188	992343	1096660	758797	915266	927728	1.01362	0.0195124	0.952593	826428	945761	1.11695e+06	780952	917522	0.0768737	0.713829	0.999989
358	743386	806733	928547	797086	775060	862816	1.11323	0.154747	0.352143	732956	768864	945723	820359	816976	0.217608	0.0893748	0.525239
359	203044	258327	298185	382270	230686	340228	1.47485	0.560571	0.161396	200195	246201	303701	393431	285882	0.507791	0.0134263	0.184555
360	2283100	1790270	2713200	1204880	2036685	1959040	0.961877	-0.056076	0.930965	2.25107e+06	1.70623e+06	2.76339e+06	1.24006e+06	1.99019e+06	0.00853318	0.972983	0.999989
361	950796	870471	1025040	1096220	910634	1060630	1.16472	0.219979	0.107706	937456	829610	1.044e+06	1.12823e+06	984824	0.278461	0.0250228	0.274236
362	983284	1112280	911755	840254	1047782	876004	0.836056	-0.258328	0.145202	969488	1.06007e+06	928621	864787	955741	-0.169764	0.117733	0.608561
363	4344360	4892450	4226360	4361940	4618405	4294150	0.929791	-0.105022	0.369556	4.28341e+06	4.66279e+06	4.30454e+06	4.4893e+06	4.43501e+06	-0.023924	0.795156	0.999989
364	1938330	2575910	2127610	2408780	2257120	2268195	1.00491	0.00706155	0.977529	1.91113e+06	2.45499e+06	2.16697e+06	2.47911e+06	2.25305e+06	0.0764786	0.668282	0.999989
365	595027	640934	596753	736286	617980	666520	1.07854	0.109086	0.576631	586678	610848	607792	757784	640775	0.167024	0.305004	0.953839
366	573758	568979	589188	433724	571368	511456	0.895142	-0.159811	0.521625	565708	542271	600087	446388	538613	-0.0681866	0.720237	0.999989
367	1155680	1166730	1029299	1168880	1161205	1.09909e+06	0.946508	-0.0793138	0.468551	1.13947e+06	1.11196e+06	1.04834e+06	1.20301e+06	1.12569e+06	-4.82464e-05	0.999682	0.999989
368	475874	745362	710989	555222	610618	633106	1.03683	0.0521758	0.898359	469197	710374	724141	571433	618786	0.0954547	0.677826	0.999989
369	937959	856094	1237250	815797	897026	1.02652e+06	1.14436	0.194544	0.607642	924799	815908	1.26014e+06	839616	960115	0.20263	0.35382	0.999989
370	859385	786351	1146220	891292	822868	1018756	1.23806	0.308075	0.27762	847327	749439	1.16742e+06	917316	920376	0.32888	0.06394	0.457985
371	839592	583961	750412	716527	711776	733470	1.03048	0.0433126	0.881863	827812	556549	764293	737448	721526	0.0895551	0.676191	0.999989
372	1361250	1518590	1448970	1269730	1439920	1359350	0.944046	-0.0830717	0.568922	1.34215e+06	1.44731e+06	1.47577e+06	1.3068e+06	1.39301e+06	-0.00334216	0.978063	0.999989
373	5618060	5613430	5777840	4975710	5615745	5376775	0.957446	-0.0627363	0.611738	5.53924e+06	5.34993e+06	5.88472e+06	5.12099e+06	5.47372e+06	0.0144669	0.902308	0.999989
374	749108	655278	734113	486713	702193	610413	0.869295	-0.202082	0.559589	738598	624519	747693	500924	652933	-0.0931684	0.674935	0.999989
375	441826	518560	594220	330462	480193	462341	0.962823	-0.054657	0.908478	435627	494218	605212	340111	468792	0.0149366	0.951132	0.999989
376	668109	870052	609199	790081	769080	699640	0.90971	-0.136522	0.659424	658735	829211	620468	813150	730391	-0.0425497	0.834967	0.999989
377	2859530	3214700	2377070	2911450	3037115	2644260	0.870649	-0.199837	0.345413	2.81941e+06	3.0638e+06	2.42104e+06	2.99646e+06	2.82518e+06	-0.105913	0.501502	0.999989
378	967737	429593	862459	486365	698665	674412	0.965287	-0.0509706	0.947829	954159	409428	878413	500566	685641	0.00686162	0.978021	0.999989
379	773431	687384	727691	793185	730408	760438	1.04111	0.058129	0.634443	762579	655118	741152	816344	743798	0.123706	0.386903	0.999989
380	366829	392920	336343	409923	379874	373133	0.982253	-0.0258329	0.878779	361682	374476	342565	421892	375154	0.0479947	0.767902	0.999989
381	1215820	1261750	1031680	1177810	1238785	1104745	0.891797	-0.165212	0.222201	1.19876e+06	1.20252e+06	1.05076e+06	1.2122e+06	1.16606e+06	-0.0802096	0.512132	0.999989
382	3733380	4201620	3864210	3673400	3967500	3768805	0.949919	-0.0741231	0.514233	3.681e+06	4.00439e+06	3.93569e+06	3.78065e+06	3.85043e+06	0.00560063	0.951254	0.999989
383	874661	827600	842006	765100	851130	803553	0.944101	-0.0829871	0.401919	862389	788752	857581	787439	824040	-0.00506474	0.964718	0.999989
384	277044	334199	398229	343052	305622	370640	1.21274	0.278274	0.243303	273157	318511	405595	353068	337583	0.316617	0.0508634	0.408418
385	423415	521251	388576	463029	472333	425802	0.901488	-0.14962	0.528105	417474	496783	395764	476548	446642	-0.0579469	0.743865	0.999989
386	242221	248596	316038	288367	245408	302202	1.23143	0.30033	0.0571868	238822	236927	321884	296787	273605	0.362344	0.000448003	0.012111
387	644209	406598	473187	577695	525404	525441	1.00007	0.000102967	0.999796	635170	387512	481940	594562	524796	0.0490486	0.836902	0.999989
388	5439520	5430790	5089330	5064890	5435155	5077110	0.934124	-0.0983137	0.00131089	5.3632e+06	5.17586e+06	5.18347e+06	5.21277e+06	5.23383e+06	-0.0194351	0.730053	0.999989
389	599489	631636	639192	702292	615562	670742	1.08964	0.123853	0.259472	591078	601986	651016	722797	641719	0.193872	0.0702005	0.474438
390	712214	626126	760065	362275	669170	561170	0.838606	-0.253935	0.648654	702221	596735	774125	372853	611483	-0.0975203	0.697699	0.999989
391	313649	491628	428528	325602	402638	377065	0.936485	-0.0946718	0.826751	309248	468551	436455	335109	387341	-0.00794656	0.972939	0.999989
392	1240440	963113	1357340	1027340	1.10178e+06	1192340	1.0822	0.113964	0.715185	1.22304e+06	917904	1.38245e+06	1.05734e+06	1.14518e+06	0.145722	0.490048	0.999989
393	1348389	1448100	1475690	1457700	1.39824e+06	1466695	1.04895	0.0689522	0.309195	1.32947e+06	1.38012e+06	1.50299e+06	1.50026e+06	1.42821e+06	0.14624	0.0164856	0.202572
394	690563	824777	712303	1019570	757670	865936	1.14289	0.192691	0.584618	680874	786061	725479	1.04934e+06	810438	0.210617	0.323435	0.953839
395	1339050	1066670	1833130	1372210	1202860	1602670	1.33238	0.414009	0.273873	1.32026e+06	1.0166e+06	1.86704e+06	1.41228e+06	1.40404e+06	0.382466	0.0658581	0.464442
396	479760	607918	417076	609108	543839	513092	0.943463	-0.083962	0.814911	473029	579382	424791	626893	526024	-0.000726158	0.997415	0.999989
397	563893	405505	400781	408737	484699	404759	0.835073	-0.260026	0.419526	555981	386470	408195	420671	442829	-0.143922	0.492865	0.999989
398	535306	341376	512926	476273	438341	494600	1.12834	0.174207	0.626114	527795	325351	522414	490179	466435	0.171209	0.461592	0.999989
399	2661210	3873750	2112230	2596170	3267480	2354200	0.720494	-0.472941	0.296708	2.62387e+06	3.69191e+06	2.1513e+06	2.67197e+06	2.78476e+06	-0.300547	0.154736	0.662683
400	449444	0	435433	243478	224722	339456	1.51056	0.59508	0.684906	443138	0	443488	250587	284303	0.00782967	0.887904	0.999989
401	990447	1027850	956004	1036379	1.00915e+06	996192	0.98716	-0.0186435	0.797583	976550	979602	973688	1.06664e+06	999120	0.0585206	0.539545	0.999989
402	710052	909108	536127	1291350	809580	913738	1.12866	0.174608	0.814664	700090	866434	546044	1.32905e+06	860405	0.122053	0.627569	0.999989
403	731981	772929	820771	547319	752455	684045	0.909084	-0.137514	0.669738	721711	736647	835954	563299	714403	-0.0456543	0.830861	0.999989
404	758017	778899	702374	565301	768458	633838	0.824817	-0.277853	0.191657	747382	742337	715367	581806	696723	-0.178528	0.249648	0.854281
405	887129	923860	948840	1379700	905494	1164270	1.28578	0.362648	0.353988	874682	880493	966392	1.41998e+06	1.03539e+06	0.344641	0.10008	0.55592
406	1580210	1139920	1362539	1103900	1360065	1.23322e+06	0.906736	-0.141246	0.668557	1.55804e+06	1.08641e+06	1.38774e+06	1.13613e+06	1.29208e+06	-0.0512404	0.811568	0.999989
407	322281	458304	245675	455232	390292	350454	0.897925	-0.155332	0.78001	317759	436791	250219	468524	368323	-0.0388696	0.876702	0.999989
408	614800	510871	571639	493257	562836	532448	0.94601	-0.0800726	0.686508	606174	486890	582213	507659	545734	-0.00361137	0.983719	0.999989
409	346087	0	401153	326165	173044	363659	2.10154	1.07145	0.394288	341231	0	408574	335688	271373	0.0134651	0.810318	0.999989
410	512303	818755	649642	1009990	665529	829816	1.24685	0.31829	0.559145	505115	780322	661659	1.03948e+06	746644	0.247928	0.312402	0.953839
411	605883	749432	740291	623249	677658	681770	1.00607	0.00872882	0.968615	597382	714253	753985	641446	676767	0.0778266	0.644955	0.999989
412	385360	443574	473964	601034	414467	537499	1.29684	0.375004	0.22039	379953	422752	482731	618583	476005	0.385834	0.0341124	0.314377
413	439339	518961	512912	450358	479150	481635	1.00519	0.00746286	0.965313	433175	494600	522400	463507	478421	0.0795529	0.586189	0.999989
414	415230	320652	592474	493838	367941	543156	1.4762	0.561892	0.124333	409404	305600	603434	508257	456674	0.506597	0.0126657	0.177101
415	515027	425819	542196	404229	470423	473212	1.00593	0.00852958	0.975996	507801	405831	552226	416032	470472	0.0653862	0.753969	0.999989
416	332224	549896	487121	794713	441060	640917	1.45313	0.539162	0.399966	327563	524083	496132	817917	541424	0.35791	0.15115	0.659047
417	9971420	13244700	10818600	11956700	11608060	11387650	0.981012	-0.0276568	0.910416	9.83151e+06	1.2623e+07	1.10187e+07	1.23058e+07	1.14448e+07	0.0474394	0.782988	0.999989
418	1496230	1217300	1269800	1137360	1356765	1203580	0.887095	-0.172839	0.42566	1.47524e+06	1.16016e+06	1.29329e+06	1.17057e+06	1.27481e+06	-0.0840051	0.625597	0.999989
419	189545	437981	277593	429842	313763	353718	1.12734	0.172922	0.809625	186886	417422	282728	442392	332357	0.117463	0.639248	0.999989
420	1223000	1211930	1206140	1071050	1217465	1138595	0.935218	-0.0966256	0.36458	1.20584e+06	1.15504e+06	1.22845e+06	1.10232e+06	1.17291e+06	-0.017613	0.871162	0.999989
421	330542	517624	336775	552870	424083	444822	1.0489	0.068883	0.897921	325904	493326	343005	569013	432812	0.0906372	0.715079	0.999989
422	364082	515485	337763	444217	439784	390990	0.889051	-0.169662	0.650658	358974	491288	344011	457187	412865	-0.0628783	0.777869	0.999989
423	1463690	0	551811	0	731845	275906	0.377	-1.40736	0.6189	1.44315e+06	0	562018	0	501293	-0.0153252	0.780567	0.999989
424	214341	452128	335396	555771	333234	445584	1.33715	0.419157	0.559927	211334	430905	341600	571998	388959	0.237544	0.344894	0.998962
425	710638	734386	619643	896772	722512	758208	1.0494	0.0695711	0.821425	700667	699913	631105	922956	738660	0.116413	0.579592	0.999989
426	983907	589204	757399	740375	786556	748887	0.95211	-0.0708005	0.866369	970102	561546	771409	761992	766262	0.00109724	0.996321	0.999989
427	2072100	1948210	2049420	1912720	2010155	1981070	0.985531	-0.0210269	0.782388	2.04303e+06	1.85676e+06	2.08733e+06	1.96857e+06	1.98892e+06	0.0541108	0.602302	0.999989
428	837055	954425	841435	883278	895740	862356	0.962731	-0.0547956	0.645692	825311	909623	857000	909068	875250	0.0244007	0.822647	0.999989
429	1724690	2031100	2306170	3432220	1877895	2869195	1.52788	0.611529	0.231438	1.70049e+06	1.93576e+06	2.34883e+06	3.53243e+06	2.37938e+06	0.524276	0.0154389	0.19564
430	979492	1160010	1267800	845491	1069751	1.05665e+06	0.987749	-0.0177836	0.959678	965749	1.10556e+06	1.29125e+06	870177	1.05818e+06	0.0464207	0.83032	0.999989
431	1392920	1273410	1405500	1064050	1333165	1234775	0.926198	-0.110607	0.641008	1.37338e+06	1.21363e+06	1.4315e+06	1.09512e+06	1.27841e+06	-0.028682	0.876136	0.999989
432	297581	245666	232547	237662	271624	235104	0.865553	-0.208306	0.296449	293406	234134	236849	244601	252247	-0.11365	0.513677	0.999989
433	724933	888658	721230	706571	806796	713900	0.884859	-0.17648	0.375683	714762	846944	734571	727201	755869	-0.0875886	0.526285	0.999989
434	411655	693669	340844	488512	552662	414678	0.750329	-0.414405	0.47738	405879	661108	347149	502775	479228	-0.201079	0.412746	0.999989
435	4790580	4604610	5140749	4254620	4697595	4.69768e+06	1.00002	2.74864e-05	0.99986	4.72337e+06	4.38847e+06	5.23584e+06	4.37884e+06	4.68163e+06	0.0707978	0.617231	0.999989
436	333854	531902	241542	404223	432878	322882	0.745898	-0.422951	0.481148	329170	506934	246010	416025	374535	-0.19087	0.444703	0.999989
437	232562	305891	266906	336687	269226	301796	1.12098	0.164755	0.585828	229299	291532	271843	346517	284798	0.193705	0.351753	0.999989
438	2581410	2645320	2649080	2325120	2613365	2487100	0.951685	-0.0714441	0.524324	2.54519e+06	2.52115e+06	2.69808e+06	2.39301e+06	2.53936e+06	0.00669558	0.950347	0.999989
439	375604	441978	399720	460881	408791	430300	1.05262	0.073981	0.680621	370334	421231	407114	474338	418254	0.138326	0.377683	0.999989
440	6113780	9517690	7964630	8114760	7815735	8039695	1.02866	0.0407592	0.907441	6.028e+06	9.07092e+06	8.11196e+06	8.35169e+06	7.89064e+06	0.096564	0.647145	0.999989
441	554933	418655	584431	284084	486794	434258	0.892077	-0.16476	0.780238	547147	399003	595242	292379	458443	-0.0479922	0.848835	0.999989
442	558726	837620	485207	624273	698173	554740	0.79456	-0.331773	0.454488	550887	798301	494182	642500	621468	-0.178273	0.430323	0.999989
443	194724	310902	257982	201862	252813	229922	0.909455	-0.136926	0.756636	191992	296308	262754	207756	239702	-0.0358232	0.879939	0.999989
444	1069260	872047	1530739	1351700	970654	1.44122e+06	1.48479	0.570262	0.0716042	1.05426e+06	831112	1.55905e+06	1.39117e+06	1.2089e+06	0.557003	0.00134062	0.0310641
445	709254	766064	758369	659168	737659	708768	0.960835	-0.0576395	0.663444	699303	730104	772397	678414	720055	0.0200946	0.869556	0.999989
446	749143	826863	812355	819505	788003	815930	1.03544	0.0502442	0.548487	738632	788049	827382	843433	799374	0.126523	0.127353	0.631401
447	323376	312933	366070	271587	318154	318828	1.00212	0.00305307	0.989973	318839	298244	372842	279517	317360	0.0656518	0.735354	0.999989
448	715616	607000	323999	582109	661308	453054	0.685088	-0.545639	0.275299	705575	578507	329992	599105	553295	-0.283469	0.249411	0.854281
449	845336	651460	994268	924347	748398	959308	1.28181	0.358187	0.177297	833475	620880	1.01266e+06	951336	854588	0.361115	0.0546119	0.408878
450	767571	970308	748521	932550	868940	840536	0.967312	-0.047947	0.854846	756801	924761	762367	959778	850927	0.0285548	0.880121	0.999989
451	343624	423117	392182	225677	383370	308930	0.805825	-0.311461	0.50442	338803	403255	399437	232266	343440	-0.146636	0.546483	0.999989
452	473077	537268	411947	429902	505172	420924	0.833229	-0.263214	0.127287	466439	512048	419567	442454	460127	-0.173498	0.11781	0.608561
453	420614	373822	408433	409667	397218	409050	1.02979	0.0423461	0.663383	414713	356274	415988	421628	402151	0.110169	0.417014	0.999989
454	2064500	2663950	2569010	2288820	2364225	2428915	1.02736	0.0389447	0.863045	2.03553e+06	2.5389e+06	2.61653e+06	2.35565e+06	2.38665e+06	0.105773	0.519379	0.999989
455	262183	309027	272903	304304	285605	288604	1.0105	0.0150675	0.925018	258504	294521	277951	313189	286041	0.0865228	0.567456	0.999989
456	816380	1025670	819133	726736	921025	772934	0.839211	-0.252894	0.324769	804926	977524	834285	747955	841173	-0.152247	0.34241	0.99532
457	5592800	6805090	6452310	6867830	6198945	6660070	1.07439	0.103515	0.546473	5.51433e+06	6.48565e+06	6.57166e+06	7.06835e+06	6.41e+06	0.170601	0.203942	0.765726
458	290663	482840	284676	386148	386752	335412	0.867255	-0.205472	0.683126	286585	460175	289942	397423	358531	-0.0756003	0.755745	0.999989
459	3092170	3056090	4111970	4055610	3074130	4083790	1.32844	0.40973	0.00109643	3.04878e+06	2.91263e+06	4.18803e+06	4.17402e+06	3.58087e+06	0.480418	2.7553e-14	2.79319e-12
460	268665	502054	241862	455712	385360	348787	0.905095	-0.143858	0.838746	264895	478487	246336	469018	364684	-0.0259643	0.917775	0.999989
461	1487580	1250840	1526900	1335750	1369210	1431325	1.04537	0.0640075	0.72263	1.46671e+06	1.19212e+06	1.55514e+06	1.37475e+06	1.39718e+06	0.123018	0.455269	0.999989
462	571455	539402	474532	460058	555428	467295	0.841324	-0.249267	0.03758	563437	514082	483310	473491	508580	-0.164029	0.109185	0.586415
463	548824	706502	897375	604843	627663	751109	1.19668	0.259032	0.534936	541124	673338	913975	622503	687735	0.248222	0.266396	0.881824
464	423314	499104	392581	285825	461209	339203	0.735465	-0.443271	0.203374	417375	475676	399843	294170	396766	-0.289764	0.153241	0.661054
465	297503	313928	301924	233831	305716	267878	0.876232	-0.190616	0.392933	293329	299192	307509	240658	285172	-0.0956202	0.593311	0.999989
466	388396	0	363040	0	194198	181520	0.934716	-0.0973996	0.966295	382947	0	369756	0	188176	-0.000609773	0.991156	0.999989
467	1203170	1361470	1205120	1238020	1282320	1221570	0.952625	-0.0700198	0.530762	1.18629e+06	1.29756e+06	1.22741e+06	1.27417e+06	1.24636e+06	0.00986121	0.919467	0.999989
468	379422	355612	269360	175001	367517	222180	0.604545	-0.726077	0.0961892	374098	338919	274343	180111	291868	-0.466475	0.0396754	0.335175
469	270594	500018	311735	448228	385306	379982	0.986181	-0.0200754	0.971804	266797	476547	317501	461315	380540	0.0378029	0.879837	0.999989
470	545033	357439	416351	332439	451236	374395	0.82971	-0.269321	0.532542	537386	340660	424053	342145	411061	-0.133373	0.571004	0.999989
471	481855	847904	487889	619976	664880	553932	0.833132	-0.263382	0.626059	475094	808103	496914	638078	604547	-0.112282	0.643714	0.999989
472	430574	334328	302829	237584	382451	270206	0.706513	-0.501212	0.193277	424533	318634	308431	244521	324030	-0.326595	0.126019	0.631143
473	466495	430891	691803	605197	448693	648500	1.44531	0.531377	0.0507629	459950	410665	704600	622867	549520	0.557529	6.58783e-05	0.00242851
474	428223	580222	381618	361576	504222	371597	0.736971	-0.440321	0.225751	422215	552986	388677	372133	434003	-0.301419	0.10145	0.55592
475	378731	232621	319675	268221	305676	293948	0.961633	-0.0564422	0.893537	373417	221702	325588	276052	299190	0.010088	0.966709	0.999989
476	232892	0	331964	0	116446	165982	1.4254	0.511364	0.829765	229624	0	338105	0	141932	0.00664848	0.903805	0.999989
477	516791	477753	365830	314623	497272	340226	0.684186	-0.547539	0.0395507	509540	455327	372597	323809	415318	-0.425443	0.00408992	0.0872876
478	176843	474515	231855	262180	325679	247018	0.75847	-0.398837	0.651516	174362	452241	236144	269835	283145	-0.131816	0.597066	0.999989
479	1406090	1318400	1655260	1266249	1362245	1.46075e+06	1.07231	0.100728	0.670191	1.38636e+06	1.25651e+06	1.68588e+06	1.30322e+06	1.40799e+06	0.151973	0.390868	0.999989
480	722729	532350	698659	425801	627540	562230	0.895928	-0.158546	0.732511	712589	507361	711583	438233	592441	-0.0538493	0.824826	0.999989
481	191677	253539	246358	306101	222608	276230	1.24088	0.311361	0.338627	188988	241638	250915	315038	249145	0.308698	0.137287	0.639886
482	371154	361831	223252	409371	366492	316312	0.863078	-0.212437	0.644113	365946	344846	227382	421324	339875	-0.0792125	0.748285	0.999989
483	883005	1205980	861003	1280930	1.04449e+06	1.07097e+06	1.02535	0.0361112	0.929503	870616	1.14937e+06	876930	1.31833e+06	1.05381e+06	0.084486	0.713526	0.999989
484	1886180	1952930	1504840	2168060	1919555	1836450	0.956706	-0.0638523	0.826361	1.85972e+06	1.86126e+06	1.53268e+06	2.23136e+06	1.87125e+06	0.013115	0.949062	0.999989
485	1595740	1784140	1437950	1340170	1689940	1389060	0.821958	-0.282863	0.10516	1.57335e+06	1.70039e+06	1.46455e+06	1.3793e+06	1.5294e+06	-0.195254	0.0443517	0.367033
486	12623400	13609400	12605800	13076300	13116400	12841050	0.979007	-0.0306086	0.664257	1.24463e+07	1.29706e+07	1.2839e+07	1.34581e+07	1.29285e+07	0.0480929	0.504342	0.999989
487	383040	718926	280927	438182	550983	359554	0.652569	-0.615797	0.410414	377666	685179	286124	450976	449986	-0.281704	0.262526	0.88177
488	801473	855932	691012	734139	828702	712576	0.859869	-0.217811	0.0790049	790228	815754	703794	755574	766338	-0.133619	0.135081	0.63324
489	427571	521820	280908	510028	474696	395468	0.833098	-0.263441	0.587929	421572	497325	286104	524920	432480	-0.108354	0.660591	0.999989
490	446693	425339	617921	307114	436016	462518	1.06078	0.0851268	0.880559	440426	405373	629351	316081	447808	0.0908903	0.715991	0.999989
491	1507160	1180220	1530320	1682539	1343690	1.60643e+06	1.19554	0.257657	0.282417	1.48601e+06	1.12482e+06	1.55863e+06	1.73167e+06	1.47528e+06	0.280679	0.127682	0.631401
492	376940	502388	439153	479218	439664	459186	1.0444	0.0626756	0.794821	371651	478805	447276	493210	447736	0.122434	0.503888	0.999989
493	852633	460820	642363	575113	656726	608738	0.926928	-0.109471	0.831721	840670	439189	654245	591905	631502	-0.0228801	0.926344	0.999989
494	342785	221253	321002	430556	282019	375779	1.33246	0.414091	0.370398	337976	210867	326940	443127	329727	0.310028	0.20141	0.759737
495	370788	316400	402080	306831	343594	354456	1.03161	0.0448996	0.861309	365586	301548	409518	315790	348110	0.0965671	0.63156	0.999989
496	602676	660043	626941	512945	631360	569943	0.902723	-0.147644	0.437351	594220	629060	638538	527922	597435	-0.0615858	0.687031	0.999989
497	1645550	2313380	1620710	1890570	1979465	1755640	0.886927	-0.173113	0.597679	1.62246e+06	2.20479e+06	1.65069e+06	1.94577e+06	1.85593e+06	-0.0725542	0.714442	0.999989
498	240241	376886	287305	265504	308564	276404	0.895779	-0.158786	0.687759	236870	359195	292620	273256	290485	-0.0543757	0.809046	0.999989
499	464652	631211	364668	523469	547932	444068	0.810445	-0.303213	0.461982	458133	601581	371414	538753	492470	-0.156165	0.49402	0.999989
500	499729	303656	393446	394462	401692	393954	0.980735	-0.0280643	0.944272	492717	289402	400724	405979	397206	0.0294449	0.901885	0.999989
501	3551450	3707200	4439560	3835560	3629325	4137560	1.14004	0.189079	0.244747	3.50162e+06	3.53318e+06	4.52168e+06	3.94755e+06	3.87601e+06	0.253036	0.0274636	0.282097
502	386686	397415	412099	429966	392050	421032	1.07392	0.102892	0.108616	381261	378760	419722	442520	405566	0.177209	0.0289266	0.282097
503	905751	804603	843678	872634	855177	858156	1.00348	0.00501688	0.959989	893043	766834	859284	898113	854319	0.0762644	0.563388	0.999989
504	260473	0	278605	0	130236	139302	1.06961	0.097087	0.966403	256818	0	283759	0	135144	0.00173402	0.974854	0.999989
505	6644370	8305870	6551800	8182190	7475120	7366995	0.985535	-0.0210205	0.934452	6.55115e+06	7.91598e+06	6.673e+06	8.42109e+06	7.3903e+06	0.0518258	0.775297	0.999989
506	615349	672112	591772	656420	643730	624096	0.969499	-0.0446888	0.692844	606715	640562	602719	675586	631396	0.033381	0.777485	0.999989
507	932973	1079220	1187220	954779	1.0061e+06	1.071e+06	1.06451	0.0901891	0.683007	919883	1.02856e+06	1.20918e+06	982656	1.03507e+06	0.149353	0.362722	0.999989
508	838149	865739	793601	856264	851944	824932	0.968294	-0.0464825	0.512776	826389	825100	808281	881265	835259	0.0316857	0.735623	0.999989
509	519503	0	324009	0	259752	162004	0.623691	-0.681097	0.779766	512214	0	330003	0	210554	-0.00752777	0.891158	0.999989
510	847812	535277	691589	582577	691544	637083	0.921247	-0.118341	0.773366	835917	510151	704382	599587	662509	-0.0311414	0.894684	0.999989
511	243298	266250	362726	424807	254774	393766	1.54555	0.628121	0.0522848	239884	253752	369436	437210	325071	0.638901	2.04752e-05	0.000790733
512	1655430	1178040	1587760	1482920	1416735	1535340	1.08372	0.115988	0.675406	1.6322e+06	1.12274e+06	1.61713e+06	1.52622e+06	1.47457e+06	0.149527	0.46958	0.999989
513	399105	163437	155166	310831	281271	232998	0.828378	-0.27164	0.765057	393505	155765	158036	319907	256803	-0.0705688	0.769372	0.999989
514	244176	314619	419699	146455	279398	283077	1.01317	0.0188754	0.981562	240750	299850	427463	150731	279699	0.0377613	0.877887	0.999989
515	643442	477560	477722	530508	560501	504115	0.899401	-0.152964	0.583535	634414	455143	486559	545998	530528	-0.0612408	0.765469	0.999989
516	2749480	0	1156590	0	1374740	578295	0.420658	-1.24928	0.646739	2.7109e+06	0	1.17798e+06	0	972222	-0.0137409	0.802757	0.999989
517	901004	1007610	896156	940695	954307	918426	0.9624	-0.0552907	0.59787	888362	960312	912733	968161	932392	0.0239145	0.810093	0.999989
518	2743040	2570450	2622700	2194980	2656745	2408840	0.906688	-0.141321	0.394854	2.70455e+06	2.44979e+06	2.67121e+06	2.25907e+06	2.52116e+06	-0.0584059	0.684177	0.999989
519	705583	1311410	571752	664730	1.0085e+06	618241	0.613033	-0.705964	0.33085	695683	1.24985e+06	582328	684139	803000	-0.388397	0.110943	0.591942
520	2335240	2324000	2837509	2140840	2329620	2.48917e+06	1.06849	0.0955727	0.691905	2.30248e+06	2.21491e+06	2.89e+06	2.20335e+06	2.40268e+06	0.148942	0.393967	0.999989
521	819819	1220500	1102530	1458740	1.02016e+06	1280635	1.25533	0.328064	0.433699	808316	1.16321e+06	1.12292e+06	1.50133e+06	1.14895e+06	0.298425	0.185626	0.741591
522	15793100	16338800	17447000	16366700	16065950	16906850	1.05234	0.0736016	0.299136	1.55715e+07	1.55718e+07	1.77697e+07	1.68446e+07	1.64394e+07	0.149763	0.02379	0.267968
523	1474010	974155	1736939	1030340	1.22408e+06	1.38364e+06	1.13035	0.176767	0.747727	1.45333e+06	928427	1.76907e+06	1.06042e+06	1.30281e+06	0.146889	0.553314	0.999989
524	1655230	1338940	2154530	1384930	1497085	1769730	1.18212	0.241373	0.579548	1.63201e+06	1.27609e+06	2.19438e+06	1.42537e+06	1.63196e+06	0.223232	0.330541	0.971262
525	1079890	609126	1226170	667771	844508	946970	1.12133	0.165208	0.805393	1.06474e+06	580533	1.24885e+06	687268	895348	0.116838	0.642915	0.999989
526	526981	602354	451504	385167	564668	418336	0.740853	-0.432741	0.100307	519587	574079	459856	396413	487484	-0.320362	0.0282879	0.282097
527	505884	317663	604637	430496	411774	517566	1.25692	0.329893	0.496043	498786	302752	615822	443065	465106	0.249431	0.307653	0.953839
528	5496620	8834890	5188330	6945559	7165755	6.06694e+06	0.846658	-0.240149	0.619132	5.4195e+06	8.42017e+06	5.2843e+06	7.14835e+06	6.56808e+06	-0.106808	0.646652	0.999989
529	865886	696884	769462	886076	781385	827769	1.05936	0.0831946	0.695682	853737	664172	783695	911947	803388	0.133799	0.471698	0.999989
530	530244	0	608367	0	265122	304184	1.14733	0.198285	0.931708	522804	0	619621	0	285606	0.00294872	0.957252	0.999989
531	398602	387954	466093	423261	393278	444677	1.13069	0.177208	0.145228	393009	369743	474715	435619	418272	0.242155	0.029045	0.282097
532	460633	0	306768	244051	230316	275410	1.19579	0.25796	0.864096	454170	0	312443	251177	254447	0.00382578	0.94516	0.999989
533	697181	631787	640723	647523	664484	644123	0.969358	-0.0448982	0.598823	687399	602130	652575	666429	652133	0.0305733	0.801846	0.999989
534	788988	403644	762634	495148	596316	628891	1.05463	0.0767329	0.902262	777918	384697	776741	509605	612240	0.0737807	0.769685	0.999989
535	290127	327960	288907	317084	309044	302996	0.98043	-0.0285135	0.821594	286056	312565	294251	326342	304804	0.048201	0.713354	0.999989
536	1303090	1185780	1551100	1232220	1244435	1391660	1.11831	0.161316	0.477512	1.28481e+06	1.13012e+06	1.57979e+06	1.2682e+06	1.31573e+06	0.206833	0.223627	0.802483
537	643383	652387	645762	650052	647885	647907	1.00003	4.89882e-05	0.996881	634356	621763	657707	669032	645715	0.0777682	0.19664	0.759555
538	1757310	1473740	2212490	1483300	1615525	1847895	1.14384	0.19388	0.612749	1.73265e+06	1.40456e+06	2.25342e+06	1.52661e+06	1.72931e+06	0.199972	0.363499	0.999989
539	305600	213862	358340	260218	259731	309279	1.19077	0.25189	0.537498	301312	203823	364969	267816	284480	0.21807	0.357132	0.999989
540	437330	411876	397726	446504	424603	422115	0.99414	-0.00847846	0.93618	431194	392542	405083	459541	422090	0.0642292	0.640458	0.999989
541	290542	252485	258567	217528	271514	238048	0.876743	-0.189774	0.354299	286466	240633	263350	223879	253582	-0.0969435	0.585589	0.999989
542	353816	244292	256281	224327	299054	240304	0.803548	-0.315545	0.411317	348852	232825	261022	230877	268394	-0.174654	0.439159	0.999989
543	890076	745233	854763	1005170	817654	929966	1.13736	0.185687	0.394585	877588	710251	870574	1.03452e+06	873233	0.224052	0.209896	0.777229
544	589723	560247	518157	408792	574985	463474	0.806064	-0.311034	0.187792	581449	533948	527742	420728	515967	-0.202622	0.237445	0.826472
545	1386340	1239590	1771810	1334560	1312965	1553185	1.18296	0.242401	0.406941	1.36689e+06	1.1814e+06	1.80458e+06	1.37353e+06	1.4316e+06	0.265359	0.158273	0.665073
546	293011	289975	366689	0	291493	183344	0.628985	-0.668903	0.615057	288900	276363	373472	0	234684	-0.00739564	0.895113	0.999989
547	280685	290698	283803	195611	285692	239707	0.839042	-0.253186	0.408978	276747	277052	289053	201322	261044	-0.134269	0.529703	0.999989
548	492929	408625	435344	386446	450777	410895	0.911526	-0.133644	0.499108	486013	389444	443397	397729	429146	-0.0496288	0.776633	0.999989
549	172721	0	170032	231751	86360.5	200892	2.32619	1.21797	0.338073	170298	0	173177	238518	145498	0.0157338	0.783798	0.999989
550	492318	461515	473695	351380	476916	412538	0.86501	-0.209211	0.414725	485410	439851	482457	361639	442340	-0.108569	0.575279	0.999989
551	490509	294998	416321	227584	392754	321952	0.819732	-0.286776	0.654263	483627	281151	424022	234229	355757	-0.108268	0.667473	0.999989
552	202935	0	170442	0	101468	85221	0.839885	-0.251735	0.913627	200088	0	173595	0	93420.6	-0.00246682	0.964234	0.999989
553	602639	770203	740411	868662	686421	804536	1.17207	0.229064	0.379321	594184	734049	754107	894025	744091	0.265132	0.138906	0.640073
554	292382	424958	312604	296846	358670	304725	0.849597	-0.235149	0.503867	288280	405010	318387	305513	329297	-0.119536	0.563291	0.999989
555	423467	437843	344688	485897	430655	415292	0.964328	-0.0524047	0.848697	417525	417290	351064	500084	421491	0.0219034	0.915952	0.999989
556	301206	244150	382193	325611	272678	353902	1.29787	0.376151	0.180591	296980	232689	389263	335118	313513	0.372607	0.0516947	0.408878
557	331309	272928	433826	201562	302118	317694	1.05155	0.0725232	0.908411	326661	260117	441851	207447	309019	0.0737847	0.769675	0.999989
558	111413	394836	202578	0	253124	101289	0.400156	-1.32137	0.475296	109850	376302	206325	0	173119	-0.0148801	0.792324	0.999989
559	934746	821689	985588	1074630	878218	1030109	1.17295	0.230147	0.169213	921631	783118	1.00382e+06	1.10601e+06	953644	0.279326	0.054954	0.408878
560	135243	132012	150541	170775	133628	160658	1.20228	0.265775	0.118632	133345	125815	153326	175761	147062	0.311205	0.0369243	0.324006
561	456409	294717	381134	367761	375563	374448	0.99703	-0.00429147	0.990277	450005	280883	388184	378499	374393	0.0481377	0.835236	0.999989
562	2608790	3063890	3304309	3574590	2836340	3.43945e+06	1.21264	0.278147	0.150318	2.57219e+06	2.92007e+06	3.36543e+06	3.67896e+06	3.13416e+06	0.335557	0.00712419	0.114777
563	197475	167283	227323	224545	182379	225934	1.23882	0.308961	0.102802	194704	159431	231528	231101	204191	0.337822	0.0418447	0.349857
564	3493850	3126530	4023390	2788600	3310190	3405995	1.02894	0.0411623	0.895406	3.44483e+06	2.97977e+06	4.09781e+06	2.87002e+06	3.34811e+06	0.0922039	0.654809	0.999989
565	687767	862228	804328	860792	774998	832560	1.07427	0.103363	0.594246	678117	821754	819206	885925	801251	0.165652	0.283247	0.907958
566	445081	314780	379327	320543	379930	349935	0.92105	-0.118648	0.715509	438836	300004	386344	329902	363772	-0.0330887	0.881251	0.999989
567	1009090	856631	1231090	1010680	932860	1120885	1.20156	0.264905	0.295672	994932	816420	1.25386e+06	1.04019e+06	1.02635e+06	0.291421	0.100526	0.55592
568	246489	188948	232254	253512	217718	242883	1.11558	0.157797	0.498182	243031	180079	236550	260914	230143	0.185721	0.36122	0.999989
569	265308	377853	348316	216862	321580	282589	0.878751	-0.186474	0.696393	261586	360116	354759	223194	299914	-0.0663941	0.784892	0.999989
570	1966970	1981500	2251680	1907130	1974235	2079405	1.05327	0.074877	0.603973	1.93937e+06	1.88849e+06	2.29333e+06	1.96281e+06	2.021e+06	0.142526	0.263012	0.88177
571	369051	372376	352738	376113	370714	364426	0.983038	-0.0246807	0.647532	363873	354896	359263	387095	366282	0.0522261	0.591885	0.999989
572	503069	467685	524181	308613	485377	416397	0.857884	-0.221146	0.592248	496011	445731	533877	317624	448311	-0.0964684	0.685357	0.999989
573	207710	323091	203245	378029	265400	290637	1.09509	0.131047	0.83201	204796	307925	207005	389067	277198	0.112963	0.653718	0.999989
574	904610	1113090	1116460	1426430	1008850	1271445	1.26029	0.333757	0.294977	891918	1.06084e+06	1.13711e+06	1.46808e+06	1.13949e+06	0.345614	0.0672311	0.464915
575	697884	348874	422192	301058	523379	361625	0.690943	-0.533361	0.47355	688092	332498	430002	309848	440110	-0.236494	0.347926	0.999989
576	175317	0	183229	0	87658.5	91614.5	1.04513	0.0636816	0.977944	172857	0	186618	0	89868.9	0.00133198	0.980683	0.999989
577	591807	919556	713808	602661	755682	658234	0.871048	-0.199177	0.630049	583504	876391	727012	620257	701791	-0.0852213	0.701366	0.999989
578	516621	453202	565252	469800	484912	517526	1.06726	0.0939098	0.626628	509372	431928	575708	483517	500131	0.147659	0.388061	0.999989
579	648219	538263	685481	693333	593241	689407	1.1621	0.216737	0.22315	639124	512996	698161	713577	640965	0.259121	0.108619	0.586415
580	442114	847542	332371	564795	644828	448583	0.695663	-0.523539	0.489382	435911	807758	338519	581286	540868	-0.218611	0.385678	0.999989
581	132155	157033	193699	212981	144594	203340	1.40628	0.491885	0.0648633	130301	149662	197282	219200	174111	0.509968	0.00122279	0.0291671
582	437706	561233	544523	568179	499470	556351	1.11388	0.155599	0.46119	431565	534888	554596	584768	526454	0.209182	0.200034	0.759737
583	440619	713975	460005	497560	577297	478782	0.829352	-0.269943	0.549273	434437	680460	468514	512088	523875	-0.13256	0.559775	0.999989
584	420941	385275	408057	513056	403108	460556	1.14251	0.192212	0.408995	415035	367190	415605	528036	431467	0.228558	0.210839	0.777229
585	320835	354198	370530	378274	337516	374402	1.10928	0.14963	0.16408	316333	337572	377384	389319	355152	0.22131	0.0184971	0.217408
586	323782	0	299848	0	161891	149924	0.92608	-0.110791	0.961678	319239	0	305395	0	156158	-0.000771197	0.988815	0.999989
587	214592	166565	157488	170037	190578	163762	0.859292	-0.21878	0.392914	211581	158746	160401	175002	176433	-0.114	0.573383	0.999989
588	350915	427829	347418	280662	389372	314040	0.80653	-0.3102	0.277155	345991	407746	353845	288857	349110	-0.194417	0.285718	0.912272
589	298330	238461	339348	290661	268396	315004	1.17366	0.231012	0.350504	294144	227267	345625	299148	291546	0.250108	0.19996	0.759737
590	1107110	1036649	1004640	944242	1.07188e+06	974441	0.909096	-0.137496	0.170566	1.09158e+06	987988	1.02322e+06	971812	1.01865e+06	-0.0570299	0.594335	0.999989
591	208039	495854	230089	386771	351946	308430	0.876355	-0.190413	0.815427	205120	472578	234345	398064	327527	-0.041773	0.866586	0.999989
592	633344	697623	737564	604529	665484	671046	1.00836	0.0120098	0.946828	624458	664876	751207	622180	665680	0.0818943	0.590024	0.999989
593	520653	460064	413437	597136	490358	505286	1.03044	0.0432647	0.891504	513348	438468	421085	614571	496868	0.0910427	0.677555	0.999989
594	419860	262128	414806	470862	340994	442834	1.29866	0.377019	0.347798	413969	249823	422479	484610	392720	0.299415	0.208234	0.777229
595	203148	127509	160569	150538	165328	155554	0.940875	-0.0879243	0.821726	200298	121524	163539	154933	160073	-0.00977966	0.967591	0.999989
596	358061	287578	368502	481571	322820	425036	1.31664	0.396858	0.264693	353037	274079	375319	495632	374517	0.362266	0.0902359	0.526484
597	302907	211217	321010	289204	257062	305107	1.1869	0.247198	0.426475	298657	201302	326948	297648	281139	0.236257	0.287722	0.915068
598	756764	752001	810585	655806	754382	733196	0.971915	-0.0410983	0.81003	746146	716701	825579	674954	740845	0.032868	0.831061	0.999989
599	351125	315510	353018	446012	333318	399515	1.1986	0.261352	0.315045	346198	300700	359548	459035	366370	0.28245	0.134122	0.632476
600	271250	266661	241502	140896	268956	191199	0.710895	-0.492291	0.262545	267444	254144	245969	145010	228142	-0.267323	0.268267	0.884055
601	347890	216698	328407	278649	282294	303528	1.07522	0.104631	0.790719	343009	206526	334482	286785	292700	0.115332	0.631041	0.999989
602	262427	212987	257709	221834	237707	239772	1.00869	0.0124758	0.952258	258745	202989	262476	228311	238130	0.0723924	0.707105	0.999989
603	258535	393171	259750	289066	325853	274408	0.842122	-0.247898	0.533084	254908	374715	264555	297506	297921	-0.121091	0.584139	0.999989
604	427638	206490	296851	221444	317064	259148	0.817335	-0.291	0.669187	421638	196797	302342	227910	287172	-0.109075	0.665101	0.999989
605	279920	487471	454465	373564	383696	414014	1.07902	0.109719	0.810987	275993	464589	462872	384471	396981	0.12547	0.602708	0.999989
606	373896	509895	336083	317071	441896	326577	0.739037	-0.436281	0.235058	368650	485960	342300	326329	380810	-0.295233	0.115543	0.604551
607	850769	537180	730237	500288	693974	615262	0.886578	-0.17368	0.724795	838832	511964	743745	514895	652359	-0.0629905	0.797021	0.999989
608	254703	0	285411	0	127352	142706	1.12056	0.164224	0.943328	251129	0	290691	0	135455	0.00254054	0.963165	0.999989
609	211031	152288	209271	295455	181660	252363	1.38921	0.474262	0.307965	208070	145139	213142	304082	217608	0.361358	0.130965	0.632476
610	503964	400267	515836	339296	452116	427566	0.945701	-0.0805442	0.832816	496893	381478	525378	349203	438238	-0.00431464	0.985212	0.999989
611	928151	746570	921111	875853	837360	898482	1.07299	0.101641	0.580669	915128	711525	938150	901426	866557	0.15349	0.372993	0.999989
612	727513	590006	557890	602509	658760	580200	0.880746	-0.183203	0.390645	717306	562311	568210	620101	616982	-0.0916096	0.602798	0.999989
613	440198	543360	383185	370106	491779	376646	0.765884	-0.384802	0.157214	434022	517854	390273	380912	430765	-0.275166	0.0613036	0.443904
614	283831	202777	204306	151412	243304	177859	0.731016	-0.452025	0.308874	279849	193258	208085	155833	209256	-0.257456	0.273411	0.886947
615	274284	264645	261657	269002	269464	265330	0.984655	-0.0223101	0.565405	270436	252222	266497	276856	266503	0.0536048	0.600823	0.999989
616	876424	557098	595386	704986	716761	650186	0.907117	-0.14064	0.731375	864127	530947	606399	725570	681761	-0.0454158	0.846821	0.999989
617	648731	536411	721063	482616	592571	601840	1.01564	0.0223908	0.950332	639629	511231	734401	496707	595492	0.0702925	0.755357	0.999989
618	337771	340945	430413	363534	339358	396974	1.16978	0.226234	0.227384	333032	324941	438375	374148	367624	0.278517	0.0475063	0.385276
619	830991	772346	1070180	509263	801668	789722	0.985097	-0.0216618	0.970055	819332	736091	1.08998e+06	524132	792383	0.0295401	0.906163	0.999989
620	297036	227166	228196	197561	262101	212878	0.812201	-0.300092	0.325973	292868	216503	232417	203329	236279	-0.176777	0.393331	0.999989
621	313577	367021	280605	414270	340299	347438	1.02098	0.0299505	0.930042	309177	349793	285796	426366	342783	0.0819959	0.71334	0.999989
622	4022720	3788970	5555600	4334020	3905845	4944810	1.266	0.34028	0.236735	3.96628e+06	3.61111e+06	5.65837e+06	4.46056e+06	4.42408e+06	0.364951	0.0287863	0.282097
623	523512	455777	258164	296114	489644	277139	0.566001	-0.821124	0.0317898	516167	434382	262940	304760	379562	-0.647849	0.000124255	0.00438133
624	581552	486305	624322	522144	533928	573233	1.07361	0.102475	0.630271	573392	463477	635871	537389	552532	0.151054	0.404802	0.999989
625	1377980	1316320	1670049	1517520	1347150	1.59378e+06	1.18308	0.242546	0.0955637	1.35865e+06	1.25453e+06	1.70094e+06	1.56183e+06	1.46899e+06	0.304967	0.00458588	0.0929787
626	336311	457283	336222	316412	396797	326317	0.822378	-0.282127	0.369122	331592	435818	342441	325650	358875	-0.166823	0.373334	0.999989
627	466532	286313	407591	412472	376422	410032	1.08929	0.123382	0.745071	459986	272873	415131	424515	393126	0.130586	0.582926	0.999989
628	243023	227903	297448	655792	235463	476620	2.02418	1.01734	0.310913	239613	217205	302950	674940	358677	0.547459	0.0298276	0.282097
629	346011	154673	230048	236074	250342	233061	0.930971	-0.103193	0.873364	341156	147413	234303	242967	241460	-0.0160238	0.949237	0.999989
630	352487	262150	281633	450362	307318	365998	1.19094	0.252099	0.602195	347541	249844	286843	463512	336935	0.204553	0.40259	0.999989
631	178481	143121	127006	171530	160801	149268	0.928278	-0.107371	0.724259	175977	136403	129355	176538	154568	-0.0216936	0.923904	0.999989
632	157446	0	190848	0	78723	95424	1.21215	0.277565	0.904968	155237	0	194378	0	87403.8	0.00389544	0.943548	0.999989
633	346052	471614	230562	253612	408833	242087	0.592142	-0.755985	0.120595	341197	449476	234827	261017	321629	-0.551445	0.00446778	0.0929068
634	323306	315594	460107	324138	319450	392122	1.22749	0.295714	0.397625	318770	300780	468618	333602	355442	0.293	0.156337	0.663818
635	293461	279725	249703	289820	286593	269762	0.94127	-0.0873188	0.510498	289344	266594	254322	298282	277136	-0.00778889	0.959352	0.999989
636	209437	299366	228669	233809	254402	231239	0.908953	-0.137722	0.658239	206498	285313	232899	240636	241337	-0.0431472	0.833617	0.999989
637	193773	187441	199565	200838	190607	200202	1.05034	0.0708515	0.0970729	191054	178642	203257	206702	194914	0.142733	0.162426	0.674245
638	366288	0	235530	0	183144	117765	0.64302	-0.637065	0.792312	361149	0	239887	0	150259	-0.00702	0.898458	0.999989
639	236674	245750	198640	166706	241212	182673	0.757314	-0.401037	0.0718486	233353	234214	202314	171573	210364	-0.290683	0.0533143	0.408878
640	377555	347638	260307	246408	362596	253358	0.698732	-0.51719	0.0220469	372258	331320	265122	253603	305575	-0.410667	0.00104122	0.0255888
641	393501	0	266944	0	196750	133472	0.678383	-0.559828	0.815047	387980	0	271882	0	164965	-0.00612188	0.911392	0.999989
642	1366830	1091930	1586130	1553880	1229380	1570005	1.27707	0.352838	0.132937	1.34765e+06	1.04067e+06	1.61547e+06	1.59925e+06	1.40076e+06	0.371655	0.0299141	0.282097
643	161409	404442	200118	233464	282926	216791	0.766248	-0.384117	0.643749	159144	385457	203820	240281	247175	-0.132041	0.598398	0.999989
644	254837	273211	234341	223412	264024	228876	0.866878	-0.206099	0.0813647	251261	260386	238676	229935	245065	-0.122784	0.162232	0.674245
645	138727	116095	125568	122143	127411	123856	0.972094	-0.0408317	0.785443	136781	110645	127891	125709	125257	0.0302739	0.865913	0.999989
646	612392	511993	598884	616646	562192	607765	1.08106	0.112449	0.465683	603800	487960	609962	634651	584093	0.167374	0.297215	0.937906
647	138607	191241	161490	220258	164924	190874	1.15734	0.210819	0.578225	136662	182264	164477	226689	177523	0.206522	0.370702	0.999989
648	191460	103856	175768	268330	147658	222049	1.5038	0.588617	0.363391	188774	98980.9	179019	276165	185735	0.325522	0.196419	0.759555
649	690906	633480	728629	628678	662193	678654	1.02486	0.0354234	0.802053	681212	603744	742107	647034	668524	0.102234	0.480752	0.999989
650	402828	422361	359340	506484	412594	432912	1.04924	0.0693491	0.809953	397176	402535	365987	521272	421743	0.11743	0.571587	0.999989
651	215141	208990	209775	195090	212066	202432	0.954575	-0.0670688	0.349858	212122	199180	213655	200786	206436	0.0104004	0.925931	0.999989
652	374446	228946	290194	219514	301696	254854	0.844738	-0.243424	0.621022	369192	218199	295562	225923	277219	-0.104925	0.669353	0.999989
653	157511	187882	304013	189069	172696	246541	1.4276	0.513587	0.34005	155301	179063	309637	194589	209647	0.396734	0.0941904	0.541762
654	244635	317253	293431	319515	280944	306473	1.09087	0.125477	0.576197	241203	302361	298859	328844	292817	0.177074	0.321368	0.953839
655	470685	346974	491606	627454	408830	559530	1.36861	0.452716	0.242608	464081	330687	500700	645774	485310	0.389483	0.079235	0.502028
656	1247880	1466280	1279019	1242860	1357080	1.26094e+06	0.929156	-0.106007	0.476646	1.23037e+06	1.39745e+06	1.30268e+06	1.27915e+06	1.30241e+06	-0.0240869	0.833292	0.999989
657	978380	1379340	1244870	1242090	1178860	1243480	1.05482	0.0769909	0.777785	964653	1.31459e+06	1.2679e+06	1.27836e+06	1.20637e+06	0.132845	0.481632	0.999989
658	871275	721940	749584	925159	796608	837372	1.05117	0.0719987	0.757363	859050	688051	763450	952171	815681	0.122903	0.52201	0.999989
659	337919	359668	269719	397466	348794	333592	0.956418	-0.0642862	0.836342	333178	342785	274708	409071	339935	0.0123713	0.955043	0.999989
660	729672	604889	750987	969629	667280	860308	1.28927	0.36656	0.264875	719434	576495	764879	997940	764687	0.355113	0.0781484	0.502028
661	885621	841158	1121140	1039930	863390	1080535	1.2515	0.323662	0.0425678	873195	801673	1.14188e+06	1.07029e+06	971760	0.383308	0.000248051	0.00804679
662	402235	184185	427347	305205	293210	366276	1.24919	0.320996	0.617926	396591	175539	435252	314116	330375	0.18111	0.4713	0.999989
663	246989	136420	194183	226950	191704	210566	1.09839	0.135391	0.774642	243524	130016	197775	233576	201223	0.117418	0.638357	0.999989
664	241688	183607	259896	208690	212648	234293	1.10179	0.13985	0.632348	238297	174988	264704	214783	223193	0.161126	0.459324	0.999989
665	153866	280075	211596	169898	216970	190747	0.879138	-0.185838	0.731255	151707	266928	215510	174859	202251	-0.0598234	0.809078	0.999989
666	267128	208286	202040	175402	237707	188721	0.793923	-0.332929	0.268589	263380	198509	205777	180523	212047	-0.205053	0.313265	0.953839
667	139281	211415	227775	0	175348	113888	0.649495	-0.622609	0.658129	137327	201491	231988	0	142702	-0.00697138	0.902478	0.999989
668	276906	382415	311697	660131	329660	485914	1.47398	0.559719	0.481124	273021	364464	317463	679405	408588	0.322306	0.200919	0.759737
669	142303	204148	211663	185086	173226	198374	1.14518	0.195575	0.532837	140306	194565	215578	190490	185235	0.212071	0.322747	0.953839
670	288576	281119	277708	338311	284848	308010	1.08131	0.112785	0.527271	284527	267923	282845	348189	295871	0.167614	0.316993	0.953839
671	272570	195005	179473	187626	233788	183550	0.785113	-0.349028	0.326574	268746	185851	182793	193104	207624	-0.20556	0.346538	0.999989
672	315566	166947	290435	367819	241256	329127	1.36422	0.448076	0.404308	311138	159110	295807	378558	286154	0.281065	0.263118	0.88177
673	551807	823072	808975	1143730	687440	976352	1.42027	0.506169	0.311904	544065	784436	823939	1.17712e+06	832391	0.406667	0.0814851	0.504461
674	274609	308070	437863	352096	291340	394980	1.35574	0.439076	0.153192	270756	293609	445963	362376	343176	0.452083	0.00721779	0.114777
675	154289	263502	150675	278178	208896	214426	1.02648	0.0377017	0.953458	152124	251133	153462	286300	210755	0.0608035	0.809274	0.999989
676	531420	386205	514810	459800	458812	487305	1.0621	0.0869202	0.748831	523964	368076	524333	473225	472400	0.125183	0.551276	0.999989
677	378067	235784	354818	457766	306926	406292	1.32375	0.404628	0.375227	372762	224716	361381	471132	357498	0.301833	0.214595	0.78395
678	349282	365610	363469	575059	357446	469264	1.31282	0.392674	0.402493	344381	348448	370192	591849	413718	0.33256	0.148992	0.659047
679	326479	233404	331252	172469	279942	251860	0.89969	-0.1525	0.789085	321898	222448	337379	177505	264808	-0.0420671	0.867276	0.999989
680	131340	237158	167745	261531	184249	214638	1.16493	0.220248	0.709194	129497	226026	170848	269167	198884	0.16156	0.520928	0.999989
681	487791	628612	462774	719582	558202	591178	1.05908	0.0828065	0.842751	480947	599104	471334	740592	572994	0.11422	0.624975	0.999989
682	152491	343672	191660	209213	248082	200436	0.807947	-0.307668	0.668838	150351	327540	195205	215322	222105	-0.109078	0.665134	0.999989
683	175737	185833	287692	182165	180785	234928	1.29949	0.377946	0.414467	173271	177110	293014	187484	207720	0.317209	0.171086	0.704318
684	948533	642128	931363	804400	795330	867882	1.09122	0.125943	0.704465	935224	611986	948591	827887	830922	0.14607	0.51253	0.999989
685	142501	248082	146525	159354	195292	152940	0.783135	-0.352667	0.509312	140502	236437	149235	164007	172545	-0.169192	0.48598	0.999989
686	419905	367738	326048	372129	393822	349088	0.886413	-0.173949	0.327416	414013	350476	332079	382994	369891	-0.0844554	0.611104	0.999989
687	312005	477258	355595	269140	394632	312368	0.791543	-0.337261	0.470737	307627	454855	362173	276998	350413	-0.176591	0.447114	0.999989
688	162748	165311	257271	298847	164030	278059	1.69517	0.761434	0.0317792	160465	157551	262030	307573	221905	0.760745	2.72619e-07	1.84245e-05
689	165300	239994	171064	253477	202647	212270	1.04749	0.0669349	0.878545	162981	228728	174228	260878	206704	0.0971692	0.687759	0.999989
690	222185	207488	231356	276882	214836	254119	1.18285	0.242265	0.242241	219068	197748	235636	284966	234354	0.278539	0.102157	0.556036
691	218936	149016	153066	131167	183976	142116	0.772474	-0.372442	0.371539	215864	142021	155897	134997	162195	-0.206194	0.376535	0.999989
692	2325320	2944540	2525420	2297250	2634930	2411335	0.915142	-0.127933	0.567881	2.29269e+06	2.80632e+06	2.57214e+06	2.36432e+06	2.50887e+06	-0.0418767	0.785563	0.999989
693	658186	587790	473403	537441	622988	505422	0.811287	-0.301716	0.132112	648951	560199	482160	553133	561111	-0.200426	0.194671	0.759555
694	422374	332965	341447	358900	377670	350174	0.927196	-0.109054	0.607413	416448	317335	347763	369379	362731	-0.0276068	0.882915	0.999989
695	193412	383568	326473	346138	288490	336306	1.16574	0.221251	0.666524	190698	365563	332512	356244	311254	0.178038	0.474502	0.999989
696	162596	173170	165947	277800	167883	221874	1.3216	0.40228	0.437917	160315	165041	169017	285911	195071	0.309539	0.200647	0.759737
697	1455490	1489290	1584630	1998200	1472390	1791415	1.21667	0.28294	0.263966	1.43507e+06	1.41938e+06	1.61394e+06	2.05654e+06	1.63123e+06	0.318724	0.0528194	0.408878
698	313875	0	221652	0	156938	110826	0.70618	-0.501892	0.832681	309471	0	225752	0	133806	-0.00544254	0.921191	0.999989
699	141111	0	76938	0	70555.5	38469	0.545234	-0.875054	0.72829	139131	0	78361.2	0	54373.1	-0.00972201	0.859723	0.999989
700	808630	689184	395487	986974	748907	691230	0.922986	-0.11562	0.866046	797284	656833	402803	1.01579e+06	718178	-0.0162403	0.94841	0.999989
701	841757	669310	920562	918451	755534	919506	1.21703	0.283364	0.197582	829947	637892	937591	945268	837674	0.308499	0.078813	0.502028
702	2864810	1638500	3866200	1696080	2251655	2781140	1.23515	0.304691	0.712295	2.82461e+06	1.56159e+06	3.93772e+06	1.7456e+06	2.51738e+06	0.164954	0.509873	0.999989
703	859946	1736260	314131	1309870	1298103	812000	0.625529	-0.676852	0.539855	847880	1.65476e+06	319942	1.34812e+06	1.04267e+06	-0.159498	0.477978	0.999989
704	3253400	3279880	3666490	3636540	3266640	3651515	1.11782	0.160688	0.00268644	3.20775e+06	3.12592e+06	3.73431e+06	3.74272e+06	3.45268e+06	0.236947	3.37986e-06	0.000148251
705	1304500	1122100	1333010	855125	1213300	1.09407e+06	0.901729	-0.149234	0.686921	1.2862e+06	1.06943e+06	1.35767e+06	880093	1.14835e+06	-0.0533158	0.813756	0.999989
706	810376	544588	783208	726888	677482	755048	1.11449	0.156386	0.625613	799006	519025	797696	748111	715959	0.169416	0.445351	0.999989
707	992277	708597	726086	486075	850437	606080	0.71267	-0.488695	0.318995	978355	675335	739517	500267	723368	-0.27753	0.242324	0.836277
708	707416	856090	695873	793859	781753	744866	0.952815	-0.0697319	0.718848	697491	815904	708745	817038	759794	0.0104895	0.946568	0.999989
709	521981	488711	651549	312416	505346	481982	0.953767	-0.0682907	0.90349	514657	465770	663601	321538	491392	0.00378771	0.987953	0.999989
710	766660	481402	518374	478486	624031	498430	0.798727	-0.324227	0.475098	755903	458805	527963	492457	558782	-0.172518	0.46076	0.999989
711	503359	637086	508603	578494	570222	543548	0.953222	-0.0691161	0.757462	496297	607181	518011	595385	554218	0.0111723	0.948211	0.999989
712	496255	540316	437697	501471	518286	469584	0.906034	-0.142364	0.335784	489292	514953	445794	516113	491538	-0.0573177	0.6709	0.999989
713	235039	400589	212109	419541	317814	315825	0.993742	-0.00905729	0.989402	231741	381785	216033	431791	315337	0.0371895	0.882522	0.999989
714	157072	355730	207736	333857	256401	270796	1.05614	0.0788071	0.913806	154868	339032	211579	343605	262271	0.0741422	0.766938	0.999989
715	189923	131900	204814	223639	160912	214226	1.33133	0.412868	0.22257	187258	125708	208603	230169	187935	0.350199	0.122332	0.627921
716	427426	0	385194	0	213713	192597	0.901195	-0.150089	0.94817	421429	0	392319	0	203437	-0.00124468	0.981949	0.999989
717	923675	0	1127740	1089590	461838	1108665	2.40055	1.26337	0.296636	910715	0	1.1486e+06	1.1214e+06	795180	0.0149021	0.786476	0.999989
718	1198520	565207	1082800	2013740	881864	1548270	1.75568	0.812029	0.358145	1.1817e+06	538676	1.10283e+06	2.07254e+06	1.22394e+06	0.382222	0.126073	0.631143
719	1500420	0	1604320	0	750210	802160	1.06925	0.0965955	0.966572	1.47937e+06	0	1.634e+06	0	778341	0.00172813	0.97494	0.999989
720	1282820	1327180	793390	1022730	1305000	908060	0.695832	-0.52319	0.0767431	1.26482e+06	1.26488e+06	808066	1.05259e+06	1.09759e+06	-0.381562	0.0286329	0.282097
721	1259600	1394100	1472440	913550	1326850	1192995	0.899118	-0.153417	0.687218	1.24193e+06	1.32866e+06	1.49968e+06	940224	1.25262e+06	-0.054271	0.810277	0.999989
722	915714	0	995477	0	457857	497738	1.0871	0.120491	0.958338	902866	0	1.01389e+06	0	479189	0.00201544	0.970775	0.999989
723	1848440	0	1176700	0	924220	588350	0.636591	-0.651561	0.788148	1.82251e+06	0	1.19847e+06	0	755243	-0.00718756	0.896048	0.999989
724	1965240	0	2786640	0	982620	1393320	1.41796	0.503821	0.832087	1.93767e+06	0	2.83819e+06	0	1.19396e+06	0.00656085	0.905067	0.999989
725	747981	0	559000	0	373990	279500	0.747346	-0.420153	0.858338	737486	0	569340	0	326707	-0.00447695	0.935138	0.999989
726	511198	371148	293009	303696	441173	298352	0.676271	-0.564326	0.179	504026	353726	298429	312563	367186	-0.380683	0.0691897	0.471536
727	252014	181757	191426	307777	216886	249602	1.15084	0.202693	0.677751	248478	173225	194967	316763	233358	0.166437	0.500917	0.999989
728	349504	267894	318017	230591	308699	274304	0.888581	-0.170425	0.623254	344600	255319	323900	237324	290286	-0.0690179	0.76101	0.999989
729	495386	547327	261686	199190	521356	230438	0.441998	-1.17789	0.0189537	488435	521635	266527	205006	370401	-0.923284	5.73252e-07	3.57621e-05
730	121172	247726	138495	127690	184449	133092	0.721569	-0.470791	0.503607	119472	236098	141057	131418	157011	-0.205937	0.412574	0.999989
731	235977	0	37803	0	117988	18901.5	0.160201	-2.64204	0.494186	232666	0	38502.3	0	67792.1	-0.0250669	0.648631	0.999989
732	309239	264495	125038	233342	286867	179190	0.624646	-0.67889	0.207491	304900	252079	127351	240155	231121	-0.337415	0.177111	0.711074
733	126660	56488	134327	99407	91574	116867	1.2762	0.351856	0.58483	124883	53836.4	136812	102309	104460	0.176795	0.477485	0.999989
734	154229	133107	231555	214649	143668	223102	1.5529	0.634963	0.0277972	152065	126859	235838	220916	183920	0.625049	0.000147421	0.00498162
735	356281	352160	326542	377431	354220	351986	0.993693	-0.0091276	0.938237	351282	335629	332582	388451	351986	0.0638831	0.652284	0.999989
736	363915	0	349369	0	181958	174684	0.960029	-0.0588498	0.979615	358809	0	355832	0	178660	-0.000144965	0.997897	0.999989
737	1253990	1218730	1146260	1098900	1236360	1122580	0.907972	-0.139281	0.0612073	1.2364e+06	1.16152e+06	1.16746e+06	1.13099e+06	1.17409e+06	-0.0594564	0.468632	0.999989
738	2623070	2313040	2824780	1903840	2468055	2364310	0.957965	-0.0619553	0.850705	2.58627e+06	2.20446e+06	2.87703e+06	1.95943e+06	2.4068e+06	0.0104738	0.960958	0.999989
739	192778	285809	206384	200394	239294	203389	0.849957	-0.234539	0.521675	190073	272393	210202	206245	219728	-0.115025	0.59274	0.999989
740	601539	1116520	703543	804306	859030	753924	0.877647	-0.188288	0.727461	593099	1.06411e+06	716557	827790	800389	-0.0642041	0.791793	0.999989
741	1118860	1649840	916068	1200350	1384350	1058209	0.764409	-0.387584	0.392004	1.10316e+06	1.57239e+06	933013	1.2354e+06	1.21099e+06	-0.22228	0.31873	0.953839
742	186579	413853	305998	529469	300216	417734	1.39144	0.476581	0.537658	183961	394426	311658	544928	358744	0.247424	0.322414	0.953839
743	407139	294534	293576	282458	350836	288017	0.820944	-0.284644	0.382459	401427	280708	299007	290705	317962	-0.162355	0.441932	0.999989
744	206493	299182	124683	305022	252838	214852	0.849765	-0.234863	0.743903	203596	285138	126989	313928	232413	-0.0622865	0.802252	0.999989
745	248506	393569	311478	460193	321038	385836	1.20184	0.265244	0.596417	245019	375095	317240	473630	352746	0.218077	0.372313	0.999989
746	354519	122635	313191	101573	238577	207382	0.869246	-0.202164	0.860838	349545	116878	318984	104539	222487	-0.0352557	0.87223	0.999989
747	445428	423711	384850	418933	434570	401892	0.924804	-0.112781	0.247237	439178	403822	391969	431165	416533	-0.032234	0.792548	0.999989
748	219496	168200	205798	246423	193848	226110	1.16643	0.222102	0.428037	216416	160305	209605	253618	209986	0.227351	0.289213	0.916219
749	0	0	2719440	4259210	0	3489325	6978651	22.7345	0.045393	0	0	2.76974e+06	4.38357e+06	1.78833e+06	5.17338	1.08244e-101	1.75571e-99
750	0	0	2345370	5171470	0	3758420	7516841	22.8417	0.117049	0	0	2.38875e+06	5.32246e+06	1.9278e+06	2.24772	2.4999e-19	2.89632e-17
751	0	0	7312490	8765310	0	8038900	16077801	23.9386	0.0080666	0	0	7.44776e+06	9.02124e+06	4.11725e+06	14.3586	0	0
752	0	0	1414850	1635540	0	1525195	3050391	21.5406	0.00519351	0	0	1.44102e+06	1.68329e+06	781079	12.9636	0	0
753	0	0	4029330	5079760	0	4554545	9109091	23.1189	0.0130384	0	0	4.10386e+06	5.22808e+06	2.33299e+06	11.992	0	0
754	0	0	869056	1348870	0	1108963	2217927	21.0808	0.0437521	0	0	885132	1.38825e+06	568346	4.72108	4.88621e-83	6.60453e-81
755	0	0	7308570	9646510	0	8477540	16955081	24.0152	0.0184881	0	0	7.44376e+06	9.92817e+06	4.34298e+06	10.3345	0	0
756	0	0	1490080	5286980	0	3388530	6777061	22.6922	0.216205	0	0	1.51764e+06	5.44135e+06	1.73975e+06	1.07981	1.4892e-06	7.54839e-05
757	11159400	4231380	0	2182430	7695390	1091215	0.141801	-2.81806	0.210624	1.10028e+07	4.03276e+06	0	2.24615e+06	4.32043e+06	-0.205664	0.157383	0.664779
758	1221790	1071030	559434	1811410	1146410	1185422	1.03403	0.0482776	0.956291	1.20465e+06	1.02075e+06	569782	1.8643e+06	1.16487e+06	0.0482142	0.84319	0.999989
759	1107250	1033060	858528	860694	1070155	859611	0.803258	-0.316064	0.0296914	1.09171e+06	984567	874409	885824	959129	-0.227843	0.0268883	0.282097
760	959528	923865	666138	650148	941696	658143	0.698891	-0.516861	0.00471606	946065	880498	678460	669131	793539	-0.425454	8.46002e-07	4.90077e-05
761	604487	949669	492250	829853	777078	661052	0.850689	-0.233297	0.678232	596006	905091	501356	854083	714134	-0.0859511	0.729384	0.999989
762	556680	609981	496507	513239	583330	504873	0.865501	-0.208393	0.106825	548869	581348	505691	528224	541033	-0.124332	0.162949	0.674245
763	878286	522110	371484	341312	700198	356398	0.508996	-0.974273	0.194307	865963	497602	378356	351278	523299	-0.584884	0.0150271	0.19564
764	506926	526772	534916	438645	516849	486780	0.941823	-0.0864714	0.602954	499814	502045	544811	451452	499530	-0.00728723	0.961225	0.999989
765	124189	307618	97663	235580	215904	166622	0.771741	-0.373811	0.709413	122447	293178	99469.6	242458	189388	-0.0900255	0.701799	0.999989
766	1284320	1677030	1612700	1793490	1480675	1703095	1.15022	0.201904	0.411669	1.2663e+06	1.59831e+06	1.64253e+06	1.84586e+06	1.58825e+06	0.246323	0.15053	0.659047
767	1231890	1433250	1469409	1201130	1332570	1.33527e+06	1.00203	0.00291963	0.98862	1.21461e+06	1.36597e+06	1.49659e+06	1.2362e+06	1.32834e+06	0.0734924	0.642692	0.999989
768	574337	535256	380259	474497	554796	427378	0.770333	-0.376446	0.129789	566279	510131	387293	488351	488013	-0.255223	0.148034	0.659047
769	3583250	4238620	3536480	4874110	3910935	4205295	1.07527	0.104693	0.730842	3.53297e+06	4.03966e+06	3.6019e+06	5.01642e+06	4.04774e+06	0.150521	0.449571	0.999989
770	602445	560767	437226	273062	581606	355144	0.610627	-0.711637	0.116006	593992	534444	445314	281035	463696	-0.44672	0.052386	0.408878
771	2256780	2531959	2109460	2100000	2.39437e+06	2104730	0.879033	-0.186011	0.170076	2.22512e+06	2.41311e+06	2.14848e+06	2.16132e+06	2.237e+06	-0.102774	0.231981	0.817987
772	1376510	1190240	514475	2306160	1283375	1.41032e+06	1.09891	0.136077	0.90083	1.3572e+06	1.13437e+06	523992	2.37349e+06	1.34726e+06	0.0637361	0.781115	0.999989
773	3623120	0	2556850	1144210	1811560	1850530	1.02151	0.0307059	0.985829	3.57229e+06	0	2.60415e+06	1.17762e+06	1.83851e+06	0.000991134	0.985625	0.999989
774	1945700	1922889	1933370	1806430	1.93429e+06	1869900	0.966709	-0.0488463	0.4232	1.9184e+06	1.83263e+06	1.96913e+06	1.85917e+06	1.89483e+06	0.0286228	0.726659	0.999989
775	2174440	2556710	1943300	2034270	2365575	1988785	0.84072	-0.250304	0.195168	2.14393e+06	2.4367e+06	1.97925e+06	2.09367e+06	2.16338e+06	-0.159595	0.176735	0.711074
776	791586	1116350	845450	1088120	953968	966785	1.01344	0.0192542	0.955335	780480	1.06395e+06	861089	1.11989e+06	956352	0.0784497	0.715002	0.999989
777	513561	939938	415410	700995	726750	558202	0.768081	-0.380669	0.578746	506355	895816	423094	721462	636682	-0.153829	0.541068	0.999989
778	754069	601830	765424	0	677950	382712	0.564514	-0.824918	0.528263	743489	573580	779583	0	524163	-0.00891985	0.871192	0.999989
779	2595670	1609680	2406020	2470300	2102675	2438160	1.15955	0.213567	0.567145	2.55925e+06	1.53412e+06	2.45053e+06	2.54243e+06	2.27158e+06	0.20052	0.385441	0.999989
780	3946160	2890710	3649360	3033060	3418435	3341210	0.977409	-0.0329653	0.910998	3.89079e+06	2.75502e+06	3.71687e+06	3.12162e+06	3.37107e+06	0.0324004	0.875488	0.999989
781	481382	463242	533088	550414	472312	541751	1.14702	0.19789	0.0311109	474628	441497	542949	566485	506390	0.265635	0.00601594	0.106064
782	180324	234169	280432	189939	207246	235186	1.13481	0.182451	0.64869	177794	223177	285619	195485	220519	0.184384	0.424021	0.999989
783	0	1734240	0	1833500	867120	916750	1.05724	0.0802967	0.9722	0	1.65283e+06	0	1.88703e+06	884967	0.00230206	0.966621	0.999989
784	1397440	938727	1262740	673200	1.16808e+06	967970	0.828682	-0.271109	0.64571	1.37783e+06	894662	1.2861e+06	692856	1.06286e+06	-0.109377	0.6628	0.999989
785	1030660	1508200	1028090	1208310	1269430	1118200	0.880868	-0.183003	0.61354	1.0162e+06	1.4374e+06	1.04711e+06	1.24359e+06	1.18608e+06	-0.0770617	0.713172	0.999989
786	0	2317690	0	2989200	1158845	1494600	1.28973	0.367072	0.875443	0	2.2089e+06	0	3.07648e+06	1.32134e+06	0.00571153	0.917309	0.999989
787	93303	0	90319	0	46651.5	45159.5	0.968019	-0.0468934	0.983754	91993.9	0	91989.7	0	45995.9	-7.89765e-07	0.999989	0.999989
788	1166630	661902	946444	862465	914266	904454	0.989268	-0.015566	0.972892	1.15026e+06	630832	963951	887647	908173	0.0353248	0.884536	0.999989
789	616866	1251990	1024180	1128320	934428	1076250	1.15177	0.203858	0.702482	608211	1.19322e+06	1.04313e+06	1.16126e+06	1.00146e+06	0.171194	0.490146	0.999989
790	382164	330572	260321	301120	356368	280720	0.787727	-0.344233	0.148127	376802	315055	265136	309912	316726	-0.229494	0.189161	0.74834
791	783534	1067460	657637	727313	925497	692475	0.74822	-0.418466	0.251941	772541	1.01735e+06	669802	748549	802061	-0.280316	0.133912	0.632476
792	1299110	1447110	1188410	1058220	1373110	1123315	0.818081	-0.289685	0.126742	1.28088e+06	1.37918e+06	1.21039e+06	1.08912e+06	1.23989e+06	-0.198592	0.0837383	0.509035
793	812848	791501	650049	906468	802174	778258	0.970186	-0.0436666	0.869673	801443	754347	662074	932935	787700	0.0287022	0.886968	0.999989
794	595381	832174	428844	663842	713778	546343	0.765425	-0.385667	0.421199	587027	793111	436777	683225	625035	-0.200303	0.399845	0.999989
795	459751	493522	321508	364998	476636	343253	0.720157	-0.473617	0.0400608	453300	470356	327455	375655	406692	-0.365137	0.00516044	0.0970904
796	702695	504881	683784	692847	603788	688316	1.14	0.189028	0.483195	692836	481181	696433	713077	645882	0.206787	0.318705	0.953839
797	378597	299198	284372	470953	338898	377662	1.11439	0.156248	0.739008	373285	285153	289632	484704	358194	0.146142	0.549259	0.999989
798	480075	579087	702710	338364	529581	520537	0.982922	-0.0248506	0.966144	473339	551904	715709	348243	522299	0.0291986	0.907368	0.999989
799	1111130	840279	973278	826825	975704	900052	0.922463	-0.116437	0.67178	1.09554e+06	800836	991282	850966	934656	-0.0334741	0.867821	0.999989
800	458079	673734	550163	641058	565906	595610	1.05249	0.0738054	0.823324	451652	642108	560340	659775	578469	0.120797	0.571393	0.999989
801	1108310	1081470	1519520	1002030	1094890	1260775	1.15151	0.203525	0.58757	1.09276e+06	1.0307e+06	1.54763e+06	1.03129e+06	1.17559e+06	0.213584	0.319774	0.953839
802	644434	536104	331190	600418	590269	465804	0.789139	-0.341649	0.481401	635392	510939	337316	617949	525399	-0.157147	0.524921	0.999989
803	214931	0	143451	0	107466	71725.5	0.66743	-0.583312	0.808038	211915	0	146105	0	89505	-0.0063959	0.907443	0.999989
804	549731	478165	574046	414766	513948	494406	0.961977	-0.0559261	0.843678	542018	455719	584665	426876	502320	0.0155279	0.940388	0.999989
805	768482	1377370	863342	1614160	1072926	1238751	1.15455	0.207336	0.764243	757700	1.31271e+06	879312	1.66129e+06	1.15275e+06	0.149328	0.553457	0.999989
806	408083	407931	476524	557064	408007	516794	1.26663	0.340995	0.114057	402357	388782	485339	573329	462452	0.383376	0.00717338	0.114777
807	1020010	1125180	1211730	955902	1072595	1083816	1.01046	0.0150144	0.942723	1.0057e+06	1.07236e+06	1.23414e+06	983812	1.074e+06	0.0826986	0.613822	0.999989
808	393865	492162	416367	375300	443014	395834	0.893502	-0.162457	0.469195	388339	469059	424069	386258	416931	-0.0720234	0.655259	0.999989
809	343059	299819	306757	406676	321439	356716	1.10975	0.150233	0.583418	338246	285745	312431	418550	338743	0.180317	0.379921	0.999989
810	541595	247112	488499	261811	394354	375155	0.951317	-0.0720026	0.927135	533996	235512	497535	269455	384125	-0.00193482	0.993771	0.999989

## Sheet: Explanations
ID	Spot ID granted by ImageMaster
Cont1	Spot value calculated by ImageMaster - percentage from the sum of all spots in the gel, multiplied so that all numbers are integers
Cont2
CRT1
CRT2
Cont_mean	Mean spot value in control gels
CRT_mean	Mean spot value in CALR gels
CRT/Con_FC	Spot value ratio between CALR/Control gels
CRT/Con_L2FC	Spot value ratio between CALR/Control gels log2
CRT/Con_T-test	Spot value ratio between CALR/Control gels p-value according to T-test
Cont1_d	DeSeq2 normalised ImageMaster spot value
Cont2_d
CRT1_d
CRT2_d
baseMean	DeSeq2 mean spot value in all gels
log2FoldChange	DeSeq2 spot value ratio between CALR/Control gels log2
pvalue	DeSeq2 spot value ratio between CALR/Control gels p-value
padj	DeSeq2 spot value ratio between CALR/Control gels p-value-adjusted
