# Supplementary material for: Yeast Secretes High Amounts of Human Calreticulin without Cellular Stress
Source: Curr Issues Mol Biol. 2022 Apr 19;44(5):1768–87. doi: 10.3390/cimb44050122 (PMC9164041; doi:10.3390/cimb44050122)
Supplement: Supplementary file 1 [file cimb-44-00122-s001.zip › Spreadsheet S2.xlsx]

## Sheet: DATA
description	IEP	mw	max score	accession	reported peptides	sequence coverage	entry	CALR 1	CALR 2	CALR 3	pFG 1	pFG 2	pFG 3	AVERAGE CALR	AVERAGE pFG	logFC	P.Value(t-test)	adj.P.Val (FDR)
60S ribosomal protein L17-B OS=Saccharomyces cerevisiae (strain ATCC 204508 / S288c) OX=559292 GN=RPL17B PE=1 SV=2	11.33	20551.4	35994	P46990	16	66.3	RL17B_YEAST	11885.1	12338.5	12038.4				12087.3	0	13.5612	2.37783e-11	4.10175e-08
60S ribosomal protein L26-A OS=Saccharomyces cerevisiae (strain ATCC 204508 / S288c) OX=559292 GN=RPL26A PE=1 SV=3	11.02	14233.7	21573.2	P05743	16	66.93	RL26A_YEAST	5822.6	5507.29	5494.14				5608.01	0	12.453	5.09354e-11	4.39318e-08
60S ribosomal protein L15-B OS=Saccharomyces cerevisiae (strain ATCC 204508 / S288c) OX=559292 GN=RPL15B PE=1 SV=2	11.77	24479.2	27299.4	P54780	11	51.47	RL15B_YEAST	2752.44	2811.29	3103.86				2889.19	0	11.495	2.22033e-10	1.27669e-07
Transposon Ty1-DR1 Gag polyprotein OS=Saccharomyces cerevisiae (strain ATCC 204508 / S288c) OX=559292 GN=TY1A-DR1 PE=2 SV=1	8.32	49227.6	9947.24	Q03856	25	51.36	YD11A_YEAST				72293.6	88411.1	95467.5	0	85390.7	-16.3721	5.51007e-10	2.37622e-07
Ribose-phosphate pyrophosphokinase 2 OS=Saccharomyces cerevisiae (strain ATCC 204508 / S288c) OX=559292 GN=PRS2 PE=1 SV=1	5.99	35107.2	286.808	P38620	3	24.21	KPR2_YEAST	8073.38	9036.11	10200.5				9103.34	0	13.1458	7.28579e-10	2.5136e-07
Cytochrome c oxidase polypeptide 5B, mitochondrial OS=Saccharomyces cerevisiae (strain ATCC 204508 / S288c) OX=559292 GN=COX5B PE=1 SV=3	10.21	17196.8	2432.45	P00425	4	22.52	COX5B_YEAST	2517.35	2190.82	1759.44				2155.87	0	11.0593	9.82351e-09	2.82426e-06
Transposon Ty1-NL2 Gag-Pol polyprotein OS=Saccharomyces cerevisiae (strain ATCC 204508 / S288c) OX=559292 GN=TY1B-NL2 PE=3 SV=1	8.68	198997	8434.01	Q99337	78	51.69	YN12B_YEAST				1026.18	976.086	1546.4	0	1182.89	-10.1775	6.56423e-08	1.59085e-05
Calreticulin OS=Homo sapiens OX=9606 GN=CALR PE=1 SV=1	4.09	48312.7	42945.9	P27797	41	85.85	CALR_HUMAN	954087	969951	1011070	6264	5348.67	7606.67	978369	6406.44	7.26907	7.37786e-08	1.59085e-05
3-hydroxy-3-methylglutaryl-coenzyme A reductase 2 OS=Saccharomyces cerevisiae (strain ATCC 204508 / S288c) OX=559292 GN=HMG2 PE=1 SV=1	7.35	116776	327.266	P12684	13	28.9	HMDH2_YEAST				8230.14	14439.6	7328.85	0	9999.52	-13.2214	9.92516e-08	1.90232e-05
Y' element ATP-dependent helicase YIL177C OS=Saccharomyces cerevisiae (strain ATCC 204508 / S288c) OX=559292 GN=YIL177C PE=2 SV=1	7.16	199280	218.595	P40434	14	38.23	YIR7_YEAST				2253.65	1095.67	1952.69	0	1767.34	-10.7232	3.51538e-07	6.06403e-05
Plasma membrane ATPase 2 OS=Saccharomyces cerevisiae (strain ATCC 204508 / S288c) OX=559292 GN=PMA2 PE=1 SV=3	4.73	102685	6838.32	P19657	47	55.44	PMA2_YEAST	17182.9	17894	19698	82487.3	85018.3	89909.9	18258.3	85805.2	-2.23391	1.33254e-06	0.000208967
Transposon Ty2-C Gag-Pol polyprotein OS=Saccharomyces cerevisiae (strain ATCC 204508 / S288c) OX=559292 GN=TY2B-C PE=3 SV=2	8.13	202952	159.028	P25384	19	22.37	YC21B_YEAST	9703.08	15414.1	42939.2				22685.5	0	14.1822	2.47468e-06	0.000328371
Transposon Ty2-DR2 Gag-Pol polyprotein OS=Saccharomyces cerevisiae (strain ATCC 204508 / S288c) OX=559292 GN=TY2B-DR2 PE=3 SV=2	8.2	202951	123.77	Q03494	17	21.92	YD22B_YEAST	9703.08	15414.1	42939.2				22685.5	0	14.1822	2.47468e-06	0.000328371
cAMP-dependent protein kinase type 3 OS=Saccharomyces cerevisiae (strain ATCC 204508 / S288c) OX=559292 GN=TPK3 PE=1 SV=2	5.9	46205.5	310.103	P05986	6	26.38	KAPC_YEAST	12419.6	6495.87	2689.38				7201.62	0	12.5532	4.67411e-06	0.000575917
40S ribosomal protein S0-A OS=Saccharomyces cerevisiae (strain ATCC 204508 / S288c) OX=559292 GN=RPS0A PE=1 SV=3	4.45	28081.5	64083.2	P32905	17	73.02	RSSA1_YEAST	55514.1	57980.3	62566.1	222633	186095	229002	58686.8	212577	-1.85267	1.46542e-05	0.00168523
Hexose transporter HXT15 OS=Saccharomyces cerevisiae (strain ATCC 204508 / S288c) OX=559292 GN=HXT15 PE=1 SV=1	8.03	63730	548.844	P54854	7	34.74	HXT15_YEAST	278.265	2090.18	502.012				956.819	0	9.37668	7.99509e-05	0.0086197
60S ribosomal protein L22-B OS=Saccharomyces cerevisiae (strain ATCC 204508 / S288c) OX=559292 GN=RPL22B PE=1 SV=2	5.76	13826.6	2250.72	P56628	3	43.44	RL22B_YEAST	9663.69	8270.83	8048.76	56405.7	64183	33468.1	8661.09	51352.3	-2.51894	0.000284762	0.0288949
Eukaryotic initiation factor 4F subunit p130 OS=Saccharomyces cerevisiae (strain ATCC 204508 / S288c) OX=559292 GN=TIF4632 PE=1 SV=1	7.44	104184	284.111	P39936	9	16.41	IF4F2_YEAST	9129.89	10097.9	9752.78	6416.7	6312.44	6718.86	9660.2	6482.67	0.574644	0.000406732	0.0389785
60S ribosomal protein L7-A OS=Saccharomyces cerevisiae (strain ATCC 204508 / S288c) OX=559292 GN=RPL7A PE=1 SV=3	10.54	27638.3	48332.3	P05737	27	84.84	RL7A_YEAST	24273.2	24251.3	25669.4	12837.8	14745.3	15688	24731.3	14423.7	0.782346	0.000475619	0.0431812
Ribose-phosphate pyrophosphokinase 4 OS=Saccharomyces cerevisiae (strain ATCC 204508 / S288c) OX=559292 GN=PRS4 PE=1 SV=3	5.92	36005.2	381.566	P38063	6	34.36	KPR4_YEAST	3667.87	3447.63	4297.46	11900	8794.67	13561	3804.32	11418.6	-1.56871	0.000516163	0.0445191
Protein SCM4 OS=Saccharomyces cerevisiae (strain ATCC 204508 / S288c) OX=559292 GN=SCM4 PE=1 SV=1	8.59	20517.7	563.756	P32564	6	32.62	SCM4_YEAST	9998	8574.33	7891.67	14490.7	15987.7	16201.7	8821.33	15560	-0.823933	0.000821669	0.0674942
60S ribosomal protein L9-B OS=Saccharomyces cerevisiae (strain ATCC 204508 / S288c) OX=559292 GN=RPL9B PE=1 SV=1	10.04	21714.2	29967.8	P51401	18	69.11	RL9B_YEAST	122550	119849	123425	93438.6	91217.2	95218.1	121941	93291.3	0.386478	0.000876687	0.0687402
Pentatricopeptide repeat-containing protein PET309, mitochondrial OS=Saccharomyces cerevisiae (strain ATCC 204508 / S288c) OX=559292 GN=PET309 PE=1 SV=1	9.56	113274	319.186	P32522	8	16.79	PT309_YEAST	4911	5274.5	5107	7578.5	8022	6843.67	5097.5	7481.39	-0.550949	0.00125696	0.0942718
Pyruvate carboxylase 2 OS=Saccharomyces cerevisiae (strain ATCC 204508 / S288c) OX=559292 GN=PYC2 PE=1 SV=2	6.04	130851	1400.63	P32327	84	70.17	PYC2_YEAST	69416.1	66456.3	62666.4	51376.5	48053.8	49867.6	66179.6	49766	0.410494	0.00191589	0.137705
2-isopropylmalate synthase 2, mitochondrial OS=Saccharomyces cerevisiae (strain ATCC 204508 / S288c) OX=559292 GN=LEU9 PE=1 SV=1	6.32	67656.5	2886.03	Q12166	50	74.83	LEU9_YEAST	27291.3	24248.7	22762.3	60280.8	43108.5	42895.6	24767.4	48761.6	-0.962473	0.00252946	0.174533
Cell wall protein PIR5 OS=Saccharomyces cerevisiae (strain ATCC 204508 / S288c) OX=559292 GN=PIR5 PE=2 SV=2	9.28	30443.5	751.169	P46999	4	17.77	PIR5_YEAST	4811.51	2446.45	3639.84	9962.5	9293.5	8623.25	3632.6	9293.08	-1.40636	0.00342206	0.22704
Vacuolar protein sorting-associated protein 21 OS=Saccharomyces cerevisiae (strain ATCC 204508 / S288c) OX=559292 GN=VPS21 PE=1 SV=1	5.08	23195	1192.64	P36017	15	71.9	VPS21_YEAST	14579	14067.7	13264	17347.3	17867.7	17319	13970.2	17511.3	-0.326856	0.00367593	0.234851
40S ribosomal protein S0-B OS=Saccharomyces cerevisiae (strain ATCC 204508 / S288c) OX=559292 GN=RPS0B PE=1 SV=2	4.49	28019.5	65546.6	P46654	17	82.14	RSSA2_YEAST	695928	726844	784332	535714	447793	551039	735701	511515	0.528532	0.00479826	0.295607
NADH-cytochrome b5 reductase 2 OS=Saccharomyces cerevisiae (strain ATCC 204508 / S288c) OX=559292 GN=MCR1 PE=1 SV=1	9.05	34195	6446.14	P36060	30	82.12	MCR1_YEAST	139113	142721	156119	117508	116162	109196	145984	114289	0.352092	0.00527311	0.313659
Exportin-1 OS=Saccharomyces cerevisiae (strain ATCC 204508 / S288c) OX=559292 GN=CRM1 PE=1 SV=1	5.16	124789	535.9	P30822	66	72.51	XPO1_YEAST	66284.3	58068.7	77826	105414	101309	93617	67393	100113	-0.579586	0.00682175	0.382799
Transposon Ty1-BL Gag polyprotein OS=Saccharomyces cerevisiae (strain ATCC 204508 / S288c) OX=559292 GN=TY1A-BL PE=1 SV=1	7.42	49570.1	2620.49	Q12266	13	34.32	YB11A_YEAST	8498.01	4790.64	16122.4	1206.56	2415.83	1683.11	9803.68	1768.5	2.3539	0.00698717	0.382799
Aspartokinase OS=Saccharomyces cerevisiae (strain ATCC 204508 / S288c) OX=559292 GN=HOM3 PE=1 SV=2	6.21	58680.1	604.123	P10869	23	60.72	AK_YEAST	38674.7	37245.7	41814.7	28395	32495.3	30073	39245	30321.1	0.3727	0.0071012	0.382799
Saccharopine dehydrogenase [NADP(+), L-glutamate-forming] OS=Saccharomyces cerevisiae (strain ATCC 204508 / S288c) OX=559292 GN=LYS9 PE=1 SV=1	4.91	49146	1426.4	P38999	35	79.6	LYS9_YEAST	58756.7	51714.7	41628.3	31291.7	33842.3	27497.3	50699.9	30877.1	0.706313	0.00741917	0.38782
Translation initiation factor RLI1 OS=Saccharomyces cerevisiae (strain ATCC 204508 / S288c) OX=559292 GN=RLI1 PE=1 SV=1	8.75	69138.9	935.712	Q03195	35	67.6	RLI1_YEAST	46151	49780.3	45763	40411	40237	38466.3	47231.4	39704.8	0.249745	0.0120033	0.60899
Truncated formate dehydrogenase 2 OS=Saccharomyces cerevisiae (strain ATCC 204508 / S288c) OX=559292 GN=FDH2 PE=5 SV=1	9.58	26601.5	13464.2	P0CF35	30	82.63	FDH2_YEAST	13322.7	15328.2	15343.5	18459.5	26483.2	27126.6	14664.8	24023.1	-0.693779	0.0125088	0.616506
Argininosuccinate synthase OS=Saccharomyces cerevisiae (strain ATCC 204508 / S288c) OX=559292 GN=ARG1 PE=1 SV=3	5.28	47441	1716.09	P22768	34	80.95	ASSY_YEAST	37403.3	35671.3	39233.3	32258	31167	31766.7	37436	31730.6	0.2376	0.0132966	0.629998
Regulatory protein LEU3 OS=Saccharomyces cerevisiae (strain ATCC 204508 / S288c) OX=559292 GN=LEU3 PE=1 SV=1	5.7	100952	302.167	P08638	4	13.88	LEUR_YEAST	19164.5	21809.7	19315.5	25128	26883.3	23735.7	20096.6	25249	-0.329952	0.013513	0.629998
mRNA stability protein IGO1 OS=Saccharomyces cerevisiae (strain ATCC 204508 / S288c) OX=559292 GN=IGO1 PE=1 SV=1	9.76	18108.1	431.055	P53897	5	42.86	IGO1_YEAST	6232	7078	5802	3693	3770.5	5123	6370.67	4195.5	0.614226	0.0141698	0.632716
V-type proton ATPase subunit a, vacuolar isoform OS=Saccharomyces cerevisiae (strain ATCC 204508 / S288c) OX=559292 GN=VPH1 PE=1 SV=3	5.14	95928.2	2234.85	P32563	47	49.05	VPH1_YEAST	176497	164325	147778	128722	83836.7	86548.7	162867	99702.3	0.732705	0.0145648	0.632716
Transposon Ty1-NL1 Gag polyprotein OS=Saccharomyces cerevisiae (strain ATCC 204508 / S288c) OX=559292 GN=TY1A-NL1 PE=2 SV=1	8.45	49536.9	1291.22	Q12391	21	43.18	YN11A_YEAST	6650.36	4913.26	11260.8	3325.86	3234.33	2727.48	7608.16	3095.89	1.21594	0.0146717	0.632716
Mitochondrial 2-oxodicarboxylate carrier 1 OS=Saccharomyces cerevisiae (strain ATCC 204508 / S288c) OX=559292 GN=ODC1 PE=1 SV=1	10.22	34320.4	351.032	Q03028	10	51.94	ODC1_YEAST	18011	18385	16351.7	15243.3	13311.7	14230	17582.6	14261.7	0.302327	0.01716	0.721977
Uncharacterized protein YNL208W OS=Saccharomyces cerevisiae (strain ATCC 204508 / S288c) OX=559292 GN=YNL208W PE=1 SV=2	7.89	20151.2	7213.3	P40159	10	95.48	YNU8_YEAST	140861	144419	122604	115043	98152.3	105067	135961	106088	0.357317	0.0180551	0.741549
Protein phosphatase 2C homolog 1 OS=Saccharomyces cerevisiae (strain ATCC 204508 / S288c) OX=559292 GN=PTC1 PE=1 SV=1	4.68	31834.8	357.996	P35182	2	20.28	PP2C1_YEAST	1956.5	1790	2081	2240.5	2429	2538	1942.5	2402.5	-0.307311	0.0190776	0.765321
Essential nuclear protein 1 OS=Saccharomyces cerevisiae (strain ATCC 204508 / S288c) OX=559292 GN=ENP1 PE=1 SV=1	4.63	55250.8	287.281	P38333	11	38.92	ENP1_YEAST	5081.33	4881.33	5153.33	4389	3590.67	4158	5038.67	4045.89	0.321246	0.0203177	0.796548
Non-histone chromosomal protein 6B OS=Saccharomyces cerevisiae (strain ATCC 204508 / S288c) OX=559292 GN=NHP6B PE=1 SV=3	10.3	11476	4156.8	P11633	6	38.38	NHP6B_YEAST	80541	53360.5	46997.5	39214	30036.7	33499.3	60299.7	34250	0.785267	0.0227483	0.872018
60S ribosomal protein L32 OS=Saccharomyces cerevisiae (strain ATCC 204508 / S288c) OX=559292 GN=RPL32 PE=1 SV=1	11.6	14771.3	26161.8	P38061	15	60.77	RL32_YEAST	438514	375077	460330	318919	338708	351992	424640	336540	0.331233	0.0232889	0.872018
ATP phosphoribosyltransferase OS=Saccharomyces cerevisiae (strain ATCC 204508 / S288c) OX=559292 GN=HIS1 PE=1 SV=1	5.78	32551.6	2338.64	P00498	26	80.81	HIS1_YEAST	52415.7	51063.3	52121.7	44750.3	47567.3	43874	51866.9	45397.2	0.192974	0.0242545	0.872018
Peptide methionine sulfoxide reductase OS=Saccharomyces cerevisiae (strain ATCC 204508 / S288c) OX=559292 GN=MXR1 PE=1 SV=1	6.59	21426	730.918	P40029	12	82.61	MSRA_YEAST	10777.3	11062.7	12203	14436	12929.7	13418	11347.7	13594.6	-0.261176	0.0249018	0.872018
Saccharopepsin OS=Saccharomyces cerevisiae (strain ATCC 204508 / S288c) OX=559292 GN=PEP4 PE=1 SV=1	4.51	44727.1	9157.37	P07267	26	84.2	CARP_YEAST	194030	208797	194239	223095	240021	227065	199022	230060	-0.209235	0.0250696	0.872018
Galactokinase OS=Saccharomyces cerevisiae (strain ATCC 204508 / S288c) OX=559292 GN=GAL1 PE=1 SV=4	6.29	58742.8	19235.9	P04385	54	85.98	GAL1_YEAST	468027	477994	485811	435729	374250	354775	477278	388251	0.303214	0.0253774	0.872018
GTP-binding protein YPT32/YPT11 OS=Saccharomyces cerevisiae (strain ATCC 204508 / S288c) OX=559292 GN=YPT32 PE=1 SV=3	5.16	24691.5	3080.15	P51996	16	68.92	YPT32_YEAST	11280.7	11459.8	12220.8	12975.6	14270.4	13451.8	11653.8	13565.9	-0.218934	0.0259016	0.872018
Ornithine aminotransferase OS=Saccharomyces cerevisiae (strain ATCC 204508 / S288c) OX=559292 GN=CAR2 PE=1 SV=2	6.49	46542.3	1304.17	P07991	30	87.5	OAT_YEAST	31997	28246.3	30260	25043	23450.3	26804.3	30167.8	25099.2	0.265634	0.0268084	0.872018
Heat shock protein SSA4 OS=Saccharomyces cerevisiae (strain ATCC 204508 / S288c) OX=559292 GN=SSA4 PE=1 SV=3	4.83	69765.2	11443.2	P22202	51	78.04	HSP74_YEAST	206291	50346.6	53361.7	24456.3	21408.9	21532.3	103333	22465.8	1.87309	0.0276951	0.872018
Epsin-1 OS=Saccharomyces cerevisiae (strain ATCC 204508 / S288c) OX=559292 GN=ENT1 PE=1 SV=1	5.51	52465.9	354.972	Q12518	9	24.23	ENT1_YEAST	15827.3	15695.9	16703	13879.1	14518.9	14187	16075.4	14195	0.179156	0.0287512	0.872018
Acyl-CoA desaturase 1 OS=Saccharomyces cerevisiae (strain ATCC 204508 / S288c) OX=559292 GN=OLE1 PE=1 SV=2	9.21	58631.2	380.475	P21147	21	58.63	ACO1_YEAST	14668	9678.33	12657	22901.3	16921.3	17425.7	12334.4	19082.8	-0.63664	0.0289528	0.872018
NADP-specific glutamate dehydrogenase 1 OS=Saccharomyces cerevisiae (strain ATCC 204508 / S288c) OX=559292 GN=GDH1 PE=1 SV=2	5.41	49912.2	11316.4	P07262	49	89.43	DHE4_YEAST	154909	172889	161587	147148	134207	136766	163128	139374	0.226714	0.0295136	0.872018
Very-long-chain 3-oxoacyl-CoA reductase OS=Saccharomyces cerevisiae (strain ATCC 204508 / S288c) OX=559292 GN=IFA38 PE=1 SV=1	9.82	38993.4	841.211	P38286	17	62.54	MKAR_YEAST	18543.7	19391	19248.3	23676.7	22538.3	20671.7	19061	22295.6	-0.224141	0.0299526	0.872018
60S ribosomal protein L6-B OS=Saccharomyces cerevisiae (strain ATCC 204508 / S288c) OX=559292 GN=RPL6B PE=1 SV=4	10.51	19986.5	21865	P05739	15	69.89	RL6B_YEAST	197991	243674	211818	179933	178638	175533	217828	178035	0.285658	0.0300549	0.872018
ATP-dependent molecular chaperone HSP82 OS=Saccharomyces cerevisiae (strain ATCC 204508 / S288c) OX=559292 GN=HSP82 PE=1 SV=1	4.64	81406.5	35701.2	P02829	79	82.09	HSP82_YEAST	249950	248155	244259	226518	221334	213264	247455	220372	0.1676	0.0303702	0.872018
ATPase inhibitor, mitochondrial OS=Saccharomyces cerevisiae (strain ATCC 204508 / S288c) OX=559292 GN=INH1 PE=1 SV=2	10.54	9870.18	4510.31	P01097	8	69.41	ATIF_YEAST	115040	128824	96777.5	94563.7	61546	65796.7	113547	73968.8	0.635024	0.030446	0.872018
Y' element ATP-dependent helicase YLL066C OS=Saccharomyces cerevisiae (strain ATCC 204508 / S288c) OX=559292 GN=YLL066C PE=2 SV=2	8.01	156881	347.248	Q99208	18	47.45	YL066_YEAST	1157.65	770.472	1470.42	2174.41	8325.41	2866.14	1132.85	4455.32	-1.76775	0.0308366	0.872018
cAMP-dependent protein kinase type 2 OS=Saccharomyces cerevisiae (strain ATCC 204508 / S288c) OX=559292 GN=TPK2 PE=1 SV=2	6.75	44276.6	395.933	P06245	13	62.63	KAPB_YEAST	15739.2	21915.1	15662.7	26969.5	23623.7	23283.3	17772.3	24625.5	-0.485723	0.0327971	0.887857
60S ribosomal protein L9-A OS=Saccharomyces cerevisiae (strain ATCC 204508 / S288c) OX=559292 GN=RPL9A PE=1 SV=2	10.12	21626.1	31615.4	P05738	17	68.06	RL9A_YEAST	372610	352105	370346	412930	399643	418779	365020	410451	-0.169417	0.0337359	0.887857
40S ribosomal protein S1-A OS=Saccharomyces cerevisiae (strain ATCC 204508 / S288c) OX=559292 GN=RPS1A PE=1 SV=2	10.47	28800.4	30809	P33442	33	77.25	RS3A1_YEAST	348517	362975	376635	289399	316036	329486	362709	311640	0.2203	0.0351287	0.887857
Cell wall mannoprotein HSP150 OS=Saccharomyces cerevisiae (strain ATCC 204508 / S288c) OX=559292 GN=HSP150 PE=1 SV=2	4.8	41287.3	784.46	P32478	4	14.77	HS150_YEAST	20191.5	10961.3	15274.6	9962.5	9293.5	8623.25	15475.8	9293.08	0.693985	0.0356911	0.887857
60S ribosomal protein L6-A OS=Saccharomyces cerevisiae (strain ATCC 204508 / S288c) OX=559292 GN=RPL6A PE=1 SV=2	10.54	19961.5	26168.5	Q02326	19	68.75	RL6A_YEAST	289552	276247	305675	344971	319717	334791	290491	333160	-0.198248	0.0358123	0.887857
Glycerol-1-phosphate phosphohydrolase 2 OS=Saccharomyces cerevisiae (strain ATCC 204508 / S288c) OX=559292 GN=GPP2 PE=1 SV=1	5.74	27984.9	5763.25	P40106	22	78.4	GPP2_YEAST	25552.8	32435.1	29477.9	33473.3	40095.5	38134.2	29155.3	37234.4	-0.355612	0.036587	0.887857
Cytochrome c oxidase subunit 6A, mitochondrial OS=Saccharomyces cerevisiae (strain ATCC 204508 / S288c) OX=559292 GN=COX13 PE=1 SV=1	8.62	15078.2	2647.59	P32799	11	89.15	COX13_YEAST	49984.3	60016.3	53959	42057	48889.7	40256.7	54653.2	43734.4	0.322524	0.0382365	0.887857
Uncharacterized protein YLL056C OS=Saccharomyces cerevisiae (strain ATCC 204508 / S288c) OX=559292 GN=YLL056C PE=2 SV=1	6.76	32376	338.008	Q12177	10	55.37	YL056_YEAST	10936.3	12019	11808.7	10453.3	10233.7	9570.33	11588	10085.8	0.200103	0.038937	0.887857
40S ribosomal protein S12 OS=Saccharomyces cerevisiae (strain ATCC 204508 / S288c) OX=559292 GN=RPS12 PE=1 SV=1	4.48	15471.7	35867.6	P48589	12	86.01	RS12_YEAST	612724	659640	620502	555812	557862	573559	630956	562411	0.165302	0.0398029	0.887857
Inhibitor of glycogen debranching 1 OS=Saccharomyces cerevisiae (strain ATCC 204508 / S288c) OX=559292 GN=IGD1 PE=1 SV=1	6.77	21897	623.153	P43598	8	68.21	IGD1_YEAST	22943	21121.3	17482.3	14989.3	10542	16202.3	20515.6	13911.2	0.575419	0.0402098	0.887857
Transposon Ty1-A Gag polyprotein OS=Saccharomyces cerevisiae (strain ATCC 204508 / S288c) OX=559292 GN=TY1A-A PE=2 SV=1	7.43	49300.6	9947.24	P0CX57	27	55.91	YA11A_YEAST	192004	221224	258469	156778	167838	186913	223899	170509	0.386157	0.0402581	0.887857
Repressible acid phosphatase OS=Saccharomyces cerevisiae (strain ATCC 204508 / S288c) OX=559292 GN=PHO5 PE=1 SV=2	4.44	53428.9	3397.61	P00635	19	62.96	PPA5_YEAST	61907.7	60898	67130.1	99331.6	70225.2	83139	63311.9	84231.9	-0.398759	0.0412269	0.887857
Uncharacterized RNA-binding protein YGR250C OS=Saccharomyces cerevisiae (strain ATCC 204508 / S288c) OX=559292 GN=YGR250C PE=1 SV=1	5.03	89798.1	284.452	P53316	13	35.34	YG5B_YEAST	6940.67	6440.67	6600.67	8950.67	7579	7476.33	6660.67	8002	-0.260444	0.041347	0.887857
Transposon Ty1-DR6 Gag-Pol polyprotein OS=Saccharomyces cerevisiae (strain ATCC 204508 / S288c) OX=559292 GN=TY1B-DR6 PE=3 SV=1	7.91	199458	10026.5	P0C2I3	88	57.72	YD15B_YEAST	21935.7	19171.8	22006.2	17041.8	16438.2	19055.6	21037.9	17511.9	0.264595	0.0418523	0.887857
Carnitine O-acetyltransferase YAT2 OS=Saccharomyces cerevisiae (strain ATCC 204508 / S288c) OX=559292 GN=YAT2 PE=1 SV=1	5.84	103847	307.945	P40017	10	31.2	YAT2_YEAST	18538.5	15193	20603.3	15377.5	12462	12476	18111.6	13438.5	0.426405	0.041934	0.887857
rRNA-processing protein EFG1 OS=Saccharomyces cerevisiae (strain ATCC 204508 / S288c) OX=559292 GN=EFG1 PE=1 SV=2	9.91	27178.4	247.708	Q3E705	4	30.04	EFG1P_YEAST	13376	9703	15667	19304	21151	16540	12915.3	18998.3	-0.577196	0.0425328	0.887857
U6 snRNA-associated Sm-like protein LSm2 OS=Saccharomyces cerevisiae (strain ATCC 204508 / S288c) OX=559292 GN=LSM2 PE=1 SV=1	8.65	11219.9	3172.83	P38203	9	80	LSM2_YEAST	17423.3	16464	16444.7	17982.7	21246.3	19889.7	16777.3	19706.2	-0.229282	0.0425905	0.887857
Protein YIP4 OS=Saccharomyces cerevisiae (strain ATCC 204508 / S288c) OX=559292 GN=YIP4 PE=1 SV=2	6.59	26223.6	381.897	P53093	4	24.68	YIP4_YEAST	1817	1648	1640	2087.5	2465.33	1884	1701.67	2145.61	-0.32696	0.0442814	0.887857
Carbon catabolite-derepressing protein kinase OS=Saccharomyces cerevisiae (strain ATCC 204508 / S288c) OX=559292 GN=SNF1 PE=1 SV=1	6.18	72273.7	523.284	P06782	31	71.25	SNF1_YEAST	29610	51354.7	42733.3	32280.3	17682.7	17830	41232.7	22597.7	0.891516	0.0470925	0.887857
Peroxisomal-coenzyme A synthetase OS=Saccharomyces cerevisiae (strain ATCC 204508 / S288c) OX=559292 GN=PCS60 PE=1 SV=1	9.5	60773.9	2434.3	P38137	45	72.19	FAT2_YEAST	63463.7	50332.7	52387.3	68485	68411.3	64465.3	55394.6	67120.6	-0.283963	0.0487174	0.887857
60S ribosomal protein L36-A OS=Saccharomyces cerevisiae (strain ATCC 204508 / S288c) OX=559292 GN=RPL36A PE=1 SV=3	12.01	11124.2	25143.9	P05745	13	66	RL36A_YEAST	76792.1	79079.1	69595.9	63300.8	61298.1	68950.1	75155.7	64516.3	0.219877	0.0487845	0.887857
Uncharacterized protein MRP8 OS=Saccharomyces cerevisiae (strain ATCC 204508 / S288c) OX=559292 GN=MRP8 PE=1 SV=1	4.47	25097.3	5941.19	P35719	23	82.65	MRP8_YEAST	91134	86303	86393.7	93813.7	103732	100284	87943.6	99276.8	-0.174095	0.0497816	0.887857
Protein FMP52, mitochondrial OS=Saccharomyces cerevisiae (strain ATCC 204508 / S288c) OX=559292 GN=FMP52 PE=1 SV=1	9.62	25200	333.863	P40008	8	60.61	FMP52_YEAST	7069.67	10193.3	7923	11042	11613	19166	8395.33	13940.3	-0.701878	0.051317	0.887857
Deoxyhypusine hydroxylase OS=Saccharomyces cerevisiae (strain ATCC 204508 / S288c) OX=559292 GN=LIA1 PE=1 SV=1	4.59	36335.9	2611.51	P47120	31	82.15	DOHH_YEAST	48318	45244.3	49937	50997.3	57532.7	57369	47833.1	55299.7	-0.208218	0.0513763	0.887857
NADPH dehydrogenase 3 OS=Saccharomyces cerevisiae (strain ATCC 204508 / S288c) OX=559292 GN=OYE3 PE=1 SV=2	5.27	45034.6	1317.8	P41816	26	61	OYE3_YEAST	21946.9	132337	29482.1	13489.9	11507.3	11252	61255.5	12083.1	1.87172	0.051407	0.887857
Carbamoyl-phosphate synthase arginine-specific large chain OS=Saccharomyces cerevisiae (strain ATCC 204508 / S288c) OX=559292 GN=CPA2 PE=1 SV=1	5.01	124543	834.357	P03965	74	76.74	CARB_YEAST	45239.3	47710	46554	44037	31105	33927.7	46501.1	36356.6	0.370807	0.0532389	0.887857
Aldehyde dehydrogenase [NAD(P)+] 1 OS=Saccharomyces cerevisiae (strain ATCC 204508 / S288c) OX=559292 GN=ALD2 PE=1 SV=2	5.25	55530.1	722.814	P47771	36	78.06	ALDH2_YEAST	12993.4	13341.3	14673.7	15923.7	16310.3	14816.7	13669.5	15683.6	-0.199076	0.0538466	0.887857
Carboxypeptidase Y-deficient protein 8 OS=Saccharomyces cerevisiae (strain ATCC 204508 / S288c) OX=559292 GN=PEP8 PE=1 SV=2	8.43	42775.2	369.126	P40335	11	69.39	PEP8_YEAST	11338	16988.7	33529	40377	34120.3	43690.7	20618.6	39396	-1.0734	0.0541135	0.887857
Aspartate-semialdehyde dehydrogenase OS=Saccharomyces cerevisiae (strain ATCC 204508 / S288c) OX=559292 GN=HOM2 PE=1 SV=1	6.27	40057	4298.51	P13663	32	75.89	DHAS_YEAST	130188	106364	112366	94584.7	100178	99721	116306	98161.2	0.239861	0.0558469	0.887857
Uncharacterized protein YLR179C OS=Saccharomyces cerevisiae (strain ATCC 204508 / S288c) OX=559292 GN=YLR179C PE=1 SV=1	4.58	22265.1	8719.52	Q06252	18	79.1	YL179_YEAST	83130	86332.3	89581.3	98099.7	93405.3	95852.7	86347.9	95785.9	-0.150033	0.0559099	0.887857
Acid phosphatase PHO11 OS=Saccharomyces cerevisiae (strain ATCC 204508 / S288c) OX=559292 GN=PHO11 PE=1 SV=1	4.81	53271.1	2751.16	P35842	32	83.3	PPAB_YEAST	42849.7	57344.3	61542.7	65341.6	71273.7	74232.4	53912.2	70282.6	-0.397626	0.0569016	0.887857
25S rRNA (cytosine(2870)-C(5))-methyltransferase OS=Saccharomyces cerevisiae (strain ATCC 204508 / S288c) OX=559292 GN=NOP2 PE=1 SV=1	4.76	70211.5	625.686	P40991	18	45.31	NOP2_YEAST	14595.3	24307	29532.7	13235.7	13696	13812	22811.7	13581.2	0.688324	0.0575936	0.887857
Probable quinone oxidoreductase OS=Saccharomyces cerevisiae (strain ATCC 204508 / S288c) OX=559292 GN=ZTA1 PE=1 SV=1	9.02	37132.8	720.551	P38230	25	69.76	QOR_YEAST	35351.7	45601	43927	37755.3	26301	24626	41626.6	29560.8	0.511308	0.0580866	0.887857
Uncharacterized protein JIP3 OS=Saccharomyces cerevisiae (strain ATCC 204508 / S288c) OX=559292 GN=JIP3 PE=4 SV=1	3.69	14716	364.698	O13555	4	68	JIP3_YEAST			4066.67	6939	9608	6505	4066.67	7684	-8.88949	0.0581967	0.887857
Transposon Ty2-LR1 Gag-Pol polyprotein OS=Saccharomyces cerevisiae (strain ATCC 204508 / S288c) OX=559292 GN=TY2B-LR1 PE=3 SV=1	8.2	202978	136.545	P0C2J3	18	19.89	YL21B_YEAST	9703.08	15414.1	42939.2	41631.1	71620.1	48708.1	22685.5	53986.4	-1.49964	0.0588616	0.887857
Sporulation-specific protein 71 OS=Saccharomyces cerevisiae (strain ATCC 204508 / S288c) OX=559292 GN=SPO71 PE=3 SV=1	9.37	146208	334.36	Q03868	12	22.33	SPO71_YEAST	8909	9241	10319	11308	11111	15789	9489.67	12736	-0.407795	0.0597959	0.887857
1,3-beta-glucanosyltransferase GAS1 OS=Saccharomyces cerevisiae (strain ATCC 204508 / S288c) OX=559292 GN=GAS1 PE=1 SV=2	4.27	60380.8	3373.18	P22146	25	49.19	GAS1_YEAST	108854	99914.3	109392	113613	137691	123574	106054	124959	-0.23342	0.0602498	0.887857
La protein homolog OS=Saccharomyces cerevisiae (strain ATCC 204508 / S288c) OX=559292 GN=LHP1 PE=1 SV=2	8.94	32218.2	1262.91	P33399	22	78.55	LHP1_YEAST	17420	18986.3	16084.7	21139	19377	20090.3	17497	20202.1	-0.209776	0.0605261	0.887857
t-SNARE VTI1 OS=Saccharomyces cerevisiae (strain ATCC 204508 / S288c) OX=559292 GN=VTI1 PE=1 SV=3	6.2	24668.1	754.503	Q04338	10	65.9	VTI1_YEAST	15548.7	27915.3	27801.3	16445.7	13831	13775.3	23755.1	14684	0.648401	0.0619151	0.887857
Protein YRO2 OS=Saccharomyces cerevisiae (strain ATCC 204508 / S288c) OX=559292 GN=YRO2 PE=1 SV=1	9.48	39004.8	750.05	P38079	5	44.19	YRO2_YEAST	6857.31	4866.31	7927.78	5321.22	3340.26	2269.99	6550.47	3643.82	0.904112	0.0619965	0.887857
Casein kinase I homolog HRR25 OS=Saccharomyces cerevisiae (strain ATCC 204508 / S288c) OX=559292 GN=HRR25 PE=1 SV=1	9.52	57625.3	357.394	P29295	13	51.42	HRR25_YEAST	9209.67	8225	9268.67	11336	13406.3	9563.67	8901.11	11435.3	-0.349873	0.0623258	0.887857
Pheromone-regulated membrane protein 8 OS=Saccharomyces cerevisiae (strain ATCC 204508 / S288c) OX=559292 GN=PRM8 PE=1 SV=1	4.83	27478.2	281.74	P53174	4	32.91	PRM8_YEAST	5512	9818	9432.5	16882	16088	9885.33	8254.17	14285.1	-0.798244	0.0628375	0.887857
Thioredoxin-1 OS=Saccharomyces cerevisiae (strain ATCC 204508 / S288c) OX=559292 GN=TRX1 PE=1 SV=3	4.59	11349.1	21471.8	P22217	13	96.12	TRX1_YEAST	170226	163281	148732	143981	138373	143551	160746	141968	0.177171	0.0629834	0.887857
Probable ADP-ribose 1''-phosphate phosphatase YML087W OS=Saccharomyces cerevisiae (strain ATCC 204508 / S288c) OX=559292 GN=YMR087W PE=1 SV=1	7.25	32523.5	378.824	Q04299	4	30.99	YMX7_YEAST	18414	16578	34555.3			12935	23182.4	12935	9.86774	0.0631476	0.887857
Glyceraldehyde-3-phosphate dehydrogenase 1 OS=Saccharomyces cerevisiae (strain ATCC 204508 / S288c) OX=559292 GN=TDH1 PE=1 SV=3	8.54	35864	30407.8	P00360	38	77.71	G3P1_YEAST	469450	551273	511243	442654	451725	447475	510655	447285	0.188104	0.0635598	0.887857
Golgi to ER traffic protein 4 OS=Saccharomyces cerevisiae (strain ATCC 204508 / S288c) OX=559292 GN=GET4 PE=1 SV=1	4.88	36394.4	274.101	Q12125	6	50.96	GET4_YEAST	14713	19326	11859	10232	5814	11191	15299.3	9079	0.780121	0.0644045	0.887857
Prenylated Rab acceptor 1 OS=Saccharomyces cerevisiae (strain ATCC 204508 / S288c) OX=559292 GN=YIP3 PE=1 SV=2	8.75	19525.8	569.893	P53633	8	42.05	PRA1_YEAST	43490	20058	32748	16453	18760	20191.7	32098.7	18468.2	0.732137	0.064858	0.887857
Ribosome biogenesis protein ERB1 OS=Saccharomyces cerevisiae (strain ATCC 204508 / S288c) OX=559292 GN=ERB1 PE=1 SV=1	4.86	91989.9	288.768	Q04660	12	23.79	ERB1_YEAST	18944.3	17971.7	17456	16341	14484.3	16718.7	18124	15848	0.195576	0.0651868	0.887857
60S ribosomal protein L4-B OS=Saccharomyces cerevisiae (strain ATCC 204508 / S288c) OX=559292 GN=RPL4B PE=1 SV=2	11.08	39119.1	39940.9	P49626	29	79.28	RL4B_YEAST	234996	253282	262185	276200	276187	283386	250154	278591	-0.15672	0.065291	0.887857
Protein SLF1 OS=Saccharomyces cerevisiae (strain ATCC 204508 / S288c) OX=559292 GN=SLF1 PE=1 SV=1	9.6	50943.1	276.506	Q12034	9	37.81	SLF1_YEAST	5260	16960	3874	4447			8698	4447	8.73736	0.0654253	0.887857
Histone acetyltransferase type B subunit 2 OS=Saccharomyces cerevisiae (strain ATCC 204508 / S288c) OX=559292 GN=HAT2 PE=1 SV=1	4.53	45174.3	264.769	P39984	3	28.93	HAT2_YEAST	3105	4327	3556	2509.67	3165	2734	3662.67	2802.89	0.379049	0.0665957	0.887857
N-terminal acetyltransferase A complex catalytic subunit ARD1 OS=Saccharomyces cerevisiae (strain ATCC 204508 / S288c) OX=559292 GN=ARD1 PE=1 SV=2	4.58	27717.3	406.695	P07347	9	55.04	ARD1_YEAST	10483	12042	11611.3	21597.7	30863.7	12387	11378.8	21616.1	-0.831267	0.0666274	0.887857
Sorting assembly machinery 50 kDa subunit OS=Saccharomyces cerevisiae (strain ATCC 204508 / S288c) OX=559292 GN=SAM50 PE=1 SV=1	8.64	54748.3	521.646	P53969	7	40.5	SAM50_YEAST	4779	6107	6942	4186.33			5942.67	4186.33	8.5096	0.066809	0.887857
Cell wall mannoprotein CIS3 OS=Saccharomyces cerevisiae (strain ATCC 204508 / S288c) OX=559292 GN=CIS3 PE=1 SV=1	4.3	23583.7	744.413	P47001	3	15.86	CIS3_YEAST	8146.55	3924.89	6162.74	9962.5	9293.5	8623.25	6078.06	9293.08	-0.672746	0.0669384	0.887857
Mitofusin FZO1 OS=Saccharomyces cerevisiae (strain ATCC 204508 / S288c) OX=559292 GN=FZO1 PE=1 SV=1	6.56	98150.2	124.246	P38297	2	21.05	FZO1_YEAST		2774		2342	8768.5	3039	2774	4716.5	-8.14133	0.0676636	0.887857
DSC E3 ubiquitin ligase complex subunit 3 OS=Saccharomyces cerevisiae (strain ATCC 204508 / S288c) OX=559292 GN=DSC3 PE=1 SV=1	5.21	33163.1	263.042	Q12015	3	30.48	DSC3_YEAST	3327	3605.33	3493	2272	1817	3297	3475.11	2462	0.540509	0.0697576	0.887857
Mitochondrial import inner membrane translocase subunit TIM14 OS=Saccharomyces cerevisiae (strain ATCC 204508 / S288c) OX=559292 GN=PAM18 PE=1 SV=1	9.92	17910.4	652.048	Q07914	5	30.36	TIM14_YEAST	14339	13441	15227	13870	8095.67	8263	14335.7	10076.2	0.553712	0.0697872	0.887857
Cap-associated protein CAF20 OS=Saccharomyces cerevisiae (strain ATCC 204508 / S288c) OX=559292 GN=CAF20 PE=1 SV=2	5.55	18280.3	919.669	P12962	5	56.52	CAF20_YEAST	29549.5	42827	36131	27657.3	29884	21576.3	36169.2	26372.6	0.452787	0.0699047	0.887857
H/ACA ribonucleoprotein complex subunit NHP2 OS=Saccharomyces cerevisiae (strain ATCC 204508 / S288c) OX=559292 GN=NHP2 PE=1 SV=2	10.18	17179	3610.02	P32495	11	75	NHP2_YEAST	41048.3	54041	40821.3	58531	52625.7	56740.3	45303.6	55965.7	-0.316207	0.0699605	0.887857
Monoglyceride lipase OS=Saccharomyces cerevisiae (strain ATCC 204508 / S288c) OX=559292 GN=YJU3 PE=1 SV=2	8.47	35790.8	1111.07	P28321	19	71.57	MGLL_YEAST	13776	10500	10045.7	9270	9360.67	8242.67	11440.6	8957.78	0.340838	0.0703934	0.887857
Sporulation-specific mitogen-activated protein kinase SMK1 OS=Saccharomyces cerevisiae (strain ATCC 204508 / S288c) OX=559292 GN=SMK1 PE=1 SV=1	8.78	44870.6	491.611	P41808	10	49.48	SMK1_YEAST	22395.7	18586	16587.5	13766.4	16241.7	15728.7	19189.7	15245.6	0.324409	0.0705377	0.887857
Metal homeostasis factor ATX1 OS=Saccharomyces cerevisiae (strain ATCC 204508 / S288c) OX=559292 GN=ATX1 PE=1 SV=1	8.81	8334.72	8100.84	P38636	7	83.56	ATX1_YEAST	37887	37676.3	33458	28721.7	33801	23634	36340.4	28718.9	0.352536	0.0705876	0.887857
Protein FMP16, mitochondrial OS=Saccharomyces cerevisiae (strain ATCC 204508 / S288c) OX=559292 GN=FMP16 PE=1 SV=1	10.1	10845.3	965.643	Q12497	3	29.03	FMP16_YEAST	46379	33261	12650.5	20104			30763.5	20104	9.95152	0.0711402	0.887857
Protein PSP2 OS=Saccharomyces cerevisiae (strain ATCC 204508 / S288c) OX=559292 GN=PSP2 PE=1 SV=2	9.12	65584.1	551.001	P50109	23	46.88	PSP2_YEAST	18987.3	22855.7	13653.3	13995.3	13121.7	11658	18498.8	12925	0.489511	0.072118	0.887857
D-2-hydroxyglutarate--pyruvate transhydrogenase DLD2 OS=Saccharomyces cerevisiae (strain ATCC 204508 / S288c) OX=559292 GN=DLD2 PE=1 SV=1	5.71	59439.6	578.614	P46681	28	59.43	DLD2_YEAST	15688.3	20019	16160	40199	17888.7	39066.7	17289.1	32384.8	-0.822852	0.0739248	0.887857
60S acidic ribosomal protein P1-beta OS=Saccharomyces cerevisiae (strain ATCC 204508 / S288c) OX=559292 GN=RPP1B PE=1 SV=3	3.61	10667.6	31751.3	P10622	4	54.72	RLA3_YEAST	146857	182461	185984	430185	272780	193022	171767	298662	-0.728091	0.0742834	0.887857
Trehalose synthase complex regulatory subunit TPS3 OS=Saccharomyces cerevisiae (strain ATCC 204508 / S288c) OX=559292 GN=TPS3 PE=1 SV=3	5.91	119577	330.198	P38426	39	70.59	TPS3_YEAST	25691.7	17230.7	16392	14150.3	12808.3	15362.7	19771.4	14107.1	0.460614	0.0743401	0.887857
Glyceraldehyde-3-phosphate dehydrogenase 2 OS=Saccharomyces cerevisiae (strain ATCC 204508 / S288c) OX=559292 GN=TDH2 PE=1 SV=3	6.51	35961	43024	P00358	46	93.67	G3P2_YEAST	599842	614538	658684	695001	678598	690764	624355	688121	-0.141363	0.0744085	0.887857
NAD(P)H-hydrate epimerase OS=Saccharomyces cerevisiae (strain ATCC 204508 / S288c) OX=559292 GN=NNR1 PE=1 SV=1	8.39	27806.1	1042.49	P40165	11	69.11	NNRE_YEAST	19895.3	21903.7	20538	23369.3	22567	22777	20779	22904.4	-0.141497	0.0774445	0.887857
Ornithine carbamoyltransferase OS=Saccharomyces cerevisiae (strain ATCC 204508 / S288c) OX=559292 GN=ARG3 PE=1 SV=1	5.85	38244.5	305.195	P05150	5	32.54	OTC_YEAST			3456	3168	2819	4825	3456	3604	-7.85753	0.0785813	0.887857
Replication factor A protein 3 OS=Saccharomyces cerevisiae (strain ATCC 204508 / S288c) OX=559292 GN=RFA3 PE=1 SV=1	4.51	13986.9	761.366	P26755	6	77.87	RFA3_YEAST	11010.7	10415.7	9940.67	14492	10782.7	13312.5	10455.7	12862.4	-0.289203	0.0789238	0.887857
Mitochondrial distribution and morphology protein 38 OS=Saccharomyces cerevisiae (strain ATCC 204508 / S288c) OX=559292 GN=MDM38 PE=1 SV=1	7.88	65176.5	604.927	Q08179	42	75.22	MDM38_YEAST	168648	159023	161280	35051	161589	28701.7	162984	75113.8	1.57789	0.0789571	0.887857
Putative uncharacterized protein YLR124W OS=Saccharomyces cerevisiae (strain ATCC 204508 / S288c) OX=559292 GN=YLR124W PE=5 SV=1	9.34	13442.5	948.578	Q12327	3	54.39	YL124_YEAST					35063	67444	0	51253.5	-10.3797	0.0790517	0.887857
Thioredoxin-3, mitochondrial OS=Saccharomyces cerevisiae (strain ATCC 204508 / S288c) OX=559292 GN=TRX3 PE=1 SV=1	9.22	14660.3	712.209	P25372	4	49.61	TRX3_YEAST					4043	7150	0	5596.5	-8.26183	0.0791182	0.887857
25S rRNA (adenine(2142)-N(1))-methyltransferase OS=Saccharomyces cerevisiae (strain ATCC 204508 / S288c) OX=559292 GN=BMT2 PE=1 SV=2	10.06	39063	351.752	P38278	9	46.29	BMT2_YEAST				4531.33		9139.67	0	6835.5	-8.43471	0.0792798	0.887857
Pre-mRNA-splicing factor SPP2 OS=Saccharomyces cerevisiae (strain ATCC 204508 / S288c) OX=559292 GN=SPP2 PE=1 SV=1	9.37	20648.3	423.121	Q02521	6	42.7	SPP2_YEAST				1176	2624.33		0	1900.17	-7.18639	0.0797044	0.887857
Actin-related protein 7 OS=Saccharomyces cerevisiae (strain ATCC 204508 / S288c) OX=559292 GN=ARP7 PE=1 SV=1	5.18	54038.5	265.553	Q12406	7	33.54	ARP7_YEAST	10037.3	8493	5378	7823			7969.44	7823	8.60163	0.0797092	0.887857
37S ribosomal protein MRP13, mitochondrial OS=Saccharomyces cerevisiae (strain ATCC 204508 / S288c) OX=559292 GN=MRP13 PE=1 SV=2	9.79	39045.2	330.022	P12686	10	52.21	RT13_YEAST	6473.5	6927	7921.33	7651	8568.33	9360	7107.28	8526.44	-0.26285	0.0798959	0.887857
Protein arginine N-methyltransferase 2 OS=Saccharomyces cerevisiae (strain ATCC 204508 / S288c) OX=559292 GN=RMT2 PE=1 SV=1	4.24	47697.3	249.927	Q03305	2	22.57	RMT2_YEAST	2750	3449	4503		3619		3567.33	3619	7.83111	0.0804531	0.887857
Exosome complex component RRP40 OS=Saccharomyces cerevisiae (strain ATCC 204508 / S288c) OX=559292 GN=RRP40 PE=1 SV=2	5.38	26955.6	400.38	Q08285	7	64.17	RRP40_YEAST				7418.67	1915		0	4666.83	-7.92034	0.0809613	0.887857
tRNA (guanine(26)-N(2))-dimethyltransferase, mitochondrial OS=Saccharomyces cerevisiae (strain ATCC 204508 / S288c) OX=559292 GN=TRM1 PE=1 SV=1	9.34	64679.7	324.839	P15565	9	34.04	TRM1_YEAST	5458.33	5817.67	7257	5552.67	4669.67	3765	6177.67	4662.44	0.412961	0.0843095	0.887857
Glutathione peroxidase-like peroxiredoxin 2 OS=Saccharomyces cerevisiae (strain ATCC 204508 / S288c) OX=559292 GN=GPX2 PE=1 SV=1	8.81	18634.3	1897.39	P38143	9	63.58	GPX2_YEAST	19457.7	22909.3	22593.4	19411.8	18897.8	18695.5	21653.4	19001.7	0.184767	0.0846486	0.887857
Leucine--tRNA ligase, cytoplasmic OS=Saccharomyces cerevisiae (strain ATCC 204508 / S288c) OX=559292 GN=CDC60 PE=1 SV=1	5.49	124883	5020.66	P26637	100	82.02	SYLC_YEAST	563529	605736	440486	424431	409215	458961	536583	430869	0.30517	0.0857671	0.887857
Uncharacterized protein YHL037C OS=Saccharomyces cerevisiae (strain ATCC 204508 / S288c) OX=559292 GN=YHL037C PE=3 SV=2	9.88	15852.5	287.867	P38733	2	35.34	YHD7_YEAST		2997		3303	2602	1930	2997	2611.67	-7.4671	0.0860181	0.887857
Mitochondrial import inner membrane translocase subunit TIM23 OS=Saccharomyces cerevisiae (strain ATCC 204508 / S288c) OX=559292 GN=TIM23 PE=1 SV=1	7.23	23414.7	645.376	P32897	6	38.74	TIM23_YEAST	19426.5	13087.3	18328	17852	30368	33745	16947.3	27321.7	-0.657658	0.0860215	0.887857
Extender of the chronological lifespan protein 1 OS=Saccharomyces cerevisiae (strain ATCC 204508 / S288c) OX=559292 GN=ECL1 PE=1 SV=1	5.52	24224.7	414.242	P48235	2	25.59	ECL1_YEAST	11024	17179	14477	17357			14226.7	17357	9.0784	0.0864796	0.887857
Carnitine O-acetyltransferase, mitochondrial OS=Saccharomyces cerevisiae (strain ATCC 204508 / S288c) OX=559292 GN=CAT2 PE=1 SV=2	8.27	77641.1	529.644	P32796	34	63.73	CACP_YEAST	53582.7	65267	62303.7	83831	66078.3	70188.7	60384.4	73366	-0.278483	0.0880136	0.887857
Peptidyl-prolyl cis-trans isomerase ESS1 OS=Saccharomyces cerevisiae (strain ATCC 204508 / S288c) OX=559292 GN=ESS1 PE=1 SV=3	9.16	19518.8	384.396	P22696	7	57.06	ESS1_YEAST	15630	13732	14217.3	16895.7	15683	16137.7	14526.4	16238.8	-0.162248	0.0880597	0.887857
Histidinol-phosphate aminotransferase OS=Saccharomyces cerevisiae (strain ATCC 204508 / S288c) OX=559292 GN=HIS5 PE=3 SV=2	6.01	43159.4	359.244	P07172	10	42.86	HIS8_YEAST	14877	13471.7	13585.7	11006.3	12770.7	12868.7	13978.1	12215.2	0.196674	0.0884909	0.887857
Probable electron transfer flavoprotein subunit beta OS=Saccharomyces cerevisiae (strain ATCC 204508 / S288c) OX=559292 GN=CIR1 PE=1 SV=1	8.79	28929.8	1236.88	P42940	19	76.63	ETFB_YEAST	20601.7	108687	22288	113431	93729.3	108089	50525.7	105083	-1.50838	0.0886194	0.887857
Phosphopantothenate--cysteine ligase CAB2 OS=Saccharomyces cerevisiae (strain ATCC 204508 / S288c) OX=559292 GN=CAB2 PE=1 SV=2	8.52	41981.1	314.427	P40506	9	47.12	PPCS_YEAST	6927.5	6590.33	6464	80067.7	7547.33	24574.3	6660.61	37396.4	-1.88423	0.0889502	0.887857
Inclusion body clearance protein IML2 OS=Saccharomyces cerevisiae (strain ATCC 204508 / S288c) OX=559292 GN=IML2 PE=1 SV=1	6.19	82992.1	289.214	P47031	6	20.25	IML2_YEAST	3929.7	4106.33	5005	3879	3133	2047.72	4347.01	3019.91	0.565954	0.0893099	0.887857
Uncharacterized mitochondrial carrier YPR011C OS=Saccharomyces cerevisiae (strain ATCC 204508 / S288c) OX=559292 GN=YPR011C PE=1 SV=1	9.75	36198.4	715.288	Q12251	14	65.64	YP011_YEAST	13656	15546.3	15248	10629.7	13903	12632.7	14816.8	12388.4	0.264672	0.0896963	0.887857
60S acidic ribosomal protein P2-beta OS=Saccharomyces cerevisiae (strain ATCC 204508 / S288c) OX=559292 GN=RPP2B PE=1 SV=2	3.85	11050.1	42328.3	P02400	9	98.18	RLA4_YEAST	333492	333452	357582	379290	374813	364397	341509	372833	-0.127191	0.0902322	0.887857
Pyruvate decarboxylase isozyme 3 OS=Saccharomyces cerevisiae (strain ATCC 204508 / S288c) OX=559292 GN=PDC6 PE=1 SV=3	5.75	61637.5	12088.7	P26263	28	68.03	PDC6_YEAST	62208	51699.8	54675.7	60453	68001.9	65744	56194.5	64733	-0.206693	0.0905609	0.887857
Pre-mRNA-splicing factor ATP-dependent RNA helicase PRP43 OS=Saccharomyces cerevisiae (strain ATCC 204508 / S288c) OX=559292 GN=PRP43 PE=1 SV=1	5.97	87961.2	603.502	P53131	38	70.14	PRP43_YEAST	19057	19578.3	18819.7	17298	16983	18360.3	19151.7	17547.1	0.126837	0.0913056	0.887857
Dihydrolipoyllysine-residue succinyltransferase component of 2-oxoglutarate dehydrogenase complex, mitochondrial OS=Saccharomyces cerevisiae (strain ATCC 204508 / S288c) OX=559292 GN=KGD2 PE=1 SV=2	9.29	50487.8	4205.66	P19262	25	56.8	ODO2_YEAST	106620	107194	115902	101329	99552	100625	109905	100502	0.128009	0.0926333	0.887857
Calcium/calmodulin-dependent protein kinase II OS=Saccharomyces cerevisiae (strain ATCC 204508 / S288c) OX=559292 GN=CMK2 PE=1 SV=2	5.63	50618.6	527.26	P22517	20	61.07	KCC2_YEAST	7106	8945.33	7990.67	7805.33	26100.3	20488	8014	18131.2	-1.01281	0.0950568	0.887857
Actin-binding protein OS=Saccharomyces cerevisiae (strain ATCC 204508 / S288c) OX=559292 GN=ABP1 PE=1 SV=4	4.4	65633.3	4377.88	P15891	45	75.17	ABP1_YEAST	94444	100745	106474	108355	112653	138034	100554	119681	-0.244647	0.0954491	0.887857
Plasma membrane ATPase 1 OS=Saccharomyces cerevisiae (strain ATCC 204508 / S288c) OX=559292 GN=PMA1 PE=1 SV=2	4.78	100133	8125.67	P05030	56	57.3	PMA1_YEAST	344293	358542	394690	312217	325081	341184	365842	326161	0.164201	0.0963131	0.887857
DNA-directed RNA polymerase I subunit RPA190 OS=Saccharomyces cerevisiae (strain ATCC 204508 / S288c) OX=559292 GN=RPA190 PE=1 SV=2	6.64	187801	357.189	P10964	69	64.96	RPA1_YEAST	336097	208526	259178	190247	200582	211100	267934	200643	0.39102	0.0966256	0.887857
Peptidyl-prolyl cis-trans isomerase C, mitochondrial OS=Saccharomyces cerevisiae (strain ATCC 204508 / S288c) OX=559292 GN=CPR3 PE=1 SV=1	9.11	20032.8	4436.97	P25719	21	93.41	CYPC_YEAST	90182.7	83617.3	83140.3	65152.3	73525.3	82800	85646.8	73825.9	0.220168	0.0994735	0.887857
Cyclin-dependent kinase 1 OS=Saccharomyces cerevisiae (strain ATCC 204508 / S288c) OX=559292 GN=CDC28 PE=1 SV=1	8.49	34289.7	854.191	P00546	22	79.53	CDK1_YEAST	6872.09	8533.35	7311.38	18376.5	7399.75	15342.7	7572.27	13706.3	-0.760845	0.0995019	0.887857
Phosphoglycerate mutase 1 OS=Saccharomyces cerevisiae (strain ATCC 204508 / S288c) OX=559292 GN=GPM1 PE=1 SV=3	9.27	27608.6	51051.3	P00950	28	89.47	PMG1_YEAST	811087	822447	934715	1.01026e+06	905134	991482	856083	968959	-0.180022	0.0999167	0.887857
Uncharacterized protein YMR134W OS=Saccharomyces cerevisiae (strain ATCC 204508 / S288c) OX=559292 GN=YMR134W PE=1 SV=1	5.14	28149.3	686.603	P40207	11	73.42	YM17_YEAST	28873.3	21520.3	140457	118926	133073	135838	63616.8	129279	-1.54079	0.100426	0.887857
Tubulin alpha-3 chain OS=Saccharomyces cerevisiae (strain ATCC 204508 / S288c) OX=559292 GN=TUB3 PE=1 SV=1	4.88	50321.4	2744.22	P09734	24	60.22	TBA3_YEAST	20644.1	17405.3	16749	22833	19413.9	22204.9	18266.1	21483.9	-0.236571	0.100875	0.887857
Aspartate--tRNA ligase, cytoplasmic OS=Saccharomyces cerevisiae (strain ATCC 204508 / S288c) OX=559292 GN=DPS1 PE=1 SV=3	6.13	63686.7	11810	P04802	59	78.64	SYDC_YEAST	200773	303338	272294	306774	333794	332984	258802	324518	-0.346643	0.101663	0.887857
Serine/threonine-protein phosphatase PP2A-1 catalytic subunit OS=Saccharomyces cerevisiae (strain ATCC 204508 / S288c) OX=559292 GN=PPH21 PE=1 SV=1	4.42	42451.2	1097.43	P23594	17	54.74	PP2A1_YEAST	39220.6	36808.8	39420.2	39907.5	43026	45465.1	38483.2	42799.5	-0.152006	0.102244	0.887857
Elongation of fatty acids protein 3 OS=Saccharomyces cerevisiae (strain ATCC 204508 / S288c) OX=559292 GN=ELO3 PE=1 SV=1	9.51	39750.5	830.762	P40319	8	41.16	ELO3_YEAST	21049.3	20832.7	25271	23335	28006	29991.7	22384.3	27110.9	-0.274218	0.102333	0.887857
Probable secreted beta-glucosidase SIM1 OS=Saccharomyces cerevisiae (strain ATCC 204508 / S288c) OX=559292 GN=SIM1 PE=1 SV=2	4.24	48760.3	265.981	P40472	4	31.51	SIM1_YEAST	6898.67	7868	6177	8694	7353.67	9866.33	6981.22	8638	-0.303886	0.103101	0.887857
Chromatin structure-remodeling complex subunit RSC7 OS=Saccharomyces cerevisiae (strain ATCC 204508 / S288c) OX=559292 GN=NPL6 PE=1 SV=1	4.65	49764.8	326.676	P32832	19	57.47	RSC7_YEAST	11359	11843	10614.3	12289.3	12152.3	12601	11272.1	12347.6	-0.132753	0.103327	0.887857
Bifunctional protein GAL10 OS=Saccharomyces cerevisiae (strain ATCC 204508 / S288c) OX=559292 GN=GAL10 PE=1 SV=2	5.57	78765.6	10810	P04397	58	83.55	GAL10_YEAST	241700	275487	314885	247115	231718	225424	277357	234752	0.233278	0.103484	0.887857
Isocitrate dehydrogenase [NAD] subunit 1, mitochondrial OS=Saccharomyces cerevisiae (strain ATCC 204508 / S288c) OX=559292 GN=IDH1 PE=1 SV=2	9.42	39324.1	8337.62	P28834	26	66.39	IDH1_YEAST	171218	163963	175001	160840	153048	156328	170061	156739	0.117462	0.103627	0.887857
40S ribosomal protein S21-B OS=Saccharomyces cerevisiae (strain ATCC 204508 / S288c) OX=559292 GN=RPS21B PE=1 SV=1	5.68	9816.9	31195	Q3E754	12	98.85	RS21B_YEAST	306198	259112	202260	223193	156619	190858	255857	190223	0.422065	0.104311	0.887857
tRNA acetyltransferase TAN1 OS=Saccharomyces cerevisiae (strain ATCC 204508 / S288c) OX=559292 GN=TAN1 PE=1 SV=1	8.52	33949.5	489.463	P53072	7	41.18	TAN1_YEAST	4973	9966.33	5611	9797.33	9197	10034.3	6850.11	9676.22	-0.566915	0.105267	0.887857
Putative uncharacterized protein YDR426C OS=Saccharomyces cerevisiae (strain ATCC 204508 / S288c) OX=559292 GN=YDR426C PE=5 SV=1	8.16	15012.6	551.533	P87268	3	28	YD426_YEAST	1084	1249	1531.33		2230		1288.11	2230	6.60974	0.106783	0.887857
Reticulon-like protein 2 OS=Saccharomyces cerevisiae (strain ATCC 204508 / S288c) OX=559292 GN=RTN2 PE=1 SV=1	9.56	44359.1	1824.1	Q12443	26	69.97	RTN2_YEAST	236784	240474	218516	263347	44659.3	44081.3	231925	117363	1.5283	0.107167	0.887857
Thymidylate synthase OS=Saccharomyces cerevisiae (strain ATCC 204508 / S288c) OX=559292 GN=CDC21 PE=1 SV=1	6.75	35332.5	259.283	P06785	4	20.72	TYSY_YEAST	3192	2640.67	2949.33	3122	3611.5	3357.33	2927.33	3363.61	-0.202146	0.108215	0.887857
Uncharacterized protein YKR070W OS=Saccharomyces cerevisiae (strain ATCC 204508 / S288c) OX=559292 GN=YKR070W PE=1 SV=1	9.01	39520.1	271.177	P36151	7	34.09	YK50_YEAST	4855			3270	2111	2374	4855	2585	-7.22936	0.108605	0.887857
Oxygen-dependent coproporphyrinogen-III oxidase OS=Saccharomyces cerevisiae (strain ATCC 204508 / S288c) OX=559292 GN=HEM13 PE=1 SV=2	6.34	37882.7	503.055	P11353	11	65.24	HEM6_YEAST	11612	10709	10695.7	8608	10954.7	7601.33	11005.6	9054.67	0.29725	0.110057	0.887857
Uncharacterized protein YGR266W OS=Saccharomyces cerevisiae (strain ATCC 204508 / S288c) OX=559292 GN=YGR266W PE=1 SV=1	6.4	81875.1	300.67	P53326	13	48.93	YG5L_YEAST	5270	10670.3	4587.33	11942.3	8880.33	10493.7	6842.56	10438.8	-0.702926	0.110821	0.887857
Chorismate synthase OS=Saccharomyces cerevisiae (strain ATCC 204508 / S288c) OX=559292 GN=ARO2 PE=1 SV=1	7.75	41123.5	2612.82	P28777	29	85.37	AROC_YEAST	93455.3	90717.3	83180.3	82844	75251.7	82367.7	89117.7	80154.4	0.152564	0.111725	0.887857
Mitochondrial protein import protein MAS5 OS=Saccharomyces cerevisiae (strain ATCC 204508 / S288c) OX=559292 GN=YDJ1 PE=1 SV=1	5.89	45298.1	3999.6	P25491	23	45.72	MAS5_YEAST	102551	104223	101842	94510.7	96039.3	97321.3	102872	95957.1	0.100422	0.111844	0.887857
Eukaryotic translation initiation factor 2 subunit beta OS=Saccharomyces cerevisiae (strain ATCC 204508 / S288c) OX=559292 GN=SUI3 PE=1 SV=2	9.94	31859.4	2090.96	P09064	23	68.77	IF2B_YEAST	33108.3	26168	28408.7	34560	36769	31320.7	29228.3	34216.6	-0.231119	0.111849	0.887857
U6 snRNA-associated Sm-like protein LSm3 OS=Saccharomyces cerevisiae (strain ATCC 204508 / S288c) OX=559292 GN=LSM3 PE=1 SV=1	4.08	10144.4	1495.62	P57743	6	89.89	LSM3_YEAST	10471.3	10887.7	10384.7	11465.5	11226.7	13836.7	10581.2	12176.3	-0.19636	0.112568	0.887857
Ergosterol biosynthetic protein 28 OS=Saccharomyces cerevisiae (strain ATCC 204508 / S288c) OX=559292 GN=ERG28 PE=1 SV=1	9.63	17249.3	2098.38	P40030	13	41.89	ERG28_YEAST	46215	46151.7	51529	51966.7	51740	54674	47965.2	52793.6	-0.139862	0.113531	0.887857
Elongation factor 1 alpha-like protein OS=Saccharomyces cerevisiae (strain ATCC 204508 / S288c) OX=559292 GN=HBS1 PE=1 SV=2	5.03	69014.8	414.989	P32769	11	39.12	HBS1_YEAST	10272.7	9198.67	8741	13930.7	9755	11355	9404.11	11680.2	-0.300515	0.113713	0.887857
Translation machinery-associated protein 7 OS=Saccharomyces cerevisiae (strain ATCC 204508 / S288c) OX=559292 GN=TMA7 PE=1 SV=1	10.77	6941.28	1794.8	Q3E764	7	54.69	TMA7_YEAST	20367	20699.3	23348.7	14048	20168	18399	21471.7	17538.3	0.305683	0.115662	0.887857
60S ribosomal protein L16-A OS=Saccharomyces cerevisiae (strain ATCC 204508 / S288c) OX=559292 GN=RPL16A PE=1 SV=3	10.89	22201.1	9846.96	P26784	24	65.83	RL16A_YEAST	119843	99861.8	116696	200821	126689	129075	112134	152195	-0.41117	0.1159	0.887857
2-methoxy-6-polyprenyl-1,4-benzoquinol methylase, mitochondrial OS=Saccharomyces cerevisiae (strain ATCC 204508 / S288c) OX=559292 GN=COQ5 PE=1 SV=1	6.11	34912.7	1294.01	P49017	21	78.5	COQ5_YEAST	22390.3	30448.3	22186.3	29834	32351	28615	25008.3	30266.7	-0.289532	0.116061	0.887857
60S ribosomal protein L31-B OS=Saccharomyces cerevisiae (strain ATCC 204508 / S288c) OX=559292 GN=RPL31B PE=1 SV=1	10.42	12967.2	31756	P0C2H9	13	65.49	RL31B_YEAST	102037	113316	116814	94163.1	97357.7	105305	110723	98941.9	0.161497	0.11663	0.887857
Medium-chain fatty acid ethyl ester synthase/esterase 2 OS=Saccharomyces cerevisiae (strain ATCC 204508 / S288c) OX=559292 GN=EHT1 PE=1 SV=1	7.74	51540.5	2189.97	P38295	41	80.04	MCFS2_YEAST	51270	50232.7	50445.3	54846	57725.7	52456.3	50649.3	55009.3	-0.118083	0.116727	0.887857
Catalase T OS=Saccharomyces cerevisiae (strain ATCC 204508 / S288c) OX=559292 GN=CTT1 PE=1 SV=3	6.07	65096.7	1352.63	P06115	38	66.37	CATT_YEAST	24461	33416.3	21751.7	23891	18582	14128	26543	18867	0.501054	0.116767	0.887857
Damage response protein 1 OS=Saccharomyces cerevisiae (strain ATCC 204508 / S288c) OX=559292 GN=DAP1 PE=1 SV=1	4.46	16871.6	2390.82	Q12091	13	91.45	DAP1_YEAST	34938.3	28094.3	30689	38958	37738	32753.7	31240.6	36483.2	-0.225587	0.117262	0.887857
Glycerol-3-phosphate dehydrogenase [NAD(+)] 2, mitochondrial OS=Saccharomyces cerevisiae (strain ATCC 204508 / S288c) OX=559292 GN=GPD2 PE=1 SV=2	6.63	49820.9	550.73	P41911	19	79.32	GPD2_YEAST	10177.7	13235.3	14648	18497	13033	23352.7	12687	18294.2	-0.504148	0.118681	0.887857
60S ribosomal protein L8-B OS=Saccharomyces cerevisiae (strain ATCC 204508 / S288c) OX=559292 GN=RPL8B PE=1 SV=3	10.44	28168.8	34028.6	P29453	30	79.3	RL8B_YEAST	340026	270461	303627	260517	261335	275341	304705	265731	0.191624	0.120871	0.887857
Respiratory supercomplex factor 1, mitochondrial OS=Saccharomyces cerevisiae (strain ATCC 204508 / S288c) OX=559292 GN=RCF1 PE=1 SV=1	9.52	18591.5	599.056	Q03713	7	45.91	RCF1_YEAST	14250	18205.7	20346	13126	14379	15225.7	17600.6	14243.6	0.292382	0.121565	0.887857
Probable family 17 glucosidase SCW4 OS=Saccharomyces cerevisiae (strain ATCC 204508 / S288c) OX=559292 GN=SCW4 PE=1 SV=1	4.49	40458.2	3331.36	P53334	16	54.66	SCW4_YEAST	82759.3	86435.3	73934	75418	70588	72126.7	81042.9	72710.9	0.15397	0.122321	0.887857
Heat shock protein SSA3 OS=Saccharomyces cerevisiae (strain ATCC 204508 / S288c) OX=559292 GN=SSA3 PE=1 SV=3	4.86	70660.9	15719.6	P09435	52	76.58	HSP73_YEAST	52742.6	63541.5	48566.8	68238.1	66737	58970.3	54950.3	64648.5	-0.240803	0.122747	0.887857
Pyruvate carboxylase 1 OS=Saccharomyces cerevisiae (strain ATCC 204508 / S288c) OX=559292 GN=PYC1 PE=1 SV=2	5.79	130784	1363.13	P11154	78	70.2	PYC1_YEAST	29072.2	31546.1	33383	215543	44182.3	45642.8	31333.7	101789	-1.27583	0.122821	0.887857
Translation initiation factor eIF-2B subunit alpha OS=Saccharomyces cerevisiae (strain ATCC 204508 / S288c) OX=559292 GN=GCN3 PE=1 SV=1	5.01	34196.3	378.42	P14741	9	35.41	EI2BA_YEAST	46944.3	114233	84243	116827	119944	122110	81806.8	119627	-0.64042	0.122889	0.887857
Carboxypeptidase S OS=Saccharomyces cerevisiae (strain ATCC 204508 / S288c) OX=559292 GN=CPS1 PE=1 SV=2	5.18	64825.2	809.732	P27614	27	69.97	CBPS_YEAST	58501	40958.7	45820.7	25095	31861	46813.3	48426.8	34589.8	0.517492	0.12292	0.887857
Probable metalloprotease ARX1 OS=Saccharomyces cerevisiae (strain ATCC 204508 / S288c) OX=559292 GN=ARX1 PE=1 SV=1	6.78	65725.9	710.614	Q03862	27	66.61	ARX1_YEAST	20381.3	19147.3	20044	17758.3	19214.3	17852.7	19857.6	18275.1	0.120242	0.123156	0.887857
General negative regulator of transcription subunit 2 OS=Saccharomyces cerevisiae (strain ATCC 204508 / S288c) OX=559292 GN=CDC36 PE=1 SV=1	5.5	22476.6	326.042	P06100	6	63.35	NOT2_YEAST	11719	20398.7	12019.3	51042	18868	19643.5	14712.3	29851.2	-0.906287	0.123164	0.887857
Methylsterol monooxygenase OS=Saccharomyces cerevisiae (strain ATCC 204508 / S288c) OX=559292 GN=ERG25 PE=1 SV=1	8.09	36764.3	347.039	P53045	8	59.87	MSMO_YEAST	15810.3	8288.33	15193	16232	18951.7	19623.7	13097.2	18269.1	-0.533403	0.123369	0.887857
Phosphorelay intermediate protein YPD1 OS=Saccharomyces cerevisiae (strain ATCC 204508 / S288c) OX=559292 GN=YPD1 PE=1 SV=1	4.38	19225.8	1161.51	Q07688	11	62.28	YPD1_YEAST	25358.7	21584	25171.3	26154	27728.7	26650	24038	26844.2	-0.162768	0.123531	0.887857
Inositol-3-phosphate synthase OS=Saccharomyces cerevisiae (strain ATCC 204508 / S288c) OX=559292 GN=INO1 PE=1 SV=3	5.53	59984.3	1118.26	P11986	21	45.59	INO1_YEAST	19122.3	17559	16692.3	31018.7	18916.7	21241.3	17791.2	23725.6	-0.38432	0.124228	0.887857
Protein LTO1 OS=Saccharomyces cerevisiae (strain ATCC 204508 / S288c) OX=559292 GN=LTO1 PE=1 SV=2	5.34	18952.6	288.517	P53846	2	40.74	LTO1_YEAST	4270	4718.5	4176	3489	3533	4354	4388.17	3792	0.216158	0.124567	0.887857
Sideroflexin FSF1 OS=Saccharomyces cerevisiae (strain ATCC 204508 / S288c) OX=559292 GN=FSF1 PE=1 SV=1	10.23	35528.3	629.15	Q12029	13	76.45	FSF1_YEAST	32003.3	29100.7	32498	29403	27726.7	28315.7	31200.7	28481.8	0.130258	0.126428	0.887857
40S ribosomal protein S29-A OS=Saccharomyces cerevisiae (strain ATCC 204508 / S288c) OX=559292 GN=RPS29A PE=1 SV=3	10.65	6888.78	35956.7	P41057	8	76.79	RS29A_YEAST	142500	125916	137481	123606	121334	125731	135299	123557	0.129195	0.127295	0.887857
Uncharacterized protein YLR460C OS=Saccharomyces cerevisiae (strain ATCC 204508 / S288c) OX=559292 GN=YLR460C PE=1 SV=1	6.82	41355.6	367.156	P54007	15	75.53	YL460_YEAST	5284	5228	4891.35	5140.33	7290	6251.33	5134.45	6227.22	-0.264563	0.127418	0.887857
Protein LSM12 OS=Saccharomyces cerevisiae (strain ATCC 204508 / S288c) OX=559292 GN=LSM12 PE=1 SV=1	9.85	21370.6	276.125	P38828	3	31.55	LSM12_YEAST	6757	4214.33	5045	7141	6406	6509	5338.78	6685.33	-0.350417	0.127457	0.887857
Homocitrate dehydratase, mitochondrial OS=Saccharomyces cerevisiae (strain ATCC 204508 / S288c) OX=559292 GN=ACO2 PE=1 SV=1	6.51	87096.6	445.646	P39533	22	58.56	ACON2_YEAST	8512	7371.33	8201.67	7693.67	6976.67	6826.33	8028.33	7165.56	0.163319	0.127522	0.887857
Transposon Ty1-DR1 Gag-Pol polyprotein OS=Saccharomyces cerevisiae (strain ATCC 204508 / S288c) OX=559292 GN=TY1B-DR1 PE=3 SV=2	8.49	199337	10021.7	Q03855	78	53.62	YD11B_YEAST	2947.21	3099.54	3740.9	3751.65	3997.63	3545.57	3262.55	3764.95	-0.212569	0.127604	0.887857
5'-3' exoribonuclease 1 OS=Saccharomyces cerevisiae (strain ATCC 204508 / S288c) OX=559292 GN=XRN1 PE=1 SV=1	7.09	175802	506.922	P22147	92	66.88	XRN1_YEAST	207150	113359	108631	129836	44008	68072	143047	80638.8	0.904439	0.127717	0.887857
Thiosulfate sulfurtransferase TUM1 OS=Saccharomyces cerevisiae (strain ATCC 204508 / S288c) OX=559292 GN=TUM1 PE=1 SV=1	5.63	34447.1	1035.03	Q08686	24	75.33	THTR_YEAST	38002.3	41091.7	39948.3	38442	32568	23435	39680.8	31481.7	0.362744	0.127912	0.887857
40S ribosomal protein S1-B OS=Saccharomyces cerevisiae (strain ATCC 204508 / S288c) OX=559292 GN=RPS1B PE=1 SV=3	10.5	28869.5	32643.5	P23248	35	81.96	RS3A2_YEAST	267977	322245	268866	305396	329870	340843	286363	325370	-0.188177	0.128175	0.887857
DNA-directed RNA polymerase II subunit RPB9 OS=Saccharomyces cerevisiae (strain ATCC 204508 / S288c) OX=559292 GN=RPB9 PE=1 SV=1	7.52	14744.4	677.174	P27999	5	44.26	RPB9_YEAST	11962	10236	10702.7	14769	12225.7	11604.7	10966.9	12866.4	-0.225684	0.128257	0.887857
Succinate--CoA ligase [ADP-forming] subunit alpha, mitochondrial OS=Saccharomyces cerevisiae (strain ATCC 204508 / S288c) OX=559292 GN=LSC1 PE=1 SV=1	8.74	35203.6	10163.8	P53598	29	79.64	SUCA_YEAST	148776	138405	146620	164854	159764	148987	144600	157868	-0.126068	0.13074	0.887857
Ribonucleoside-diphosphate reductase large chain 2 OS=Saccharomyces cerevisiae (strain ATCC 204508 / S288c) OX=559292 GN=RNR3 PE=1 SV=4	5.6	98256.2	267.979	P21672	6	18.18	RIR3_YEAST	66141.1	80150.1	77228.5	83249.2	82592.6	84016.2	74506.5	83286	-0.165576	0.131956	0.887857
Protein phosphatase PP2A regulatory subunit B OS=Saccharomyces cerevisiae (strain ATCC 204508 / S288c) OX=559292 GN=CDC55 PE=1 SV=2	5.93	59947.4	249.65	Q00362	4	29.47	2ABA_YEAST	9968	14031.3	12499	18532.5	15187.5	12915	12166.1	15545	-0.352023	0.132408	0.887857
Protein SSO1 OS=Saccharomyces cerevisiae (strain ATCC 204508 / S288c) OX=559292 GN=SSO1 PE=1 SV=2	5	33163.2	961.932	P32867	17	66.55	SSO1_YEAST	6942.24	10148.3	9703.82	12220.7	9853.16	11228.3	8931.45	11100.7	-0.327893	0.134414	0.887857
Ubiquitin-60S ribosomal protein L40 OS=Saccharomyces cerevisiae (strain ATCC 204508 / S288c) OX=559292 GN=RPL40A PE=1 SV=1	10.26	14839.2	14556.6	P0CH08	13	62.5	RL40A_YEAST	103021	110672	102590	115463	120645	109023	105427	115043	-0.12557	0.136424	0.887857
Serine/threonine-protein kinase ELM1 OS=Saccharomyces cerevisiae (strain ATCC 204508 / S288c) OX=559292 GN=ELM1 PE=1 SV=2	8.04	72948.4	288.745	P32801	3	28.59	ELM1_YEAST	38956	14371.5	21069	19197.5	12071	6450.33	24798.8	12572.9	0.993352	0.138238	0.887857
Twinfilin-1 OS=Saccharomyces cerevisiae (strain ATCC 204508 / S288c) OX=559292 GN=TWF1 PE=1 SV=1	5.42	37185	678.612	P53250	21	79.52	TWF1_YEAST	101280	112114	134728	118249	149392	164497	116041	144046	-0.30854	0.139402	0.887857
RING-box protein HRT1 OS=Saccharomyces cerevisiae (strain ATCC 204508 / S288c) OX=559292 GN=HRT1 PE=1 SV=1	5.4	14453	516.258	Q08273	6	85.12	RBX1_YEAST	9337	6439	10296.3	7287	6624	6085	8690.78	6665.33	0.358478	0.141057	0.887857
Ankyrin repeat-containing protein YGL242C OS=Saccharomyces cerevisiae (strain ATCC 204508 / S288c) OX=559292 GN=YGL242C PE=1 SV=1	3.81	20187.8	932.124	P53066	8	64.09	YGZ2_YEAST	31105.3	33005.7	33836.3	33480.7	36129.7	37776.3	32649.1	35795.6	-0.131845	0.14115	0.887857
YAP1-binding protein 2 OS=Saccharomyces cerevisiae (strain ATCC 204508 / S288c) OX=559292 GN=YBP2 PE=1 SV=1	4.98	73786.6	179.829	P53169	4	34.32	YBP2_YEAST	4321	2864	2877.33	3657	4424	4723	3354.11	4268	-0.367091	0.141729	0.887857
Adenylosuccinate lyase OS=Saccharomyces cerevisiae (strain ATCC 204508 / S288c) OX=559292 GN=ADE13 PE=1 SV=1	5.98	54738.7	3465.51	Q05911	51	84.44	PUR8_YEAST	101970	113656	104447	112909	117796	116490	106691	115732	-0.11869	0.141742	0.887857
Homocitrate synthase, cytosolic isozyme OS=Saccharomyces cerevisiae (strain ATCC 204508 / S288c) OX=559292 GN=LYS20 PE=1 SV=1	6.9	47555.2	4100.31	P48570	37	80.84	HOSC_YEAST	44315.4	40870.9	40679.2	35627.9	33887.8	41874.7	41955.2	37130.1	0.181102	0.141895	0.887857
ATP-dependent RNA helicase DBP3 OS=Saccharomyces cerevisiae (strain ATCC 204508 / S288c) OX=559292 GN=DBP3 PE=1 SV=2	9.52	58997.7	947.256	P20447	38	77.06	DBP3_YEAST	23736.7	22024.7	28071.7	34762.7	141820	31073.3	24611	69218.7	-1.12792	0.142012	0.887857
UPF0495 protein YPR010C-A OS=Saccharomyces cerevisiae (strain ATCC 204508 / S288c) OX=559292 GN=YPR010C-A PE=3 SV=1	9.26	7959.24	24338.9	A5Z2X5	6	72.22	YP010_YEAST	154708	97911	89328	98561	71193.3	74221.7	113982	81325.3	0.45915	0.142534	0.887857
Saccharopine dehydrogenase [NAD(+), L-lysine-forming] OS=Saccharomyces cerevisiae (strain ATCC 204508 / S288c) OX=559292 GN=LYS1 PE=1 SV=3	9.43	41693	626.884	P38998	20	73.19	LYS1_YEAST	19572	20634.3	24548	16223.7	15447	21484.7	21584.8	17718.4	0.293554	0.142996	0.887857
60S ribosomal protein L8-A OS=Saccharomyces cerevisiae (strain ATCC 204508 / S288c) OX=559292 GN=RPL8A PE=1 SV=4	10.46	28181.8	32145.8	P17076	26	72.27	RL8A_YEAST	246185	186924	246753	247904	271770	277118	226621	265597	-0.239136	0.143779	0.887857
Eukaryotic peptide chain release factor GTP-binding subunit OS=Saccharomyces cerevisiae (strain ATCC 204508 / S288c) OX=559292 GN=SUP35 PE=1 SV=1	6.57	76836.2	1870.12	P05453	43	66.72	ERF3_YEAST	63879.3	53479.3	56301	50780.3	52462.7	52892.7	57886.6	52045.2	0.149618	0.145482	0.887857
6-phosphogluconolactonase-like protein 1 OS=Saccharomyces cerevisiae (strain ATCC 204508 / S288c) OX=559292 GN=SOL1 PE=1 SV=1	7.38	35823.6	486.713	P50278	16	71.65	SOL1_YEAST	12286.3	10616	11268.7	11117.7	9725.33	9662.67	11390.3	10168.6	0.164133	0.146982	0.887857
FACT complex subunit SPT16 OS=Saccharomyces cerevisiae (strain ATCC 204508 / S288c) OX=559292 GN=SPT16 PE=1 SV=1	4.8	119144	630.4	P32558	68	61.16	SPT16_YEAST	22164.7	51705.7	57752.7	61862.7	57290.3	207457	43874.3	108870	-1.15786	0.147045	0.887857
WW domain-containing protein WWM1 OS=Saccharomyces cerevisiae (strain ATCC 204508 / S288c) OX=559292 GN=WWM1 PE=1 SV=1	4.06	22655.3	2039.56	P43582	4	35.07	WWM1_YEAST	21329.7	24560.7	29145	28313.7	28734	29794.3	25011.8	28947.3	-0.22227	0.147331	0.887857
Mitochondrial fission 1 protein OS=Saccharomyces cerevisiae (strain ATCC 204508 / S288c) OX=559292 GN=FIS1 PE=1 SV=1	9.41	17847.5	1552.52	P40515	16	88.39	FIS1_YEAST	130199	25692.3	31921.3	16632	22981.3	24380.7	62604.1	21331.3	1.17275	0.147517	0.887857
Proteasome subunit beta type-6 OS=Saccharomyces cerevisiae (strain ATCC 204508 / S288c) OX=559292 GN=PRE7 PE=1 SV=1	5.65	26985.2	5506.06	P23724	19	88.38	PSB6_YEAST	65191	64587.3	62258.3	62949.3	57411.7	56968.7	64012.2	59109.9	0.116161	0.147581	0.887857
Phenylalanine--tRNA ligase alpha subunit OS=Saccharomyces cerevisiae (strain ATCC 204508 / S288c) OX=559292 GN=FRS2 PE=1 SV=3	5.41	57568.6	4071.22	P15625	53	93.64	SYFA_YEAST	84217	101777	95585.7	100367	106679	106133	93859.8	104393	-0.157327	0.147963	0.887857
Uncharacterized protein YER186C OS=Saccharomyces cerevisiae (strain ATCC 204508 / S288c) OX=559292 GN=YER186C PE=4 SV=1	7.04	36424.8	688.102	P40101	4	21.57	YE16_YEAST	9433	8554	6693	8759.33	10155.5	10982	8226.67	9965.61	-0.285004	0.148278	0.887857
ADP-ribosylation factor 2 OS=Saccharomyces cerevisiae (strain ATCC 204508 / S288c) OX=559292 GN=ARF2 PE=1 SV=3	7.31	20714.7	19151.3	P19146	25	96.69	ARF2_YEAST	37781.8	51375.9	48832.6	46921.8	61459.5	62339.5	45996.7	56906.9	-0.307799	0.148895	0.887857
Negative growth regulatory protein NGR1 OS=Saccharomyces cerevisiae (strain ATCC 204508 / S288c) OX=559292 GN=NGR1 PE=1 SV=2	8.19	75252	238.304	P32831	7	28.57	NGR1_YEAST	11322.7	18624.3	9034.67	9663.33	8837	7869	12993.9	8789.78	0.501114	0.149367	0.887857
FK506-binding protein 4 OS=Saccharomyces cerevisiae (strain ATCC 204508 / S288c) OX=559292 GN=FPR4 PE=1 SV=1	4.39	43960.5	2256.72	Q06205	12	52.55	FKBP4_YEAST	31211.6	36942.4	38991.7	38054.3	40073.3	45382.4	35715.2	41170	-0.20743	0.149562	0.887857
54S ribosomal protein L19, mitochondrial OS=Saccharomyces cerevisiae (strain ATCC 204508 / S288c) OX=559292 GN=MRPL19 PE=1 SV=1	10.32	16726.8	1132.74	P53875	12	81.01	RM19_YEAST	9498	13164.5	10951.7	1893.5	8486.33	8233	11204.7	6204.28	1.12365	0.149761	0.887857
Leucine aminopeptidase 2 OS=Saccharomyces cerevisiae (strain ATCC 204508 / S288c) OX=559292 GN=LAP2 PE=1 SV=1	6.11	77695.1	600.765	Q10740	39	62.89	LKHA4_YEAST	34375.3	35595.7	40392.7	44759.7	36769.3	47458.7	36787.9	42995.9	-0.220063	0.150283	0.887857
Succinate dehydrogenase [ubiquinone] flavoprotein subunit, mitochondrial OS=Saccharomyces cerevisiae (strain ATCC 204508 / S288c) OX=559292 GN=SDH1 PE=1 SV=1	7.16	70856.8	3677.75	Q00711	55	80.63	SDHA_YEAST	195817	147627	165912	157003	142206	135213	169785	144807	0.222623	0.15118	0.887857
Uncharacterized protein YDR124W OS=Saccharomyces cerevisiae (strain ATCC 204508 / S288c) OX=559292 GN=YDR124W PE=1 SV=1	8.07	37888.9	278.752	Q04608	6	24.38	YD124_YEAST	38671	36598	50909	27786.7	39161	33615	42059.3	33520.9	0.325998	0.151627	0.887857
Probable ATP-dependent kinase TDA10 OS=Saccharomyces cerevisiae (strain ATCC 204508 / S288c) OX=559292 GN=TDA10 PE=1 SV=1	5.07	33565	1037.34	P42938	20	68.97	TDA10_YEAST	33491.7	35887.3	33315	33901.3	40517	42804.3	34231.3	39074.2	-0.184721	0.151992	0.887857
Phosphatidate cytidylyltransferase OS=Saccharomyces cerevisiae (strain ATCC 204508 / S288c) OX=559292 GN=CDS1 PE=1 SV=1	8.62	52507.3	394.39	P38221	3	17.94	CDS1_YEAST	136198	105753	169129	306992	155661	165816	137027	209490	-0.567216	0.154107	0.887857
Trehalose-phosphatase OS=Saccharomyces cerevisiae (strain ATCC 204508 / S288c) OX=559292 GN=TPS2 PE=1 SV=3	8.14	103604	1948.98	P31688	73	78.91	TPS2_YEAST	70622.3	83228.7	77132.7	52815	74328.7	67349.7	76994.6	64831.1	0.259333	0.154881	0.887857
Bud site selection protein 25 OS=Saccharomyces cerevisiae (strain ATCC 204508 / S288c) OX=559292 GN=BUD25 PE=1 SV=1	7.22	18347.8	295.479	P85052	2	31.37	BUD25_YEAST	8491	13669	11341	15753	12585	13632	11167	13990	-0.345926	0.1549	0.887857
Fatty acid synthase subunit alpha OS=Saccharomyces cerevisiae (strain ATCC 204508 / S288c) OX=559292 GN=FAS2 PE=1 SV=2	5.15	207518	8508.33	P19097	197	86.33	FAS2_YEAST	258000	257727	261038	286100	267176	276444	258922	276573	-0.0946048	0.155496	0.887857
Serine/threonine-protein kinase RCK2 OS=Saccharomyces cerevisiae (strain ATCC 204508 / S288c) OX=559292 GN=RCK2 PE=1 SV=3	5.11	68346.8	307.734	P38623	16	49.18	RCK2_YEAST	9726.33	12911.7	11106.3	11250.7	14833.7	15301.3	11248.1	13795.2	-0.290816	0.15557	0.887857
Thioredoxin reductase 1 OS=Saccharomyces cerevisiae (strain ATCC 204508 / S288c) OX=559292 GN=TRR1 PE=1 SV=3	5.57	34466.3	6732.06	P29509	24	89.66	TRXB1_YEAST	131041	113734	117795	134937	133311	127853	120857	132034	-0.129871	0.156269	0.887857
Putative 6-phosphofructo-2-kinase/fructose-2,6-bisphosphatase YLR345W OS=Saccharomyces cerevisiae (strain ATCC 204508 / S288c) OX=559292 GN=YLR345W PE=1 SV=1	5.99	58728	226.243	Q06137	3	26.72	YL345_YEAST	7196	4452.33	8677	8222	9620	8947	6775.11	8929.67	-0.449258	0.15841	0.887857
E3 ubiquitin-protein ligase RSP5 OS=Saccharomyces cerevisiae (strain ATCC 204508 / S288c) OX=559292 GN=RSP5 PE=1 SV=1	6.23	92044.4	830.609	P39940	39	59.33	RSP5_YEAST	39751	31998.7	42953.3	26899	28163.3	37811.3	38234.3	30957.9	0.310519	0.158972	0.887857
Thioredoxin reductase 2, mitochondrial OS=Saccharomyces cerevisiae (strain ATCC 204508 / S288c) OX=559292 GN=TRR2 PE=1 SV=1	6.44	37315.5	2417.79	P38816	23	65.79	TRXB2_YEAST	6372.29	6178.81	7056.5	9474.23	7403.53	6699.29	6535.87	7859.02	-0.252678	0.1594	0.887857
Enolase 1 OS=Saccharomyces cerevisiae (strain ATCC 204508 / S288c) OX=559292 GN=ENO1 PE=1 SV=3	6.15	46873.2	54033.5	P00924	55	91.76	ENO1_YEAST	663436	727366	660514	715834	751545	747936	683772	738439	-0.112058	0.159623	0.887857
Orotate phosphoribosyltransferase 1 OS=Saccharomyces cerevisiae (strain ATCC 204508 / S288c) OX=559292 GN=URA5 PE=1 SV=2	5.7	24778.6	2076.73	P13298	23	73.89	PYRE_YEAST	34998	29075.4	32050.6	30410.3	28744.3	26142.4	32041.3	28432.3	0.171059	0.159671	0.887857
DNA-directed RNA polymerases I, II, and III subunit RPABC4 OS=Saccharomyces cerevisiae (strain ATCC 204508 / S288c) OX=559292 GN=RPC10 PE=1 SV=1	10.19	7944.05	6715.12	P40422	4	52.86	RPAB4_YEAST	46977.3	42461.7	49606.7	45618.3	39802	37756	46348.6	41058.8	0.176496	0.1605	0.887857
Superkiller protein 7 OS=Saccharomyces cerevisiae (strain ATCC 204508 / S288c) OX=559292 GN=SKI7 PE=1 SV=1	7.62	85235.3	276.031	Q08491	7	33.87	SKI7_YEAST	154190	84441.5	102682	88227	57006.3	92206	113771	79146.4	0.509158	0.162171	0.887857
Protein HRI1 OS=Saccharomyces cerevisiae (strain ATCC 204508 / S288c) OX=559292 GN=HRI1 PE=1 SV=1	4.92	27557.8	2380.3	Q05905	20	81.15	HRI1_YEAST	82270.3	81819.3	71625.7	80917.7	88850.7	91665.7	78571.8	87144.7	-0.150308	0.162232	0.887857
Actin patches distal protein 1 OS=Saccharomyces cerevisiae (strain ATCC 204508 / S288c) OX=559292 GN=APD1 PE=1 SV=1	6.82	36272.1	1411.55	P38281	27	80.7	APD1_YEAST	25706	25493	23675	35122	26667.3	26381.7	24958	29390.3	-0.223797	0.162331	0.887857
Argininosuccinate lyase OS=Saccharomyces cerevisiae (strain ATCC 204508 / S288c) OX=559292 GN=ARG4 PE=1 SV=2	5.35	52217.3	1193.98	P04076	36	73.43	ARLY_YEAST	57343.7	51790	57069.3	54607.3	48908.3	46821.3	55401	50112.3	0.146225	0.162387	0.887857
Putative serine carboxypeptidase YBR139W OS=Saccharomyces cerevisiae (strain ATCC 204508 / S288c) OX=559292 GN=YBR139W PE=1 SV=1	4.95	58266.4	300.612	P38109	17	42.91	YBY9_YEAST	11319.7	11201	12957.7	13236	12500.7	19469.3	11826.1	15068.7	-0.323781	0.163588	0.887857
Protein APA1 OS=Saccharomyces cerevisiae (strain ATCC 204508 / S288c) OX=559292 GN=APA1 PE=1 SV=4	4.73	36834.8	4297.44	P16550	31	77.26	APA1_YEAST	80805.3	79924.7	78301	74512	69491.3	77801.3	79677	73934.9	0.109339	0.164185	0.887857
ATP synthase subunit e, mitochondrial OS=Saccharomyces cerevisiae (strain ATCC 204508 / S288c) OX=559292 GN=TIM11 PE=1 SV=2	5.77	10932.6	11473.5	P81449	8	66.67	ATPJ_YEAST	83065.7	85553	81823.3	74210	81195.3	78044.7	83480.7	77816.7	0.10209	0.165587	0.887857
cAMP-dependent protein kinase regulatory subunit OS=Saccharomyces cerevisiae (strain ATCC 204508 / S288c) OX=559292 GN=BCY1 PE=1 SV=4	8.11	47333.2	3113.93	P07278	37	75.48	KAPR_YEAST	80666.3	53953	56262.7	84382.3	75203.7	72001.7	63627.3	77195.9	-0.299971	0.16567	0.887857
GTP-binding protein RHO3 OS=Saccharomyces cerevisiae (strain ATCC 204508 / S288c) OX=559292 GN=RHO3 PE=1 SV=2	4.7	25768.6	1444.27	Q00245	19	64.5	RHO3_YEAST	27675.7	32972.3	40941.7	26991	26830	29833.3	33863.2	27884.8	0.26339	0.166281	0.887857
Serine/threonine-protein phosphatase PP2A-2 catalytic subunit OS=Saccharomyces cerevisiae (strain ATCC 204508 / S288c) OX=559292 GN=PPH22 PE=1 SV=1	4.44	43560.3	803.542	P23595	16	67.11	PP2A2_YEAST	5445.84	5996.54	6603.64	6092.64	6975.05	8258.84	6015.34	7108.84	-0.234186	0.167245	0.887857
ATP-dependent RNA helicase DBP1 OS=Saccharomyces cerevisiae (strain ATCC 204508 / S288c) OX=559292 GN=DBP1 PE=1 SV=2	9.13	68145.2	2096.4	P24784	46	63.21	DBP1_YEAST	47749.7	49710.3	26895.4	51310.5	51267	60937.3	41451.8	54505	-0.442727	0.16784	0.887857
Peroxisomal membrane protein PEX25 OS=Saccharomyces cerevisiae (strain ATCC 204508 / S288c) OX=559292 GN=PEX25 PE=1 SV=1	9.35	45138.9	1243.99	Q02969	15	59.39	PEX25_YEAST	4508.33	7694	64154.7	4000.33	3577	4472.33	25452.3	4016.56	1.70645	0.169822	0.887857
Partitioning protein REP1 OS=Saccharomyces cerevisiae (strain ATCC 204508 / S288c) OX=559292 GN=REP1 PE=1 SV=1	5.97	43630.3	300.682	P03871	3	28.95	REP1_YEAST	16554.5	15223	21841	18288	23387	24262.5	17872.8	21979.2	-0.304923	0.170371	0.887857
Ubiquitin-conjugating enzyme E2 7 OS=Saccharomyces cerevisiae (strain ATCC 204508 / S288c) OX=559292 GN=UBC7 PE=1 SV=1	4.87	18691.4	357.566	Q02159	2	29.09	UBC7_YEAST	7904	8519.5	9259.5	9510.5	8954.5	9675	8561	9380	-0.134021	0.170545	0.887857
Citrate synthase, mitochondrial OS=Saccharomyces cerevisiae (strain ATCC 204508 / S288c) OX=559292 GN=CIT1 PE=1 SV=2	8.62	53417.2	18269.9	P00890	43	79.96	CISY1_YEAST	389862	393990	381549	383705	351378	350936	388467	362006	0.102919	0.171082	0.887857
Lysophospholipase 1 OS=Saccharomyces cerevisiae (strain ATCC 204508 / S288c) OX=559292 GN=PLB1 PE=1 SV=2	4.32	72180.7	812.478	P39105	23	59.64	PLB1_YEAST	38957	48873.3	51424.7	47476.3	57695	59362.7	46418.3	54844.7	-0.243935	0.171517	0.887857
Heat shock protein 78, mitochondrial OS=Saccharomyces cerevisiae (strain ATCC 204508 / S288c) OX=559292 GN=HSP78 PE=1 SV=2	8.1	91735.5	1879.45	P33416	74	79.16	HSP78_YEAST	92588.3	96315.7	93844.7	81926.3	89770.7	90919	94249.6	87538.7	0.107906	0.171526	0.887857
Y' element ATP-dependent helicase protein 1 copy 1 OS=Saccharomyces cerevisiae (strain ATCC 204508 / S288c) OX=559292 GN=YRF1-1 PE=2 SV=1	7.33	205834	224.174	P0CX20	21	48.33	YRF11_YEAST	4377.48	2558.34	4854.04	4144.55	27408.6	6554.78	3929.95	12702.6	-1.25842	0.171686	0.887857
RNA cytidine acetyltransferase OS=Saccharomyces cerevisiae (strain ATCC 204508 / S288c) OX=559292 GN=KRE33 PE=1 SV=1	7.71	119690	292.207	P53914	25	45.08	NAT10_YEAST	43880.3	43803.3	41946	27472.3	38913.3	41819.7	43209.9	36068.4	0.283566	0.171783	0.887857
Hexose transporter HXT13 OS=Saccharomyces cerevisiae (strain ATCC 204508 / S288c) OX=559292 GN=HXT13 PE=1 SV=1	6.98	63532.7	605.668	P39924	9	29.26	HXT13_YEAST	8525.67	11417.3	6294.6	7620	6480.58	4301	8745.85	6133.86	0.509422	0.17241	0.887857
Ubiquitin-conjugating enzyme E2 1 OS=Saccharomyces cerevisiae (strain ATCC 204508 / S288c) OX=559292 GN=UBC1 PE=1 SV=1	4.92	24235.4	4886.14	P21734	18	86.05	UBC1_YEAST	151534	70750.7	37957.7	45052.3	40841	38476.7	86747.4	41456.7	0.841021	0.172812	0.887857
Golgi SNAP receptor complex member 1 OS=Saccharomyces cerevisiae (strain ATCC 204508 / S288c) OX=559292 GN=GOS1 PE=1 SV=1	9.88	25508.8	317.042	P38736	7	50.22	GOSR1_YEAST	9055.67	10623.3	9781.67	10035	7578	7760.33	9820.22	8457.78	0.224361	0.173042	0.887857
GTP-binding protein RHO1 OS=Saccharomyces cerevisiae (strain ATCC 204508 / S288c) OX=559292 GN=RHO1 PE=1 SV=3	5.88	23551.7	5222.02	P06780	14	79.9	RHO1_YEAST	64423.7	68470.7	68163.3	52834.7	64316.7	63531.3	67019.2	60227.6	0.159306	0.173365	0.887857
40S ribosomal protein S21-A OS=Saccharomyces cerevisiae (strain ATCC 204508 / S288c) OX=559292 GN=RPS21A PE=1 SV=1	5.68	9802.88	24164.2	P0C0V8	12	98.85	RS21A_YEAST	113401	92466.4	67728.2	132817	102990	109085	91198.7	114964	-0.357042	0.174781	0.887857
Fumarate reductase 1 OS=Saccharomyces cerevisiae (strain ATCC 204508 / S288c) OX=559292 GN=FRD1 PE=1 SV=1	5.89	51129.3	1762.06	P32614	42	81.7	FRDS_YEAST	124069	113473	105040	131381	60795.3	56059	114194	82745.2	0.574531	0.175077	0.887857
Ribosome biogenesis protein TSR1 OS=Saccharomyces cerevisiae (strain ATCC 204508 / S288c) OX=559292 GN=TSR1 PE=1 SV=1	5.39	91032.9	365.665	Q07381	5	17.89	TSR1_YEAST	12152	17107.5	11381	11185.3	11555.7	5132	13546.8	9291	0.611481	0.175241	0.887857
Proteasome subunit beta type-4 OS=Saccharomyces cerevisiae (strain ATCC 204508 / S288c) OX=559292 GN=PRE1 PE=1 SV=2	5.78	22573.8	780.224	P22141	7	47.98	PSB4_YEAST	12617.7	17755.3	4324.67	17358.5	23934.5	15716	11565.9	19003	-0.917439	0.176045	0.887857
Proteasome subunit beta type-5 OS=Saccharomyces cerevisiae (strain ATCC 204508 / S288c) OX=559292 GN=PRE2 PE=1 SV=3	5.78	31921.8	1721.47	P30656	21	83.28	PSB5_YEAST	24873	26284.3	30318.7	34378.3	27081	32849	27158.7	31436.1	-0.20854	0.176688	0.887857
Multifunctional tryptophan biosynthesis protein OS=Saccharomyces cerevisiae (strain ATCC 204508 / S288c) OX=559292 GN=TRP3 PE=1 SV=2	6.46	54002.7	758.302	P00937	32	82.64	TRPG_YEAST	13913.7	13212.3	14270.3	12889.3	12517.7	13269.7	13798.8	12892.2	0.0977032	0.177041	0.887857
[NU+] prion formation protein 1 OS=Saccharomyces cerevisiae (strain ATCC 204508 / S288c) OX=559292 GN=NEW1 PE=1 SV=1	5.48	135015	1230.06	Q08972	79	68.73	NEW1_YEAST	138305	147851	142246	198406	156079	145742	142800	166742	-0.211254	0.177073	0.887857
Glycerol 2-dehydrogenase (NADP(+)) OS=Saccharomyces cerevisiae (strain ATCC 204508 / S288c) OX=559292 GN=GCY1 PE=1 SV=1	8.15	35193.3	5787.18	P14065	36	91.99	GCY1_YEAST	90075.3	88147.7	91541.7	91927	68174	77250.7	89921.6	79117.2	0.195406	0.177884	0.887857
Phosphatidylglycerol phospholipase C OS=Saccharomyces cerevisiae (strain ATCC 204508 / S288c) OX=559292 GN=PGC1 PE=1 SV=1	8.86	37412	291.768	Q08959	4	22.43	PGC1_YEAST	2000	5934.5	5573.33	8941	5722	6457	4502.61	7040	-0.773189	0.179098	0.887857
Glucan 1,3-beta-glucosidase OS=Saccharomyces cerevisiae (strain ATCC 204508 / S288c) OX=559292 GN=BGL2 PE=1 SV=1	4.13	34346.8	2779.13	P15703	14	44.41	BGL2_YEAST	93217	93026	90528	95742.3	96985	101563	92257	98096.9	-0.0882108	0.18004	0.887857
Actin cytoskeleton-regulatory complex protein END3 OS=Saccharomyces cerevisiae (strain ATCC 204508 / S288c) OX=559292 GN=END3 PE=1 SV=1	5.04	40525.6	1039.68	P39013	22	69.34	END3_YEAST	18350	14462.7	15488	22821.7	16717.3	18133.7	16100.2	19224.2	-0.250371	0.180509	0.887857
Glucan 1,3-beta-glucosidase I/II OS=Saccharomyces cerevisiae (strain ATCC 204508 / S288c) OX=559292 GN=EXG1 PE=1 SV=1	4.39	51767.2	1060.21	P23776	24	52.68	EXG1_YEAST	26560.7	25456	23469	27065	27975.3	26460.7	25161.9	27167	-0.112122	0.180856	0.887857
[PIN+] prion protein RNQ1 OS=Saccharomyces cerevisiae (strain ATCC 204508 / S288c) OX=559292 GN=RNQ1 PE=1 SV=2	6.16	42579.7	856.574	P25367	8	36.3	RNQ1_YEAST	32380.3	32565.3	31618.7	30977	30013	30236.3	32188.1	30408.8	0.0820518	0.181775	0.887857
Transaldolase OS=Saccharomyces cerevisiae (strain ATCC 204508 / S288c) OX=559292 GN=TAL1 PE=1 SV=4	6.04	37150.5	18237.7	P15019	38	80	TAL1_YEAST	284611	297187	296678	315401	299277	323833	292826	312837	-0.0948847	0.182703	0.887857
ATP synthase subunit delta, mitochondrial OS=Saccharomyces cerevisiae (strain ATCC 204508 / S288c) OX=559292 GN=ATP16 PE=1 SV=1	6.15	17077.5	4888.59	Q12165	11	88.13	ATPD_YEAST	84094.3	90072.7	107365	87582.7	83857.7	73411	93844.1	81617.1	0.197654	0.182969	0.887857
26S proteasome regulatory subunit 7 homolog OS=Saccharomyces cerevisiae (strain ATCC 204508 / S288c) OX=559292 GN=RPT1 PE=1 SV=1	5.14	52325.2	1959.63	P33299	40	81.58	PRS7_YEAST	61325	70017.3	70697.3	67450.7	86215.3	167859	67346.6	107175	-0.561699	0.183943	0.887857
Vesicular-fusion protein SEC18 OS=Saccharomyces cerevisiae (strain ATCC 204508 / S288c) OX=559292 GN=SEC18 PE=1 SV=2	8.05	84341.5	528.621	P18759	34	52.64	SEC18_YEAST	35022.3	34411	33138.7	33790	29605.7	31516.3	34190.7	31637.3	0.113694	0.184203	0.887857
Putative magnesium-dependent phosphatase YER134C OS=Saccharomyces cerevisiae (strain ATCC 204508 / S288c) OX=559292 GN=YER134C PE=1 SV=1	6.36	20669.5	767.037	P40081	11	51.12	MGDP1_YEAST	15969.3	11677.3	10871	11249	9165	10961	12839.2	10458.3	0.281015	0.184816	0.887857
Tricalbin-1 OS=Saccharomyces cerevisiae (strain ATCC 204508 / S288c) OX=559292 GN=TCB1 PE=1 SV=1	6.77	133975	357.448	Q12466	33	59.87	TCB1_YEAST	16085.3	20464.3	16969.7	40920.7	18737	21225	17839.8	26960.9	-0.514201	0.184854	0.887857
Respiratory growth induced protein 1 OS=Saccharomyces cerevisiae (strain ATCC 204508 / S288c) OX=559292 GN=RGI1 PE=1 SV=1	5.72	19103.3	34327.8	P40043	12	80.12	RGI1_YEAST	408365	326053	430533	456536	439000	426284	388317	440606	-0.19189	0.184917	0.887857
ATP synthase subunit g, mitochondrial OS=Saccharomyces cerevisiae (strain ATCC 204508 / S288c) OX=559292 GN=ATP20 PE=1 SV=1	10.1	12978.2	3804.25	Q12233	15	88.7	ATPN_YEAST	95980	99047	91283	96422.7	83312	79572.7	95436.7	86435.8	0.147006	0.185942	0.887857
Cytochrome b-c1 complex subunit 6 OS=Saccharomyces cerevisiae (strain ATCC 204508 / S288c) OX=559292 GN=QCR6 PE=1 SV=2	3.78	17371.2	7665.36	P00127	7	61.9	QCR6_YEAST	209622	129496	114576	1594	89275	82472.7	151231	57780.6	2.68299	0.186645	0.887857
m7GpppX diphosphatase OS=Saccharomyces cerevisiae (strain ATCC 204508 / S288c) OX=559292 GN=DCS1 PE=1 SV=1	5.81	40997.8	6147.64	Q06151	32	83.71	DCPS_YEAST	91743.3	102955	95111.7	75873.3	91667.3	92014	96603.2	86518.2	0.163101	0.187359	0.887857
60S ribosomal protein L4-A OS=Saccharomyces cerevisiae (strain ATCC 204508 / S288c) OX=559292 GN=RPL4A PE=1 SV=4	11.08	39149.2	40880.8	P10664	29	79.28	RL4A_YEAST	455674	491131	508395	447919	447897	459571	485067	451795	0.101124	0.188529	0.887857
Ribonucleoside-diphosphate reductase small chain 1 OS=Saccharomyces cerevisiae (strain ATCC 204508 / S288c) OX=559292 GN=RNR2 PE=1 SV=2	4.97	46261.6	6385.37	P09938	43	75.44	RIR2_YEAST	130232	144513	157838	152129	168047	157256	144194	159144	-0.145516	0.190523	0.887857
LAS seventeen-binding protein 1 OS=Saccharomyces cerevisiae (strain ATCC 204508 / S288c) OX=559292 GN=LSB1 PE=1 SV=1	4.92	26138.9	801.533	P53281	8	50.21	LSB1_YEAST	18323.7	16114.3	16206.3	16353	13293.7	15557.3	16881.4	15068	0.166896	0.190566	0.887857
Succinate dehydrogenase [ubiquinone] iron-sulfur subunit, mitochondrial OS=Saccharomyces cerevisiae (strain ATCC 204508 / S288c) OX=559292 GN=SDH2 PE=1 SV=1	8.87	31086.7	6533.01	P21801	23	66.17	SDHB_YEAST	87915.7	78208.3	78541.3	82740	68769.7	66439.3	81555.1	72649.7	0.171498	0.192024	0.887857
ADP-ribose pyrophosphatase OS=Saccharomyces cerevisiae (strain ATCC 204508 / S288c) OX=559292 GN=YSA1 PE=1 SV=2	5.97	26315.1	1905.01	Q01976	13	56.28	ADPP_YEAST	30323.3	29761	27422.3	26064.3	23267	29193.3	29168.9	26174.9	0.161061	0.192826	0.887857
Cell division control protein 10 OS=Saccharomyces cerevisiae (strain ATCC 204508 / S288c) OX=559292 GN=CDC10 PE=1 SV=1	5.38	37081.9	1393.99	P25342	23	70.19	CDC10_YEAST	29176	29665.7	26572.3	28076.7	25844.7	23803	28471.3	25908.1	0.137701	0.193143	0.887857
Mitochondrial acidic protein MAM33 OS=Saccharomyces cerevisiae (strain ATCC 204508 / S288c) OX=559292 GN=MAM33 PE=1 SV=1	4.32	30189.5	1995.63	P40513	18	67.67	MAM33_YEAST	49417	41900	43291	49914	49139.7	47625.3	44869.3	48893	-0.127343	0.193153	0.887857
DNA-directed RNA polymerase I subunit RPA34 OS=Saccharomyces cerevisiae (strain ATCC 204508 / S288c) OX=559292 GN=RPA34 PE=1 SV=1	9.23	26932.4	389.257	P47006	3	35.19	RPA34_YEAST	5418	4678.5	3631	8018	22984.7	4095	4575.83	11699.2	-1.01172	0.194445	0.887857
Probable electron transfer flavoprotein subunit alpha, mitochondrial OS=Saccharomyces cerevisiae (strain ATCC 204508 / S288c) OX=559292 GN=AIM45 PE=1 SV=1	8.67	37144.9	1156.61	Q12480	33	92.44	ETFA_YEAST	40761.7	50456.7	37926.7	41551.7	34755.7	34123	43048.3	36810.1	0.220852	0.194885	0.887857
Calcineurin subunit B OS=Saccharomyces cerevisiae (strain ATCC 204508 / S288c) OX=559292 GN=CNB1 PE=1 SV=3	4.16	19639	563.263	P25296	11	77.71	CANB_YEAST	16878.3	13695	14902	18481	17032	15587	15158.4	17033.3	-0.170091	0.194935	0.887857
PHO85 cyclin-9 OS=Saccharomyces cerevisiae (strain ATCC 204508 / S288c) OX=559292 GN=PCL9 PE=1 SV=1	9.96	34969	365.54	Q12477	6	39.47	PCL9_YEAST	3104	1527	7048.67	2313	1259	1669	3893.22	1747	0.926711	0.19725	0.887857
4-nitrophenylphosphatase OS=Saccharomyces cerevisiae (strain ATCC 204508 / S288c) OX=559292 GN=PHO13 PE=1 SV=2	5.96	34909.8	707.566	P19881	17	61.22	PNPP_YEAST	11392	10398.7	10180	10494.3	33274	14165.7	10656.9	19311.3	-0.678708	0.197428	0.887857
DNA topoisomerase 1 OS=Saccharomyces cerevisiae (strain ATCC 204508 / S288c) OX=559292 GN=TOP1 PE=1 SV=2	9.05	90394.8	286.899	P04786	9	21.59	TOP1_YEAST	14358	5394	3958	5090	2294	4161	7903.33	3848.33	0.885641	0.198768	0.887857
Histone H2B.1 OS=Saccharomyces cerevisiae (strain ATCC 204508 / S288c) OX=559292 GN=HTB1 PE=1 SV=2	10.52	14252.3	27410.8	P02293	9	41.98	H2B1_YEAST	530423	550726	518568	555646	566559	572064	533239	564756	-0.0831845	0.198794	0.887857
Cystathionine gamma-lyase OS=Saccharomyces cerevisiae (strain ATCC 204508 / S288c) OX=559292 GN=CYS3 PE=1 SV=2	6.06	42542.1	11913.6	P31373	28	84.52	CYS3_YEAST	229655	184145	186540	253321	215414	214292	200113	227675	-0.189286	0.19949	0.887857
Phosphopantetheine adenylyltransferase OS=Saccharomyces cerevisiae (strain ATCC 204508 / S288c) OX=559292 GN=CAB4 PE=1 SV=1	5.87	34762.8	244.088	P53332	3	34.43	COAD_YEAST	6092	6202	6596	5268	3340	6398	6296.67	5002	0.382091	0.199499	0.887857
Cell wall mannoprotein PIR3 OS=Saccharomyces cerevisiae (strain ATCC 204508 / S288c) OX=559292 GN=PIR3 PE=1 SV=3	5.21	33232.6	789.543	Q03180	7	43.38	PIR3_YEAST	10145.4	3598.69	6438.28	9962.5	9293.5	8623.25	6727.46	9293.08	-0.58792	0.200475	0.887857
Homoisocitrate dehydrogenase, mitochondrial OS=Saccharomyces cerevisiae (strain ATCC 204508 / S288c) OX=559292 GN=LYS12 PE=1 SV=1	8.08	40354.1	2323.94	P40495	29	65.5	LYS12_YEAST	58146.7	58445	59331.3	56462.7	53094.3	56482	58641	55346.3	0.0839732	0.203056	0.887857
Isopentenyl-diphosphate Delta-isomerase OS=Saccharomyces cerevisiae (strain ATCC 204508 / S288c) OX=559292 GN=IDI1 PE=1 SV=2	4.67	33750.8	3135.48	P15496	25	88.19	IDI1_YEAST	55006.3	60062.7	66661	58634.7	75182	77936.3	60576.7	70584.3	-0.213839	0.204031	0.887857
S-adenosylmethionine synthase 1 OS=Saccharomyces cerevisiae (strain ATCC 204508 / S288c) OX=559292 GN=SAM1 PE=1 SV=2	4.87	42103.5	11572.2	P10659	43	93.72	METK1_YEAST	133766	160352	146320	155980	157830	167002	146813	160270	-0.129836	0.204899	0.887857
Cytochrome c1 heme lyase OS=Saccharomyces cerevisiae (strain ATCC 204508 / S288c) OX=559292 GN=CYT2 PE=3 SV=1	6.69	26304.3	440.038	Q00873	2	17.86	CYT2_YEAST		5682	7443	9467	5517	187080	6562.5	67354.5	-5.93926	0.205767	0.887857
DNA-directed RNA polymerases I, II, and III subunit RPABC3 OS=Saccharomyces cerevisiae (strain ATCC 204508 / S288c) OX=559292 GN=RPB8 PE=1 SV=1	4.32	16625.5	924.361	P20436	9	63.01	RPAB3_YEAST	15385.7	18173.3	17037.7	17202	18531.7	25293	16865.6	20342.2	-0.253043	0.205903	0.887857
Protein transport protein BOS1 OS=Saccharomyces cerevisiae (strain ATCC 204508 / S288c) OX=559292 GN=BOS1 PE=1 SV=1	9.34	27500.1	472.445	P25385	11	58.61	BOS1_YEAST	6690	6257.67	8258	9966.67	8569.33	6983.33	7068.56	8506.44	-0.262228	0.205963	0.887857
Prephenate dehydrogenase [NADP(+)] OS=Saccharomyces cerevisiae (strain ATCC 204508 / S288c) OX=559292 GN=TYR1 PE=1 SV=2	6.13	51322.6	283.953	P20049	5	34.29	TYR1_YEAST	2643	3267	6087.33	1673	2749	3223	3999.11	2548.33	0.608532	0.206644	0.887857
NADPH-dependent 1-acyldihydroxyacetone phosphate reductase OS=Saccharomyces cerevisiae (strain ATCC 204508 / S288c) OX=559292 GN=AYR1 PE=1 SV=1	9.48	33042.1	1761.43	P40471	24	70.71	AYR1_YEAST	125782	118003	70986	36960.3	36308.3	128995	104924	67421.1	0.868525	0.206959	0.887857
Large subunit GTPase 1 OS=Saccharomyces cerevisiae (strain ATCC 204508 / S288c) OX=559292 GN=LSG1 PE=1 SV=1	9.07	72955.7	330.44	P53145	13	38.28	LSG1_YEAST	6069.33	10222.7	9445.33	21013.7	10162	9243	8579.11	13472.9	-0.583908	0.206966	0.887857
Putative nitroreductase HBN1 OS=Saccharomyces cerevisiae (strain ATCC 204508 / S288c) OX=559292 GN=HBN1 PE=1 SV=1	6.52	20993.9	259.686	Q96VH4	4	39.9	HBN1_YEAST	9105.5	8105	8370	16612	8426.67	10071	8526.83	11703.2	-0.396788	0.207136	0.887857
Ubiquitin thioesterase OTU1 OS=Saccharomyces cerevisiae (strain ATCC 204508 / S288c) OX=559292 GN=OTU1 PE=1 SV=1	4.97	33681.1	359.281	P43558	3	37.87	OTU1_YEAST	6623.33	6314	5662.5	5419	5743	5892	6199.94	5684.67	0.122967	0.207578	0.887857
26S proteasome regulatory subunit RPN8 OS=Saccharomyces cerevisiae (strain ATCC 204508 / S288c) OX=559292 GN=RPN8 PE=1 SV=3	5.29	38483.7	2045.22	Q08723	27	75.74	RPN8_YEAST	55702.3	64223.3	60930.3	53651.7	56683.3	56749.3	60285.3	55694.8	0.11228	0.20813	0.887857
Uncharacterized glycosyl hydrolase YBR056W OS=Saccharomyces cerevisiae (strain ATCC 204508 / S288c) OX=559292 GN=YBR056W PE=1 SV=1	5.99	58050.3	483.291	P38081	17	44.11	YBQ6_YEAST	15527.3	11684	13188.3	10259.3	11818.7	12764.7	13466.6	11614.2	0.209466	0.20875	0.887857
Mitochondrial import inner membrane translocase subunit TIM13 OS=Saccharomyces cerevisiae (strain ATCC 204508 / S288c) OX=559292 GN=TIM13 PE=1 SV=1	8.27	11513.9	2044.81	P53299	12	97.14	TIM13_YEAST	22841.7	18180.7	18401.7	17679.7	17641.3	17666	19808	17662.3	0.157286	0.208803	0.887857
Inosine-5'-monophosphate dehydrogenase 3 OS=Saccharomyces cerevisiae (strain ATCC 204508 / S288c) OX=559292 GN=IMD3 PE=1 SV=1	7.17	56984.1	12230.7	P50095	48	83.94	IMDH3_YEAST	252845	252720	132995	256148	301686	263711	212853	273848	-0.420604	0.208932	0.887857
RNA polymerase II subunit A C-terminal domain phosphatase OS=Saccharomyces cerevisiae (strain ATCC 204508 / S288c) OX=559292 GN=FCP1 PE=1 SV=1	4.35	83954.5	288.174	Q03254	8	26.91	FCP1_YEAST	3016	5825.67	3682	1559	3008	3779	4174.56	2782	0.622483	0.210101	0.887857
rRNA 2'-O-methyltransferase fibrillarin OS=Saccharomyces cerevisiae (strain ATCC 204508 / S288c) OX=559292 GN=NOP1 PE=1 SV=1	10.61	34636.4	6655.46	P15646	30	72.48	FBRL_YEAST	135004	131138	128447	125413	119247	127404	131529	124021	0.0850672	0.212226	0.887857
Manganese-transporting ATPase 1 OS=Saccharomyces cerevisiae (strain ATCC 204508 / S288c) OX=559292 GN=SPF1 PE=1 SV=1	6.14	136010	372.163	P39986	48	63.79	ATC6_YEAST	30581.7	27263.7	27259.3	27744.3	20411.3	26281.3	28368.2	24812.3	0.20359	0.212279	0.887857
Saccharolysin OS=Saccharomyces cerevisiae (strain ATCC 204508 / S288c) OX=559292 GN=PRD1 PE=1 SV=1	5.4	82161.9	361.784	P25375	27	66.99	PRTD_YEAST	24604	35809	31557.3	31413.7	45688.7	36057	30656.8	37719.8	-0.298764	0.212288	0.887857
Peptidyl-prolyl cis-trans isomerase OS=Saccharomyces cerevisiae (strain ATCC 204508 / S288c) OX=559292 GN=CPR1 PE=1 SV=3	7.31	17504.8	45997.6	P14832	18	75.93	CYPH_YEAST	440194	473705	415701	445834	387854	373988	443200	402559	0.140888	0.214781	0.887857
40S ribosomal protein S24-A OS=Saccharomyces cerevisiae (strain ATCC 204508 / S288c) OX=559292 GN=RPS24A PE=1 SV=1	10.95	15328.8	19667	P0CX31	19	71.11	RS24A_YEAST	394896	402449	343435	375908	329848	326248	380260	344001	0.144054	0.215195	0.887857
ATP-dependent 6-phosphofructokinase subunit beta OS=Saccharomyces cerevisiae (strain ATCC 204508 / S288c) OX=559292 GN=PFK2 PE=1 SV=4	6.21	105245	7146.56	P16862	70	86.86	PFKA2_YEAST	141509	154870	154205	149498	167297	175296	150195	164031	-0.125176	0.215328	0.887857
Cell division control protein 48 OS=Saccharomyces cerevisiae (strain ATCC 204508 / S288c) OX=559292 GN=CDC48 PE=1 SV=3	4.63	92224.3	9345.55	P25694	79	80.48	CDC48_YEAST	225950	238272	229613	217880	228568	194637	231278	213695	0.116957	0.215335	0.887857
Peroxisomal membrane protein PEX31 OS=Saccharomyces cerevisiae (strain ATCC 204508 / S288c) OX=559292 GN=PEX31 PE=1 SV=1	9.6	53057	222.294	P53203	3	18.18	PEX31_YEAST	201632	263416	261855	208169	229524	103286	242301	180326	0.498259	0.215833	0.887857
Pro-apoptotic serine protease NMA111 OS=Saccharomyces cerevisiae (strain ATCC 204508 / S288c) OX=559292 GN=NMA111 PE=1 SV=1	5.55	111737	235.01	P53920	11	28.28	NM111_YEAST	7982	8723.67	9238.33	7049.67	7877.67	8531	8648	7819.44	0.147075	0.216388	0.887857
Mitochondrial import receptor subunit TOM5 OS=Saccharomyces cerevisiae (strain ATCC 204508 / S288c) OX=559292 GN=TOM5 PE=1 SV=1	9.41	5984.95	7113.57	P80967	4	72	TOM5_YEAST	4283.67	6838.5	4176.33	4890.5	3751.5	2530	5099.5	3724	0.46594	0.217124	0.887857
Putative inosine-5'-monophosphate dehydrogenase-like protein YAR075W OS=Saccharomyces cerevisiae (strain ATCC 204508 / S288c) OX=559292 GN=YAR075W PE=5 SV=1	9.78	17117.5	2277.74	O42831	13	91.72	YA075_YEAST	2495.07	3344.3	3421.67	2915.72	6525.97	4034.68	3087.01	4492.12	-0.475552	0.217373	0.887857
General negative regulator of transcription subunit 4 OS=Saccharomyces cerevisiae (strain ATCC 204508 / S288c) OX=559292 GN=MOT2 PE=1 SV=1	8	66038.4	253.704	P34909	4	16.52	NOT4_YEAST	5874	10409.3	5325.33	4991	4411.67	6077	7202.89	5159.89	0.427604	0.217474	0.887857
T-complex protein 1 subunit beta OS=Saccharomyces cerevisiae (strain ATCC 204508 / S288c) OX=559292 GN=CCT2 PE=1 SV=1	5.71	57545.6	1620.63	P39076	46	75.71	TCPB_YEAST	67983.3	65765.7	65966.7	69340.3	68651	90910.7	66571.9	76300.7	-0.184388	0.218112	0.887857
Periodic tryptophan protein 1 OS=Saccharomyces cerevisiae (strain ATCC 204508 / S288c) OX=559292 GN=PWP1 PE=1 SV=1	4.26	64031.6	425.258	P21304	26	62.33	PWP1_YEAST	13220	15159	16038.3	387695	24654.3	15658.7	14805.8	142669	-1.84703	0.218598	0.887857
Ribosome assembly factor MRT4 OS=Saccharomyces cerevisiae (strain ATCC 204508 / S288c) OX=559292 GN=MRT4 PE=1 SV=1	8.88	27172.1	1112.12	P33201	22	75.85	MRT4_YEAST	22556	23547.7	27503.7	49882.7	25939.3	26676.3	24535.8	34166.1	-0.413494	0.21872	0.887857
Ras-like protein 2 OS=Saccharomyces cerevisiae (strain ATCC 204508 / S288c) OX=559292 GN=RAS2 PE=1 SV=4	7.16	34819.3	2202.41	P01120	20	61.49	RAS2_YEAST	35327.3	34665.7	36742.7	37513.7	37181.3	37897.7	35578.6	37530.9	-0.0774496	0.220233	0.887857
Methylenetetrahydrofolate dehydrogenase [NAD(+)] OS=Saccharomyces cerevisiae (strain ATCC 204508 / S288c) OX=559292 GN=MTD1 PE=1 SV=1	6.61	36581.8	900.196	Q02046	26	70.94	MTD1_YEAST	13857	13853	12963.3	14220.3	13962.3	15280.7	13557.8	14487.8	-0.0953108	0.22055	0.887857
Replication factor A protein 1 OS=Saccharomyces cerevisiae (strain ATCC 204508 / S288c) OX=559292 GN=RFA1 PE=1 SV=1	5.8	70633	348.017	P22336	18	43.32	RFA1_YEAST	13640.7	16634.3	13239	15320.7	17244.7	15907.7	14504.7	16157.7	-0.161482	0.22101	0.887857
F-actin-capping protein subunit beta OS=Saccharomyces cerevisiae (strain ATCC 204508 / S288c) OX=559292 GN=CAP2 PE=1 SV=3	4.33	32743.2	1044.23	P13517	15	78.05	CAPZB_YEAST	27465.7	30856.7	30987	33529.7	31179.3	31491.3	29769.8	32066.8	-0.108699	0.221281	0.887857
Glutamyl-tRNA(Gln) amidotransferase subunit B, mitochondrial OS=Saccharomyces cerevisiae (strain ATCC 204508 / S288c) OX=559292 GN=PET112 PE=1 SV=3	7.51	62040	191.818	P33893	6	27.54	GATB_YEAST		1587	1426	2589	1537	6540.67	1506.5	3555.56	-4.49642	0.223268	0.887857
Probable alanine aminotransferase, mitochondrial OS=Saccharomyces cerevisiae (strain ATCC 204508 / S288c) OX=559292 GN=ALT1 PE=1 SV=1	6.57	66763.9	995.95	P52893	30	69.26	ALAM_YEAST	26184.7	28853.7	27335.3	30797.7	157619	32273.7	27457.9	73563.6	-0.974417	0.224854	0.887857
Protein HMF1 OS=Saccharomyces cerevisiae (strain ATCC 204508 / S288c) OX=559292 GN=HMF1 PE=1 SV=1	5.09	14020	20359.8	P40037	14	100	HMF1_YEAST	208021	289251	184573	189349	185145	187382	227282	187292	0.252517	0.225503	0.887857
Very long-chain fatty acid transport protein OS=Saccharomyces cerevisiae (strain ATCC 204508 / S288c) OX=559292 GN=FAT1 PE=1 SV=2	8.39	77654.3	284.615	P38225	11	34.08	FAT1_YEAST	18817.7	7195.5	5933	6567.5	5288.67	5887.67	10648.7	5914.61	0.657904	0.22558	0.887857
EH domain-containing and endocytosis protein 1 OS=Saccharomyces cerevisiae (strain ATCC 204508 / S288c) OX=559292 GN=EDE1 PE=1 SV=2	4.42	150955	648.805	P34216	65	60.75	EDE1_YEAST	40089.3	35451.7	35460.3	40043	105413	40527.3	37000.4	61994.4	-0.587705	0.225592	0.887857
Single-strand telomeric DNA-binding protein GBP2 OS=Saccharomyces cerevisiae (strain ATCC 204508 / S288c) OX=559292 GN=GBP2 PE=1 SV=1	5.87	49071	342.214	P25555	14	50.59	GBP2_YEAST	184709	11851.7	18863	13138.5	12715	10101	71807.8	11984.8	1.53761	0.226457	0.887857
Zinc/cadmium resistance protein OS=Saccharomyces cerevisiae (strain ATCC 204508 / S288c) OX=559292 GN=ZRC1 PE=1 SV=2	5.87	48630.1	530.756	P20107	8	54.75	ZRC1_YEAST	16407	15100	16435.3	15743	25370	17898	15980.8	19670.3	-0.270643	0.226486	0.887857
Eukaryotic translation initiation factor 6 OS=Saccharomyces cerevisiae (strain ATCC 204508 / S288c) OX=559292 GN=TIF6 PE=1 SV=1	4.34	26685.9	2490.31	Q12522	7	32.24	IF6_YEAST	63668.3	58718.3	49794.7	64421	88544.5	57630	57393.8	70198.5	-0.273454	0.228271	0.887857
Riboflavin synthase OS=Saccharomyces cerevisiae (strain ATCC 204508 / S288c) OX=559292 GN=RIB5 PE=1 SV=1	4.86	26423.9	283.019	P38145	6	28.99	RISA_YEAST	5917	5320.5	7177.5	6491	17234	6907.5	6138.33	10210.8	-0.591227	0.228376	0.887857
Hypoxanthine-guanine phosphoribosyltransferase OS=Saccharomyces cerevisiae (strain ATCC 204508 / S288c) OX=559292 GN=HPT1 PE=1 SV=1	5.33	25304.8	2081.23	Q04178	25	94.12	HPRT_YEAST	46521.7	37492.3	39795.3	52112	43856.3	43366.7	41269.8	46445	-0.171293	0.228631	0.887857
Adenylosuccinate synthetase OS=Saccharomyces cerevisiae (strain ATCC 204508 / S288c) OX=559292 GN=ADE12 PE=1 SV=3	8.29	48450.5	4398.07	P80210	42	71.13	PURA_YEAST	88975.7	100686	91885	82853.7	85129.3	92461.7	93849	86814.9	0.111985	0.229687	0.887857
Glucose-induced degradation protein 8 OS=Saccharomyces cerevisiae (strain ATCC 204508 / S288c) OX=559292 GN=GID8 PE=1 SV=1	6.95	51957.5	282.25	P40208	9	40.22	GID8_YEAST	3049	2597.5	2930.5	3239	3653.33	2814.33	2859	3235.56	-0.173593	0.230348	0.887857
Phospho-2-dehydro-3-deoxyheptonate aldolase, phenylalanine-inhibited OS=Saccharomyces cerevisiae (strain ATCC 204508 / S288c) OX=559292 GN=ARO3 PE=1 SV=1	7.14	41526.2	2230.25	P14843	38	80.81	AROF_YEAST	55808.3	40093	45890.7	42148.3	40419	40986	47264	41184.4	0.18546	0.230859	0.887857
Protease A inhibitor 3 OS=Saccharomyces cerevisiae (strain ATCC 204508 / S288c) OX=559292 GN=PAI3 PE=1 SV=1	7.71	7707.47	1282.14	P01094	5	64.71	IPA3_YEAST	35619.5	25511	17763	22625.3	17291.7	18268.5	26297.8	19395.2	0.391747	0.23172	0.887857
Ribose-phosphate pyrophosphokinase 5 OS=Saccharomyces cerevisiae (strain ATCC 204508 / S288c) OX=559292 GN=PRS5 PE=1 SV=1	6.91	53904	707.236	Q12265	28	76.61	KPR5_YEAST	14502.7	14456	15603.7	16951.3	77669.3	16476.3	14854.1	37032.3	-0.909722	0.233677	0.887857
Reduced viability upon starvation protein 167 OS=Saccharomyces cerevisiae (strain ATCC 204508 / S288c) OX=559292 GN=RVS167 PE=1 SV=1	5.66	52831.4	1566.09	P39743	26	45.64	RV167_YEAST	54559	46019.3	44637.7	48167.3	39192.7	41930.7	48405.3	43096.9	0.167221	0.236268	0.887857
Potassium-activated aldehyde dehydrogenase, mitochondrial OS=Saccharomyces cerevisiae (strain ATCC 204508 / S288c) OX=559292 GN=ALD4 PE=1 SV=2	6.3	57008.9	16850.5	P46367	55	93.64	ALDH4_YEAST	264060	244967	258726	274982	284590	258869	255918	272814	-0.0918538	0.236637	0.887857
Biogenesis of lysosome-related organelles complex 1 subunit BLS1 OS=Saccharomyces cerevisiae (strain ATCC 204508 / S288c) OX=559292 GN=BLS1 PE=1 SV=1	8.2	14663	570.523	Q06071	6	71.31	BL1S1_YEAST	12652	41941	30200	31307	48639	42526	28264.3	40824	-0.671527	0.236758	0.887857
Phosphoglucomutase 1 OS=Saccharomyces cerevisiae (strain ATCC 204508 / S288c) OX=559292 GN=PGM1 PE=1 SV=1	6.88	63511.1	2085.43	P33401	36	70.53	PGM1_YEAST	43970.2	107835	97760.4	141756	92845.6	109915	83188.4	114839	-0.547314	0.237018	0.887857
Rab GDP-dissociation inhibitor OS=Saccharomyces cerevisiae (strain ATCC 204508 / S288c) OX=559292 GN=GDI1 PE=1 SV=1	5.58	51491.6	1646.14	P39958	37	82.71	GDI1_YEAST	48132	48490	51571	55103.7	54121.3	49412.7	49397.7	52879.2	-0.0973258	0.237466	0.887857
Ribose-5-phosphate isomerase OS=Saccharomyces cerevisiae (strain ATCC 204508 / S288c) OX=559292 GN=RKI1 PE=1 SV=1	5.53	28372.2	814.868	Q12189	22	88.76	RPIA_YEAST	42177	50871	47024.7	56355	48850	49223.3	46690.9	51476.1	-0.141839	0.238224	0.887857
Protein-lysine N-methyltransferase EFM4 OS=Saccharomyces cerevisiae (strain ATCC 204508 / S288c) OX=559292 GN=EFM4 PE=1 SV=1	4.76	28860.8	362.068	P40516	5	31.91	EFM4_YEAST	8947	9219	9711	8065	8398	9378	9292.33	8613.67	0.111532	0.238529	0.887857
Mannose-1-phosphate guanyltransferase OS=Saccharomyces cerevisiae (strain ATCC 204508 / S288c) OX=559292 GN=PSA1 PE=1 SV=2	5.91	39737	32834.2	P41940	31	79.22	MPG1_YEAST	506640	484912	517637	527565	539296	523752	503063	530204	-0.076228	0.239782	0.887857
5'-AMP-activated protein kinase subunit gamma OS=Saccharomyces cerevisiae (strain ATCC 204508 / S288c) OX=559292 GN=SNF4 PE=1 SV=1	5.38	36629.2	685.852	P12904	19	81.06	AAKG_YEAST	17651.3	18322	19595.7	23192	19667.7	18672.3	18523	20510.7	-0.142148	0.240299	0.887857
Protein TMA108 OS=Saccharomyces cerevisiae (strain ATCC 204508 / S288c) OX=559292 GN=TMA108 PE=1 SV=1	6.07	108408	290.055	P40462	22	43.02	TM108_YEAST	11491.3	12041.7	15701.7	12969.7	17226.3	15795	13078.2	15330.3	-0.233225	0.240378	0.887857
Hsp90 co-chaperone HCH1 OS=Saccharomyces cerevisiae (strain ATCC 204508 / S288c) OX=559292 GN=HCH1 PE=1 SV=1	4.36	17303.4	2317.62	P53834	19	100	HCH1_YEAST	24088.3	19080	16267.7	16816.3	16826.7	17107	19812	16916.7	0.209057	0.241144	0.887857
Uncharacterized peptidase YFR006W OS=Saccharomyces cerevisiae (strain ATCC 204508 / S288c) OX=559292 GN=YFR006W PE=1 SV=1	5.73	62323.9	1109.7	P43590	35	66.73	YFH6_YEAST	24329.7	21338	20315	22948	16595.7	18159.3	21994.2	19234.3	0.202923	0.241749	0.887857
40S ribosomal protein S19-B OS=Saccharomyces cerevisiae (strain ATCC 204508 / S288c) OX=559292 GN=RPS19B PE=1 SV=2	9.96	15891.1	38264.4	P07281	15	70.83	RS19B_YEAST	558881	609379	524848	490723	554908	513866	564369	519832	0.117742	0.24248	0.887857
30 kDa heat shock protein OS=Saccharomyces cerevisiae (strain ATCC 204508 / S288c) OX=559292 GN=HSP30 PE=1 SV=1	4.9	37501.1	476.733	P25619	3	19.88	HSP30_YEAST	7453	15326.3	10497	9138	6473	8638	11092.1	8083	0.410178	0.242727	0.887857
Malate dehydrogenase, cytoplasmic OS=Saccharomyces cerevisiae (strain ATCC 204508 / S288c) OX=559292 GN=MDH2 PE=1 SV=2	6.44	41016	1354.86	P22133	13	48.01	MDHC_YEAST	11884	15152.7	15107.3	13198.7	17545.3	21180.7	14048	17308.2	-0.283445	0.242737	0.887857
External NADH-ubiquinone oxidoreductase 1, mitochondrial OS=Saccharomyces cerevisiae (strain ATCC 204508 / S288c) OX=559292 GN=NDE1 PE=1 SV=1	9.57	62888.3	5313.88	P40215	54	84.82	NDH1_YEAST	125693	170332	156040	113726	144852	131422	150688	130000	0.208604	0.243058	0.887857
DnaJ homolog 1, mitochondrial OS=Saccharomyces cerevisiae (strain ATCC 204508 / S288c) OX=559292 GN=MDJ1 PE=1 SV=1	9.54	56131.2	404.268	P35191	22	64.19	MDJ1_YEAST	147493	136708	152123	144032	128013	133913	145441	135319	0.104337	0.243678	0.887857
Glutaredoxin-like protein YDR286C OS=Saccharomyces cerevisiae (strain ATCC 204508 / S288c) OX=559292 GN=YDR286C PE=3 SV=1	8.14	13706.7	325.385	Q05530	3	48.25	YD286_YEAST	151343	83812	110725	124577	29341	74359	115293	76092.3	0.789795	0.243871	0.887857
Serine/threonine-protein phosphatase PP1-2 OS=Saccharomyces cerevisiae (strain ATCC 204508 / S288c) OX=559292 GN=GLC7 PE=1 SV=1	5.14	36591.7	5832.75	P32598	23	69.87	PP12_YEAST	89987	98091.7	88456.7	100060	96940.3	96603.7	92178.4	97868	-0.0877159	0.246233	0.887857
Uncharacterized protein YMR196W OS=Saccharomyces cerevisiae (strain ATCC 204508 / S288c) OX=559292 GN=YMR196W PE=1 SV=1	5.13	127081	413.111	Q04336	46	63.05	YM54_YEAST	19330.3	15534.3	17340.7	18936.3	35763.3	17771.7	17401.8	24157.1	-0.402893	0.246697	0.887857
Eukaryotic translation initiation factor 5A-2 OS=Saccharomyces cerevisiae (strain ATCC 204508 / S288c) OX=559292 GN=ANB1 PE=1 SV=3	4.61	17245.4	5501.74	P19211	11	47.77	IF5A2_YEAST	107192	95961.4	87912.6	94928.3	46141.8	88163.1	97021.9	76411.1	0.409181	0.247495	0.887857
Putative metallocarboxypeptidase ECM14 OS=Saccharomyces cerevisiae (strain ATCC 204508 / S288c) OX=559292 GN=ECM14 PE=1 SV=1	4.96	50228.4	622.256	P38836	19	79.77	ECM14_YEAST	52092.3	38954.7	44842.3	33526.7	43230.3	40963.3	45296.4	39240.1	0.205343	0.24844	0.887857
PHO85 cyclin-8 OS=Saccharomyces cerevisiae (strain ATCC 204508 / S288c) OX=559292 GN=PCL8 PE=1 SV=1	4.47	55715.8	222.42	Q08966	4	12.8	PCL8_YEAST	479266	604968	612557	483364	560909	192438	565597	412237	0.589085	0.24936	0.887857
Methionine--tRNA ligase, cytoplasmic OS=Saccharomyces cerevisiae (strain ATCC 204508 / S288c) OX=559292 GN=MES1 PE=1 SV=4	6.14	86248.5	1298.76	P00958	65	77.76	SYMC_YEAST	155545	125873	50594	142289	165426	144510	110670	150742	-0.593277	0.251027	0.887857
Glutathione peroxidase-like peroxiredoxin HYR1 OS=Saccharomyces cerevisiae (strain ATCC 204508 / S288c) OX=559292 GN=HYR1 PE=1 SV=1	8.39	18812.6	4611.09	P40581	15	53.37	GPX3_YEAST	71144	63084.4	70627	73104.7	71110.7	74277.1	68285.1	72830.8	-0.0948994	0.251676	0.887857
Eukaryotic translation initiation factor 3 subunit C OS=Saccharomyces cerevisiae (strain ATCC 204508 / S288c) OX=559292 GN=NIP1 PE=1 SV=2	4.67	93432.7	743.951	P32497	45	68.35	EIF3C_YEAST	29909	61506	49941.7	61539.3	51550.7	64587	47118.9	59225.7	-0.385722	0.252153	0.887857
Ankyrin repeat-containing protein YAR1 OS=Saccharomyces cerevisiae (strain ATCC 204508 / S288c) OX=559292 GN=YAR1 PE=1 SV=1	4.18	22469.6	1380.54	P46683	18	95.5	YAR1_YEAST	14363.7	14579	14931	39546.3	16286.7	14744.3	14624.6	23525.8	-0.534232	0.25233	0.887857
Histone H2A.1 OS=Saccharomyces cerevisiae (strain ATCC 204508 / S288c) OX=559292 GN=HTA1 PE=1 SV=2	11.1	13989.2	13053.5	P04911	7	65.91	H2A1_YEAST	340707	357445	364124	377389	362023	381444	354092	373619	-0.0776388	0.252576	0.887857
Uncharacterized protein YCR102C OS=Saccharomyces cerevisiae (strain ATCC 204508 / S288c) OX=559292 GN=YCR102C PE=3 SV=1	6.28	40292	291.571	P25608	8	57.61	YCZ2_YEAST	6725	3244.58	2192.63	1739.48	2541.29	2988.8	4054.07	2423.19	0.618628	0.253753	0.887857
Myosin light chain 1 OS=Saccharomyces cerevisiae (strain ATCC 204508 / S288c) OX=559292 GN=MLC1 PE=1 SV=1	4.35	16444.5	7422.74	P53141	20	95.3	MLC1_YEAST	123403	107534	92927.3	97867.7	96131	95473.3	107955	96490.7	0.152395	0.254728	0.887857
General transcription and DNA repair factor IIH subunit TFB4 OS=Saccharomyces cerevisiae (strain ATCC 204508 / S288c) OX=559292 GN=TFB4 PE=1 SV=1	8.94	37970.8	245.655	Q12004	4	17.16	TFB4_YEAST	4912	2633.33	4940	4713	1332		4161.78	3022.5	4.43767	0.254971	0.887857
3-keto-steroid reductase OS=Saccharomyces cerevisiae (strain ATCC 204508 / S288c) OX=559292 GN=ERG27 PE=1 SV=1	8.64	39781.8	935.77	Q12452	23	71.47	ERG27_YEAST	29517.3	28899.7	35080.3	28312.3	27094	29783	31165.8	28396.4	0.129791	0.255222	0.887857
Nuclear import protein MOG1 OS=Saccharomyces cerevisiae (strain ATCC 204508 / S288c) OX=559292 GN=MOG1 PE=1 SV=1	4.39	24421.5	282.54	P47123	8	62.84	MOG1_YEAST	3892	3522	5026	5101.67	4620	95936.3	4146.67	35219.3	-1.6787	0.255604	0.887857
Dynamin-related protein DNM1 OS=Saccharomyces cerevisiae (strain ATCC 204508 / S288c) OX=559292 GN=DNM1 PE=1 SV=1	5.19	85542.4	773.701	P54861	45	68.69	DNM1_YEAST	18295	43189.7	50207.3	67464	41233.3	47917.7	37230.7	52205	-0.582799	0.25683	0.887857
60S ribosomal protein L16-B OS=Saccharomyces cerevisiae (strain ATCC 204508 / S288c) OX=559292 GN=RPL16B PE=1 SV=3	10.96	22249.1	21162	P26785	26	69.19	RL16B_YEAST	466367	460060	492896	440821	443880	460898	473108	448533	0.0765872	0.257186	0.887857
Homocitrate synthase, mitochondrial OS=Saccharomyces cerevisiae (strain ATCC 204508 / S288c) OX=559292 GN=LYS21 PE=1 SV=1	5.85	49050.5	4230.07	Q12122	38	75.91	HOSM_YEAST	29566	29237.1	30353.1	30162.1	30783.9	41667.8	29718.7	34204.6	-0.18675	0.257239	0.887857
Casein kinase II subunit alpha' OS=Saccharomyces cerevisiae (strain ATCC 204508 / S288c) OX=559292 GN=CKA2 PE=1 SV=2	8.69	39688.8	236.705	P19454	4	24.19	CSK22_YEAST	5481.5	5676.33	6753	5767	7146	7448.5	5970.28	6787.17	-0.182254	0.257243	0.887857
40S ribosomal protein S11-A OS=Saccharomyces cerevisiae (strain ATCC 204508 / S288c) OX=559292 GN=RPS11A PE=1 SV=1	11.2	17862.9	29437.6	P0CX47	19	74.36	RS11A_YEAST	442597	477110	536485	522320	516473	532073	485397	523622	-0.113798	0.25867	0.887857
Oxysterol-binding protein homolog 4 OS=Saccharomyces cerevisiae (strain ATCC 204508 / S288c) OX=559292 GN=KES1 PE=1 SV=1	5.64	49663.1	2492.8	P35844	35	66.82	KES1_YEAST	239065	277797	268006	249440	251437	133155	261623	211344	0.3639	0.258868	0.887857
60S ribosomal protein L21-A OS=Saccharomyces cerevisiae (strain ATCC 204508 / S288c) OX=559292 GN=RPL21A PE=1 SV=1	10.76	18299.2	50007.4	Q02753	14	66.88	RL21A_YEAST	342520	377431	378765	333984	278093	373646	366239	328574	0.165562	0.260034	0.887857
Glycolipid 2-alpha-mannosyltransferase OS=Saccharomyces cerevisiae (strain ATCC 204508 / S288c) OX=559292 GN=KRE2 PE=1 SV=1	5.1	51843	2025.57	P27809	30	67.65	KRE2_YEAST	18384	23477.7	23655.7	22358	26944.7	24424	21839.1	24575.6	-0.175714	0.260156	0.887857
Lysophospholipase 2 OS=Saccharomyces cerevisiae (strain ATCC 204508 / S288c) OX=559292 GN=PLB2 PE=1 SV=1	4.31	76025.8	479.24	Q03674	3	10.48	PLB2_YEAST	215214	181771	161120	82057.3	185810	163157	186035	143675	0.447075	0.260502	0.887857
Vacuolar transporter chaperone 2 OS=Saccharomyces cerevisiae (strain ATCC 204508 / S288c) OX=559292 GN=VTC2 PE=1 SV=1	6.32	95497.9	729.593	P43585	63	75	VTC2_YEAST	206418	150236	158495	69172.7	156261	162949	171716	129461	0.493523	0.260893	0.887857
Trehalose synthase complex regulatory subunit TSL1 OS=Saccharomyces cerevisiae (strain ATCC 204508 / S288c) OX=559292 GN=TSL1 PE=1 SV=1	6.16	123417	1643.81	P38427	74	61.2	TSL1_YEAST	137078	68286.7	74975.7	68008.3	70506	68187.3	93446.9	68900.6	0.367327	0.261094	0.887857
Aldehyde dehydrogenase [NAD(P)+] 2 OS=Saccharomyces cerevisiae (strain ATCC 204508 / S288c) OX=559292 GN=ALD3 PE=1 SV=1	5.41	55727.5	545.16	P54114	34	80.43	ALDH3_YEAST	97947.8	102219	105976	103348	107169	116575	102048	109031	-0.0943892	0.261281	0.887857
Elongation factor 1-alpha OS=Saccharomyces cerevisiae (strain ATCC 204508 / S288c) OX=559292 GN=TEF1 PE=1 SV=1	9.4	50431.9	16744.3	P02994	48	85.81	EF1A_YEAST	921964	1.03428e+06	1230653	1131699	1196227	1198315	1062299	1.17541e+06	-0.155718	0.261288	0.887857
Protein AIM7 OS=Saccharomyces cerevisiae (strain ATCC 204508 / S288c) OX=559292 GN=AIM7 PE=1 SV=1	4.28	17244.5	732.418	Q12156	4	35.57	AIM7_YEAST	13255	12320.5	11205	8968.5	12541	10964	12260.2	10824.5	0.189774	0.263695	0.887857
Protein TMA23 OS=Saccharomyces cerevisiae (strain ATCC 204508 / S288c) OX=559292 GN=TMA23 PE=1 SV=2	10.62	23949.2	397.365	Q03525	4	29.86	TMA23_YEAST	2346.5	2219	2780.5	3059	2242	7714.67	2448.67	4338.56	-0.623068	0.263901	0.887857
12 kDa heat shock protein OS=Saccharomyces cerevisiae (strain ATCC 204508 / S288c) OX=559292 GN=HSP12 PE=1 SV=1	5.04	11692.7	51926.5	P22943	14	76.15	HSP12_YEAST	624101	532067	478324	487104	540435	381407	544831	469649	0.220563	0.265078	0.887857
L-2-aminoadipate reductase OS=Saccharomyces cerevisiae (strain ATCC 204508 / S288c) OX=559292 GN=LYS2 PE=1 SV=2	5.54	156144	442.292	P07702	63	76.58	LYS2_YEAST	21878	12715.7	14327.7	15071.3	56169.3	20466.3	16307.1	30569	-0.706621	0.265776	0.887857
DNA-directed RNA polymerase II subunit RPB3 OS=Saccharomyces cerevisiae (strain ATCC 204508 / S288c) OX=559292 GN=RPB3 PE=1 SV=2	4.33	35696.8	1310.84	P16370	18	68.87	RPB3_YEAST	21963.7	24026	18488.3	18547	20322.7	19053.3	21492.7	19307.7	0.14733	0.265829	0.887857
GTP-binding protein CIN4 OS=Saccharomyces cerevisiae (strain ATCC 204508 / S288c) OX=559292 GN=CIN4 PE=1 SV=1	5.61	22465.9	306.974	P39110	5	48.17	CIN4_YEAST	2548	5081	2323	3534.5	3889.5	6051	3317.33	4491.67	-0.489115	0.266789	0.887857
Protein transport protein SSS1 OS=Saccharomyces cerevisiae (strain ATCC 204508 / S288c) OX=559292 GN=SSS1 PE=1 SV=2	9.88	9000.68	4433.65	P35179	4	32.5	SC61G_YEAST	64416.5	76357.5	81608.5	68575	72390	52153.7	74127.5	64372.9	0.210889	0.267164	0.887857
Hexokinase-1 OS=Saccharomyces cerevisiae (strain ATCC 204508 / S288c) OX=559292 GN=HXK1 PE=1 SV=2	5.12	53966.6	43341.6	P04806	55	93.81	HXKA_YEAST	817125	864603	882461	801738	822203	811506	854729	811815	0.0736334	0.268182	0.887857
Altered inheritance of mitochondria protein 24, mitochondrial OS=Saccharomyces cerevisiae (strain ATCC 204508 / S288c) OX=559292 GN=AIM24 PE=1 SV=1	10.18	44598.9	380.576	P47127	7	29.95	AIM24_YEAST	59500.3	58748.3	58715	61956.7	63492.3	60080	58987.9	61843	-0.0678495	0.268341	0.887857
Ribulose-phosphate 3-epimerase OS=Saccharomyces cerevisiae (strain ATCC 204508 / S288c) OX=559292 GN=RPE1 PE=1 SV=1	5.81	26252.3	1989.94	P46969	12	75.63	RPE_YEAST	39702	34111.3	43439.7	38929.7	32928.3	33028.3	39084.3	34962.1	0.158187	0.269183	0.887857
Dihydroxy-acid dehydratase, mitochondrial OS=Saccharomyces cerevisiae (strain ATCC 204508 / S288c) OX=559292 GN=ILV3 PE=1 SV=2	7.74	63431.5	6124.89	P39522	53	76.92	ILV3_YEAST	124148	129122	323584	127271	119033	117865	192285	121390	0.512844	0.269476	0.887857
DNA-(apurinic or apyrimidinic site) lyase 1 OS=Saccharomyces cerevisiae (strain ATCC 204508 / S288c) OX=559292 GN=APN1 PE=1 SV=4	8.31	41724.2	289.774	P22936	6	35.15	APN1_YEAST	2975	2343		3138	10435.7	1776	2659	5116.56	-4.34226	0.269667	0.887857
Acetyl-CoA carboxylase, mitochondrial OS=Saccharomyces cerevisiae (strain ATCC 204508 / S288c) OX=559292 GN=HFA1 PE=1 SV=2	8.8	260418	700.687	P32874	86	53.5	HFA1_YEAST	235199	133537	118339	123906	121272	119822	162358	121667	0.348553	0.270336	0.887857
Deoxyuridine 5'-triphosphate nucleotidohydrolase OS=Saccharomyces cerevisiae (strain ATCC 204508 / S288c) OX=559292 GN=DUT1 PE=1 SV=2	7.56	15307.3	461.045	P33317	2	30.61	DUT_YEAST	29939	19707	16923	19193		11103.5	22189.7	15148.2	5.17195	0.271538	0.887857
Uncharacterized protein YGR017W OS=Saccharomyces cerevisiae (strain ATCC 204508 / S288c) OX=559292 GN=YGR017W PE=1 SV=1	4.34	35135.3	532.978	P53210	3	51.52	YG1B_YEAST	1337	3568		3263	2588	3174	2452.5	3008.33	-4.15199	0.272715	0.887857
Putative uncharacterized protein YHR071C-A OS=Saccharomyces cerevisiae (strain ATCC 204508 / S288c) OX=559292 GN=YHR071C-A PE=5 SV=1	10.38	12462.8	478.931	A0A023PXF2	7	63.21	YH071_YEAST	4131	4393.67	3586.5	3602.5	5201.33	6345.33	4037.06	5049.72	-0.289636	0.273774	0.887857
Ferrochelatase, mitochondrial OS=Saccharomyces cerevisiae (strain ATCC 204508 / S288c) OX=559292 GN=HEM15 PE=1 SV=1	9.33	44767.3	1281.4	P16622	24	78.63	HEMH_YEAST	52032.3	49627	50619.3	92710.3	50498.3	53859.7	50759.6	65689.4	-0.315978	0.273931	0.887857
Cytochrome b-c1 complex subunit 9 OS=Saccharomyces cerevisiae (strain ATCC 204508 / S288c) OX=559292 GN=QCR9 PE=1 SV=2	5.58	7476.37	1666.69	P22289	2	28.79	QCR9_YEAST	84784	100178	70425		58456	53628	85129	56042	5.84725	0.274162	0.887857
Uncharacterized protein YDL144C OS=Saccharomyces cerevisiae (strain ATCC 204508 / S288c) OX=559292 GN=YDL144C PE=1 SV=2	6.29	40068	313.123	Q07589	4	31.74	YD144_YEAST	3703	3789.5	4314	3721	4556	5334.5	3935.5	4537.17	-0.192984	0.275716	0.887857
Probable phosphoglycerate mutase PMU1 OS=Saccharomyces cerevisiae (strain ATCC 204508 / S288c) OX=559292 GN=PMU1 PE=1 SV=1	6.1	34004.4	459.718	P36069	6	42.37	PMU1_YEAST	12260.3	3809	3653	4849	3279		6574.11	4064	4.46314	0.275922	0.887857
Pyruvate decarboxylase isozyme 1 OS=Saccharomyces cerevisiae (strain ATCC 204508 / S288c) OX=559292 GN=PDC1 PE=1 SV=7	5.75	61723.6	46165.6	P06169	56	78.69	PDC1_YEAST	1.29322e+06	1.39658e+06	1.36043e+06	1.34264e+06	1.24603e+06	1.23776e+06	1.35008e+06	1.27548e+06	0.0822611	0.276146	0.887857
3'(2'),5'-bisphosphate nucleotidase OS=Saccharomyces cerevisiae (strain ATCC 204508 / S288c) OX=559292 GN=MET22 PE=1 SV=1	5.75	39491.5	291.37	P32179	6	29.97	MET22_YEAST	2789.5	4110.5	3347	4061		1561	3415.67	2811	4.1879	0.276803	0.887857
3,4-dihydroxy-2-butanone 4-phosphate synthase OS=Saccharomyces cerevisiae (strain ATCC 204508 / S288c) OX=559292 GN=RIB3 PE=1 SV=1	5.36	22909.9	3380.16	Q99258	22	97.6	RIB3_YEAST	84346	81973	74828	67748.3	76849.3	78729	80382.3	74442.2	0.111976	0.276915	0.887857
Constitutive acid phosphatase OS=Saccharomyces cerevisiae (strain ATCC 204508 / S288c) OX=559292 GN=PHO3 PE=1 SV=2	4.24	53232.9	1851.22	P24031	21	63.81	PPA3_YEAST	20936.3	17421	20213.8	26445.7	19239.8	21278.4	19523.7	22321.3	-0.184768	0.276958	0.887857
ATP-dependent RNA helicase DBP7 OS=Saccharomyces cerevisiae (strain ATCC 204508 / S288c) OX=559292 GN=DBP7 PE=1 SV=1	9.63	83821.6	251.743	P36120	10	36.12	DBP7_YEAST	12313.7	20397.3	14033.3	6609	14643.3	13586.7	15581.4	11613	0.474142	0.27713	0.887857
Mannose-6-phosphate isomerase OS=Saccharomyces cerevisiae (strain ATCC 204508 / S288c) OX=559292 GN=PMI40 PE=1 SV=4	5.57	48473.9	3198.33	P29952	33	78.55	MPI_YEAST	82958	72444.3	64634.3	84949.3	69018.7	174644	73345.6	109537	-0.466122	0.277452	0.887857
6-phosphogluconate dehydrogenase, decarboxylating 2 OS=Saccharomyces cerevisiae (strain ATCC 204508 / S288c) OX=559292 GN=GND2 PE=1 SV=1	6.92	54265.1	4216.96	P53319	40	90.85	6PGD2_YEAST	73411.7	66451	73559.7	67978.7	82301.3	85681	71140.8	78653.7	-0.139251	0.278304	0.887857
DNA-directed RNA polymerase II subunit RPB7 OS=Saccharomyces cerevisiae (strain ATCC 204508 / S288c) OX=559292 GN=RPB7 PE=1 SV=1	7.84	19286.2	709.934	P34087	6	50.88	RPB7_YEAST	3949	9131	2864		4927	2437.33	5314.67	3682.17	4.35674	0.278805	0.887857
Mitochondrial escape protein 2 OS=Saccharomyces cerevisiae (strain ATCC 204508 / S288c) OX=559292 GN=YME2 PE=1 SV=1	9.23	96916.9	290.892	P32843	12	36.35	YME2_YEAST		7073	7214	20581	6634	6861	7143.5	11358.7	-4.72143	0.279516	0.887857
Bifunctional purine biosynthesis protein ADE16 OS=Saccharomyces cerevisiae (strain ATCC 204508 / S288c) OX=559292 GN=ADE16 PE=1 SV=1	6.1	65681.7	3284.8	P54113	54	85.96	PUR91_YEAST	40051.1	73026.2	63045.7	92805.3	61604.5	67167.7	58707.7	73859.2	-0.352779	0.279798	0.887857
Cytochrome c oxidase assembly protein COX14 OS=Saccharomyces cerevisiae (strain ATCC 204508 / S288c) OX=559292 GN=COX14 PE=1 SV=1	7.53	7959.03	766.168	P39103	4	62.86	COX14_YEAST	2039	7689	6012	6228	7187	8297	5246.67	7237.33	-0.659239	0.280877	0.887857
Uncharacterized WD repeat-containing protein YNL035C OS=Saccharomyces cerevisiae (strain ATCC 204508 / S288c) OX=559292 GN=YNL035C PE=1 SV=1	5.06	44361.6	278.499	P53962	4	28.02	YND5_YEAST	2370	3710	5331	2108	2764	3305	3803.67	2725.67	0.427685	0.28106	0.887857
Signal recognition particle subunit SRP54 OS=Saccharomyces cerevisiae (strain ATCC 204508 / S288c) OX=559292 GN=SRP54 PE=1 SV=2	8.94	59852.7	383.409	P20424	15	57.67	SRP54_YEAST	18345	15544	19192	16793.3	14535	16770.3	17693.7	16032.9	0.139631	0.282069	0.887857
Histone H1 OS=Saccharomyces cerevisiae (strain ATCC 204508 / S288c) OX=559292 GN=HHO1 PE=1 SV=1	10.68	27860.6	616.045	P53551	12	48.45	H1_YEAST	14018.3	12343	14536	14529.3	15024.7	14233.3	13632.4	14595.8	-0.101638	0.282296	0.887857
60S acidic ribosomal protein P1-alpha OS=Saccharomyces cerevisiae (strain ATCC 204508 / S288c) OX=559292 GN=RPP1A PE=1 SV=4	3.54	10908	62499.1	P05318	6	76.42	RLA1_YEAST	478948	335446	484942	490352	493508	487364	433112	490408	-0.199377	0.282562	0.887857
Uncharacterized membrane protein YML131W OS=Saccharomyces cerevisiae (strain ATCC 204508 / S288c) OX=559292 GN=YML131W PE=1 SV=1	8.33	40147.2	487.34	Q03102	12	58.9	YMN1_YEAST	75153.7	70813	74483.3	71433.7	90298.3	79800.7	73483.3	80510.9	-0.125641	0.28272	0.887857
Vacuolar morphogenesis protein 10 OS=Saccharomyces cerevisiae (strain ATCC 204508 / S288c) OX=559292 GN=VAM10 PE=4 SV=1	5.62	11991.6	245.794	Q08474	2	26.32	VAM10_YEAST	9493	6749	6956	7590	6817	4687	7732.67	6364.67	0.292586	0.282929	0.887857
Alpha-soluble NSF attachment protein OS=Saccharomyces cerevisiae (strain ATCC 204508 / S288c) OX=559292 GN=SEC17 PE=1 SV=4	4.77	33202	2700.18	P32602	24	82.88	SEC17_YEAST	155430	55373	52082.7	47280.3	55681.7	52680.3	87628.4	51880.8	0.564149	0.283908	0.887857
Sphingolipid long chain base-responsive protein PIL1 OS=Saccharomyces cerevisiae (strain ATCC 204508 / S288c) OX=559292 GN=PIL1 PE=1 SV=1	4.34	38349.2	15842	P53252	25	88.79	PIL1_YEAST	219076	206380	226027	226610	232680	226280	217161	228523	-0.074479	0.284115	0.887857
Nucleolar protein 56 OS=Saccharomyces cerevisiae (strain ATCC 204508 / S288c) OX=559292 GN=NOP56 PE=1 SV=1	9.26	57092.3	4226.21	Q12460	48	77.98	NOP56_YEAST	86051	88687.3	95763	81631	82286	89917	90167.1	84611.3	0.0916757	0.285034	0.887857
Thiamine metabolism regulatory protein THI3 OS=Saccharomyces cerevisiae (strain ATCC 204508 / S288c) OX=559292 GN=THI3 PE=1 SV=1	5.92	68993.8	1203.49	Q07471	24	49.43	THI3_YEAST	38017.2	23189.9	30509	28998.4	10245.7	27368.5	30572	22204.2	0.57526	0.285674	0.887857
Aminopeptidase 2, mitochondrial OS=Saccharomyces cerevisiae (strain ATCC 204508 / S288c) OX=559292 GN=APE2 PE=1 SV=4	8.07	108154	2464.06	P32454	77	74.79	APE2_YEAST	162808	78247	81514	76005.3	77967.7	80212	107523	78061.7	0.375792	0.286559	0.887857
Nucleoporin NSP1 OS=Saccharomyces cerevisiae (strain ATCC 204508 / S288c) OX=559292 GN=NSP1 PE=1 SV=1	5.93	86516	391.479	P14907	33	60.63	NSP1_YEAST	23979	30577.3	33405	42444	28723.3	33267.7	29320.4	34811.7	-0.242528	0.286628	0.887857
Alpha,alpha-trehalose-phosphate synthase [UDP-forming] 56 kDa subunit OS=Saccharomyces cerevisiae (strain ATCC 204508 / S288c) OX=559292 GN=TPS1 PE=1 SV=2	5.66	56376	6634.81	Q00764	37	72.93	TPS1_YEAST	135804	149374	143202	135030	134102	137454	142793	135529	0.0743152	0.28688	0.887857
Probable 26S proteasome regulatory subunit p28 OS=Saccharomyces cerevisiae (strain ATCC 204508 / S288c) OX=559292 GN=NAS6 PE=1 SV=1	5.97	25844.4	448.156	P50086	5	48.25	PSD10_YEAST	10695	6398.33	9571.5	12720	9284.5	10121.5	8888.28	10708.7	-0.289266	0.287464	0.887857
60S ribosomal protein L33-B OS=Saccharomyces cerevisiae (strain ATCC 204508 / S288c) OX=559292 GN=RPL33B PE=1 SV=2	11.46	12168.1	24692.8	P41056	8	56.07	RL33B_YEAST	127719	137515	134051	137205	136835	147665	133095	140568	-0.0785837	0.287681	0.887857
Family of serine hydrolases 3 OS=Saccharomyces cerevisiae (strain ATCC 204508 / S288c) OX=559292 GN=FSH3 PE=2 SV=1	5.99	30532.4	499.68	Q99369	8	64.29	FSH3_YEAST		1882	3403	3503.67	2890	2941	2642.5	3111.56	-4.06105	0.288425	0.887857
60S ribosomal protein L42-A OS=Saccharomyces cerevisiae (strain ATCC 204508 / S288c) OX=559292 GN=RPL42A PE=1 SV=1	11.05	12496.7	5123.18	P0CX27	11	54.72	RL44A_YEAST	147332	155911	147153	162179	177127	146907	150132	162071	-0.106724	0.289034	0.887857
ER membrane protein complex subunit 2 OS=Saccharomyces cerevisiae (strain ATCC 204508 / S288c) OX=559292 GN=EMC2 PE=1 SV=1	5.43	34083.4	447.036	P47133	10	48.63	EMC2_YEAST	24808	19467.7	21367.3	26504.3	20532.7	28772.3	21881	25269.8	-0.200505	0.289086	0.887857
Rho GDP-dissociation inhibitor OS=Saccharomyces cerevisiae (strain ATCC 204508 / S288c) OX=559292 GN=RDI1 PE=1 SV=1	5.67	23138.2	1981.21	Q12434	12	57.92	GDIR_YEAST	20205.7	20943.3	22115	20614	24001	23401	21088	22672	-0.102333	0.289181	0.887857
Glutathione S-transferase 1 OS=Saccharomyces cerevisiae (strain ATCC 204508 / S288c) OX=559292 GN=GTT1 PE=1 SV=1	6.19	26794.8	1695.96	P40582	21	52.56	GST1_YEAST	19543.3	27679.7	25892.3	23229.3	31584.7	30990.3	24371.8	28601.4	-0.232978	0.289832	0.887857
Uncharacterized protein YIL002W-A OS=Saccharomyces cerevisiae (strain ATCC 204508 / S288c) OX=559292 GN=YIL002W-A PE=1 SV=1	4.32	7728.71	876.557	Q3E7Z5	9	100	YI002_YEAST	22730	13739.7	11430	22330	18465.3	17591.7	15966.6	19462.3	-0.340952	0.291199	0.887857
54S ribosomal protein L7, mitochondrial OS=Saccharomyces cerevisiae (strain ATCC 204508 / S288c) OX=559292 GN=MRPL7 PE=1 SV=2	10.07	33327.1	410.924	P36519	2	10.96	RM07_YEAST	11009	13560	11916	11476	7391	12095	12161.7	10320.7	0.264662	0.291393	0.887857
ATP synthase subunit H, mitochondrial OS=Saccharomyces cerevisiae (strain ATCC 204508 / S288c) OX=559292 GN=ATP14 PE=1 SV=1	4.43	14184.9	5280.61	Q12349	6	65.32	ATP14_YEAST	84892	130584	90472.3	126242	103740	125004	101983	118329	-0.235632	0.292691	0.887857
Protein PET122, mitochondrial OS=Saccharomyces cerevisiae (strain ATCC 204508 / S288c) OX=559292 GN=PET122 PE=1 SV=2	10.04	29212.3	265.127	P10355	2	30.71	PT122_YEAST	14461	11487	7967	10187	5900	9885	11305	8657.33	0.385108	0.292969	0.887857
FK506-binding nuclear protein OS=Saccharomyces cerevisiae (strain ATCC 204508 / S288c) OX=559292 GN=FPR3 PE=1 SV=2	4.16	46553.2	2565.25	P38911	16	35.28	FKBP3_YEAST	42789.1	63572.6	97682	58097.7	34056.1	52901.3	68014.6	48351.7	0.448007	0.293293	0.887857
Peptidyl-prolyl cis-trans isomerase CPR6 OS=Saccharomyces cerevisiae (strain ATCC 204508 / S288c) OX=559292 GN=CPR6 PE=1 SV=1	5.76	42471.2	2803.4	P53691	27	84.1	PPID_YEAST	122295	103348	104222	107444	98689	98539	109955	101557	0.111405	0.293417	0.887857
37S ribosomal protein S19, mitochondrial OS=Saccharomyces cerevisiae (strain ATCC 204508 / S288c) OX=559292 GN=RSM19 PE=1 SV=1	10.97	10275.1	908.938	P53733	5	57.14	RT19_YEAST	5603	6302	6571.67	6541.33	6414	6761	6158.89	6572.11	-0.0965767	0.293967	0.887857
PAN2-PAN3 deadenylation complex subunit PAN3 OS=Saccharomyces cerevisiae (strain ATCC 204508 / S288c) OX=559292 GN=PAN3 PE=1 SV=1	5.96	76968	248.304	P36102	4	19.59	PAN3_YEAST	5221	123730	4928	4928.5	4881.5	4462	44626.3	4757.33	1.62996	0.294444	0.887857
Ubiquitin carboxyl-terminal hydrolase RPN11 OS=Saccharomyces cerevisiae (strain ATCC 204508 / S288c) OX=559292 GN=RPN11 PE=1 SV=1	5.76	34455.4	1386.4	P43588	19	67.65	RPN11_YEAST	40020	39036.7	36398	38582.7	33812	35901	38484.9	36098.6	0.0932968	0.294791	0.887857
Ribonucleoside-diphosphate reductase small chain 2 OS=Saccharomyces cerevisiae (strain ATCC 204508 / S288c) OX=559292 GN=RNR4 PE=1 SV=1	4.93	40168.8	14130.2	P49723	45	81.74	RIR4_YEAST	226311	240359	249981	245839	260866	249463	238884	252056	-0.0781772	0.295105	0.887857
54S ribosomal protein L8, mitochondrial OS=Saccharomyces cerevisiae (strain ATCC 204508 / S288c) OX=559292 GN=MRPL8 PE=1 SV=4	10.21	27059.4	348.446	P22353	6	34.03	RM08_YEAST	3823	6666	3914.67		3772.33	4092.5	4801.22	3932.42	4.21933	0.29533	0.887857
Oxysterol-binding protein homolog 7 OS=Saccharomyces cerevisiae (strain ATCC 204508 / S288c) OX=559292 GN=OSH7 PE=1 SV=1	6.8	49861.8	510.366	P38755	19	62.47	OSH7_YEAST	26145	28976.7	33202.3	26985	28481.3	24629	29441.3	26698.4	0.136722	0.29603	0.887857
Mitochondrial distribution and morphology protein 12 OS=Saccharomyces cerevisiae (strain ATCC 204508 / S288c) OX=559292 GN=MDM12 PE=1 SV=2	4.11	30956.8	436.685	Q92328	4	42.8	MDM12_YEAST		8459	8525	8815	7804	14886.3	8492	10501.8	-4.59793	0.296631	0.887857
Factor arrest protein 8 OS=Saccharomyces cerevisiae (strain ATCC 204508 / S288c) OX=559292 GN=FAR8 PE=1 SV=1	4.92	59415.3	202.086	Q05040	2	18.93	FAR8_YEAST	2780	52383	44750.5	51717.5	50962.5	50516	33304.5	51065.3	-1.45073	0.296905	0.887857
26S proteasome regulatory subunit RPN1 OS=Saccharomyces cerevisiae (strain ATCC 204508 / S288c) OX=559292 GN=RPN1 PE=1 SV=3	4.32	109949	1123.71	P38764	64	64.35	RPN1_YEAST	54017.7	55444.7	76766	56589.3	45601.3	57177.7	62076.1	53122.8	0.213293	0.296941	0.887857
Inhibitory regulator protein IRA2 OS=Saccharomyces cerevisiae (strain ATCC 204508 / S288c) OX=559292 GN=IRA2 PE=1 SV=2	6.59	353836	601.376	P19158	62	38.1	IRA2_YEAST	50058.7	76419.7	54270.7	30033.3	52937	59311.7	60249.7	47427.3	0.379518	0.297777	0.887857
26S proteasome complex subunit SEM1 OS=Saccharomyces cerevisiae (strain ATCC 204508 / S288c) OX=559292 GN=SEM1 PE=1 SV=1	3.95	10386.2	1521.99	O94742	4	41.57	SEM1_YEAST	22065.7	28527	15950	19220	17108		22180.9	18164	4.96606	0.297794	0.887857
IML2-like protein YKR018C OS=Saccharomyces cerevisiae (strain ATCC 204508 / S288c) OX=559292 GN=YKR018C PE=1 SV=1	4.87	82152.9	575.221	P36114	52	67.72	YKR18_YEAST	30186	27269	24440.3	24360.3	26174	24899.7	27298.4	25144.7	0.113866	0.297876	0.887857
Diphthine methyl ester synthase OS=Saccharomyces cerevisiae (strain ATCC 204508 / S288c) OX=559292 GN=DPH5 PE=1 SV=1	4.63	34132.6	629.995	P32469	13	60.33	DPH5_YEAST	14268.7	24241.3	25092.7	19687	27525	35576	21200.9	27596	-0.383751	0.298487	0.887857
Ubiquitin domain-containing protein DSK2 OS=Saccharomyces cerevisiae (strain ATCC 204508 / S288c) OX=559292 GN=DSK2 PE=1 SV=2	4.59	39345.8	1734.94	P48510	20	53.35	DSK2_YEAST	58892.7	44952.3	49258.7	49570.3	43521.7	44575.3	51034.6	45889.1	0.146465	0.298651	0.887857
Cell division control protein 3 OS=Saccharomyces cerevisiae (strain ATCC 204508 / S288c) OX=559292 GN=CDC3 PE=1 SV=3	5.17	60225.5	982.564	P32457	27	55.58	CDC3_YEAST	49068	24495.7	27106	27621	23592.3	24627.7	33556.6	25280.3	0.340509	0.298875	0.887857
Mitochondrial peculiar membrane protein 1 OS=Saccharomyces cerevisiae (strain ATCC 204508 / S288c) OX=559292 GN=MPM1 PE=1 SV=1	5.49	28584.1	1671.47	P40364	19	81.75	MPM1_YEAST	20502.7	110330	123525	111592	129645	120989	84785.9	120742	-0.882367	0.299262	0.887857
Nucleolar protein 58 OS=Saccharomyces cerevisiae (strain ATCC 204508 / S288c) OX=559292 GN=NOP58 PE=1 SV=1	9.36	57013.3	2760.62	Q12499	46	72.41	NOP58_YEAST	95461	105362	92180.7	76530.3	99902.7	89962	97667.8	88798.3	0.143593	0.300632	0.887857
Aminomethyltransferase, mitochondrial OS=Saccharomyces cerevisiae (strain ATCC 204508 / S288c) OX=559292 GN=GCV1 PE=1 SV=2	9.13	44640.2	577.36	P48015	18	64.75	GCST_YEAST	23625.3	23397.3	26965.3	23918.3	21619	23364	24662.7	22967.1	0.101023	0.300753	0.887857
LAS seventeen-binding protein 3 OS=Saccharomyces cerevisiae (strain ATCC 204508 / S288c) OX=559292 GN=LSB3 PE=1 SV=3	8.3	49401.2	577.451	P43603	11	35.73	LSB3_YEAST	9773.33	7911.33	14440	9806	7621.67	8091	10708.2	8506.22	0.294865	0.300773	0.887857
Dihydrofolate reductase OS=Saccharomyces cerevisiae (strain ATCC 204508 / S288c) OX=559292 GN=DFR1 PE=1 SV=2	7.97	24432.1	351.318	P07807	9	60.19	DYR_YEAST		13410.3	9871	12150	15339	12431.3	11640.7	13306.8	-4.69844	0.300895	0.887857
Protein phosphatase 1 regulatory subunit SDS22 OS=Saccharomyces cerevisiae (strain ATCC 204508 / S288c) OX=559292 GN=SDS22 PE=1 SV=1	5.19	38944.4	1090.4	P36047	25	87.57	SDS22_YEAST	23846	19633.3	21422.3	23366.7	72745.3	20911.7	21633.9	39007.9	-0.608465	0.301047	0.887857
H/ACA ribonucleoprotein complex subunit GAR1 OS=Saccharomyces cerevisiae (strain ATCC 204508 / S288c) OX=559292 GN=GAR1 PE=1 SV=1	11.86	21651.5	1957.67	P28007	7	38.54	GAR1_YEAST	39329.3	40419	42935	38835.7	34238.7	41094	40894.4	38056.1	0.10695	0.301172	0.887857
Replication factor A protein 2 OS=Saccharomyces cerevisiae (strain ATCC 204508 / S288c) OX=559292 GN=RFA2 PE=1 SV=1	4.66	30278.3	3020.12	P26754	12	70.33	RFA2_YEAST	20588	17674.7	17811	8286.67	18246	18354.3	18691.2	14962.3	0.407864	0.301896	0.887857
Endopolyphosphatase OS=Saccharomyces cerevisiae (strain ATCC 204508 / S288c) OX=559292 GN=PPN1 PE=1 SV=1	6.43	78629.6	262.298	Q04119	7	25.67	PPN1_YEAST	11809	14429	19001	16544		10078	15079.7	13311	4.7484	0.302177	0.887857
Endosomal protein P24B OS=Saccharomyces cerevisiae (strain ATCC 204508 / S288c) OX=559292 GN=EMP24 PE=1 SV=1	6.34	23503.4	763.179	P32803	6	40.39	EMP24_YEAST	16908	23341.3	24649.7	21224.3	32752	24393	21633	26123.1	-0.267191	0.302187	0.887857
Flippase kinase 1 OS=Saccharomyces cerevisiae (strain ATCC 204508 / S288c) OX=559292 GN=FPK1 PE=1 SV=1	7.88	101003	255.129	P53739	5	21.28	FPK1_YEAST	29759.3	25575.3	25387.3	38995.5	27160.7	27708	26907.3	31288.1	-0.200968	0.30237	0.887857
Mediator of RNA polymerase II transcription subunit 12 OS=Saccharomyces cerevisiae (strain ATCC 204508 / S288c) OX=559292 GN=SRB8 PE=1 SV=2	6.04	168116	412.683	P25648	15	23.2	SRB8_YEAST	3733	3160	6148.67		3556	3856	4347.22	3706	4.12309	0.302375	0.887857
Protein SUR7 OS=Saccharomyces cerevisiae (strain ATCC 204508 / S288c) OX=559292 GN=SUR7 PE=1 SV=1	7.24	34115.1	709.263	P54003	9	51.66	SUR7_YEAST	10502	11770.3	11993	12227	12317.3	11795.7	11421.8	12113.3	-0.0869942	0.302852	0.887857
Peptidyl-tRNA hydrolase OS=Saccharomyces cerevisiae (strain ATCC 204508 / S288c) OX=559292 GN=PTH1 PE=1 SV=1	10.16	21264.3	273.946	P38876	4	46.84	PTH_YEAST		10102	7675.33	8930	9686	11311	8888.67	9975.67	-4.5411	0.303035	0.887857
Alpha-mannosidase OS=Saccharomyces cerevisiae (strain ATCC 204508 / S288c) OX=559292 GN=AMS1 PE=1 SV=2	6.85	125469	262.816	P22855	17	28.99	MAN1_YEAST	9999.33	10539.3	15167.3	10896	18257.7	15124	11902	14759.2	-0.304139	0.304018	0.887857
Tryptophan--tRNA ligase, cytoplasmic OS=Saccharomyces cerevisiae (strain ATCC 204508 / S288c) OX=559292 GN=WRS1 PE=1 SV=1	6.36	49692.6	1402.35	Q12109	43	82.18	SYWC_YEAST	38292.3	44104	43868	41837.7	36165.7	38991.7	42088.1	38998.3	0.109512	0.304431	0.887857
GTP-binding protein YPT7 OS=Saccharomyces cerevisiae (strain ATCC 204508 / S288c) OX=559292 GN=YPT7 PE=1 SV=1	4.59	23270.9	2515.94	P32939	18	91.35	YPT7_YEAST	31130.3	30352.7	30681	35702.3	30615	31963	30721.3	32760.1	-0.0897206	0.305017	0.887857
Hsp90 co-chaperone Cdc37 OS=Saccharomyces cerevisiae (strain ATCC 204508 / S288c) OX=559292 GN=CDC37 PE=1 SV=2	4.75	58385.2	1223.15	P06101	47	85.18	CDC37_YEAST	47612.7	46968.3	34915	39649.3	66161.3	52511.7	43165.3	52774.1	-0.273008	0.305904	0.887857
Glutamyl-tRNA(Gln) amidotransferase subunit A, mitochondrial OS=Saccharomyces cerevisiae (strain ATCC 204508 / S288c) OX=559292 GN=HER2 PE=1 SV=1	8.75	51260.8	262.399	Q03557	11	41.81	GATA_YEAST	38387.3	4469	6309.5	8700	4139	3097	16388.6	5312	1.09283	0.306659	0.887857
RNA polymerase I-specific transcription initiation factor RRN10 OS=Saccharomyces cerevisiae (strain ATCC 204508 / S288c) OX=559292 GN=RRN10 PE=1 SV=1	4.89	16675.8	350.261	P38204	2	21.38	RRN10_YEAST		4454	5145	4438	5232	6049	4799.5	5239.67	-4.19391	0.307399	0.887857
Phosphoglycerate kinase OS=Saccharomyces cerevisiae (strain ATCC 204508 / S288c) OX=559292 GN=PGK1 PE=1 SV=2	7.57	44795.5	75396.3	P00560	57	93.75	PGK_YEAST	1.07091e+06	1019563	1008377	985881	995218	983724	1.03295e+06	988274	0.0633094	0.307502	0.887857
Protein CASP OS=Saccharomyces cerevisiae (strain ATCC 204508 / S288c) OX=559292 GN=COY1 PE=1 SV=2	5.71	77571.1	602.163	P34237	32	71.28	CASP_YEAST	397404	426578	464482	40612.3	411331	425587	429488	292510	1.15642	0.307594	0.887857
Ubiquitin-conjugating enzyme E2-16 kDa OS=Saccharomyces cerevisiae (strain ATCC 204508 / S288c) OX=559292 GN=UBC5 PE=1 SV=1	6.33	16451.7	1041.35	P15732	4	39.86	UBC5_YEAST	2233.66	2455.09	3190.59		2718.43	2147.43	2626.44	2432.93	3.84996	0.308288	0.887857
Transcription elongation factor SPT6 OS=Saccharomyces cerevisiae (strain ATCC 204508 / S288c) OX=559292 GN=SPT6 PE=1 SV=1	4.7	168691	250.534	P23615	19	18.19	SPT6_YEAST	16107.3	288691	15420	15298	15000	15792.7	106739	15363.6	1.43544	0.308636	0.887857
U6 snRNA-associated Sm-like protein LSm7 OS=Saccharomyces cerevisiae (strain ATCC 204508 / S288c) OX=559292 GN=LSM7 PE=1 SV=2	9.74	13006.1	701.485	P53905	4	36.52	LSM7_YEAST	17399	13763	14685.5	15380.5	14144.5	10468	15282.5	13331	0.208938	0.309205	0.887857
Hydroxymethylpyrimidine/phosphomethylpyrimidine kinase THI21 OS=Saccharomyces cerevisiae (strain ATCC 204508 / S288c) OX=559292 GN=THI21 PE=1 SV=1	5.54	62303.8	319.088	Q08975	9	27.77	THI21_YEAST	16680	11759	9594	13672	9561		12677.7	11616.5	4.60448	0.309843	0.887857
ATP-dependent RNA helicase SUB2 OS=Saccharomyces cerevisiae (strain ATCC 204508 / S288c) OX=559292 GN=SUB2 PE=1 SV=1	5.2	50651.2	4829.41	Q07478	39	80.49	SUB2_YEAST	186549	151924	202928	185603	205651	204636	180467	198630	-0.1472	0.310232	0.887857
GTP-binding protein YPT6 OS=Saccharomyces cerevisiae (strain ATCC 204508 / S288c) OX=559292 GN=YPT6 PE=1 SV=1	5.51	24583.7	1391.38	Q99260	7	28.84	YPT6_YEAST	5760	4003.67	3215	4007.33	3877		4326.22	3942.17	4.07358	0.310518	0.887857
ER membrane protein complex subunit 4 OS=Saccharomyces cerevisiae (strain ATCC 204508 / S288c) OX=559292 GN=EMC4 PE=1 SV=1	9.92	21459.9	351.909	P53073	6	38.42	EMC4_YEAST	9705	12357	9628		9909.67	9765	10563.3	9837.33	4.51422	0.310729	0.887857
Arginine--tRNA ligase, mitochondrial OS=Saccharomyces cerevisiae (strain ATCC 204508 / S288c) OX=559292 GN=MSR1 PE=3 SV=3	9.67	74036.3	228.783	P38714	3	29.86	SYRM_YEAST		6808.65	7544	9155	7200	6613.44	7176.33	7656.15	-4.35041	0.311662	0.887857
DNA-directed RNA polymerase III subunit RPC10 OS=Saccharomyces cerevisiae (strain ATCC 204508 / S288c) OX=559292 GN=RPC11 PE=1 SV=1	4.66	12969.4	450.92	Q04307	3	31.82	RPC10_YEAST	6670	7048	6675	3623		11091	6797.67	7357	4.31035	0.312028	0.887857
Protein NRD1 OS=Saccharomyces cerevisiae (strain ATCC 204508 / S288c) OX=559292 GN=NRD1 PE=1 SV=1	9.44	64144	330.049	P53617	6	21.57	NRD1_YEAST	7006.33	8191	8035.33	8468.67	7750.33	8758.33	7744.22	8325.78	-0.105984	0.312132	0.887857
Coatomer subunit zeta OS=Saccharomyces cerevisiae (strain ATCC 204508 / S288c) OX=559292 GN=RET3 PE=1 SV=1	4.85	21687.7	1856.17	P53600	12	59.79	COPZ_YEAST	20856	37919.3	34533.7	37285.3	34326.7	38395	31103	36669	-0.282475	0.312194	0.887857
Inosine-5'-monophosphate dehydrogenase 2 OS=Saccharomyces cerevisiae (strain ATCC 204508 / S288c) OX=559292 GN=IMD2 PE=1 SV=1	8.57	56986.3	7560.15	P38697	37	64.44	IMDH2_YEAST	13406.4	17357.9	9350.55	8151.05	14305.7	8504.64	13371.6	10320.4	0.377858	0.312287	0.887857
Mitochondrial outer membrane protein OM14 OS=Saccharomyces cerevisiae (strain ATCC 204508 / S288c) OX=559292 GN=OM14 PE=1 SV=1	8.93	14894.8	2937.73	P38325	5	67.16	OM14_YEAST	71942	93389	46216.5	74310	37346.3	46090.7	70515.8	52582.3	0.426492	0.313647	0.887857
Protein RFS1 OS=Saccharomyces cerevisiae (strain ATCC 204508 / S288c) OX=559292 GN=RFS1 PE=1 SV=1	4.98	23092.1	2583.79	P38234	14	87.14	RFS1_YEAST	45609.3	36894.7	37371	30802	39441.7	37231.3	39958.3	35825	0.158462	0.313928	0.887857
3-hydroxy-3-methylglutaryl-coenzyme A reductase 1 OS=Saccharomyces cerevisiae (strain ATCC 204508 / S288c) OX=559292 GN=HMG1 PE=1 SV=1	7.92	116595	294.008	P12683	13	19.73	HMDH1_YEAST	14329.7	12097	17718.3	13075.5	12553.8	13089.4	14715	12906.2	0.171825	0.314258	0.887857
6-phosphogluconolactonase-like protein 2 OS=Saccharomyces cerevisiae (strain ATCC 204508 / S288c) OX=559292 GN=SOL2 PE=1 SV=2	6.4	34786.4	587.118	P37262	15	73.02	SOL2_YEAST	9890.26	4759.33	8833.67	6234.17	5813	5668.5	7827.75	5905.22	0.339071	0.314404	0.887857
Alpha-1,2-mannosyltransferase MNN5 OS=Saccharomyces cerevisiae (strain ATCC 204508 / S288c) OX=559292 GN=MNN5 PE=1 SV=2	6.41	67603.6	299.231	P46982	7	31.06	MNN5_YEAST	10091	9984.5	10732	12226	10778	10157.3	10269.2	11053.8	-0.102595	0.31534	0.887857
25S rRNA (uridine(2843)-N(3))-methyltransferase OS=Saccharomyces cerevisiae (strain ATCC 204508 / S288c) OX=559292 GN=BMT6 PE=1 SV=1	7.89	42440.5	246.164	Q12291	6	41.92	BMT6_YEAST		8144	12231.5	6327.5	12916	13804	10187.8	11015.8	-4.48913	0.315414	0.887857
Glyceraldehyde-3-phosphate dehydrogenase 3 OS=Saccharomyces cerevisiae (strain ATCC 204508 / S288c) OX=559292 GN=TDH3 PE=1 SV=3	6.51	35860.8	57677.2	P00359	49	93.37	G3P3_YEAST	843529	1.13885e+06	1.27381e+06	898416	778042	1.07904e+06	1.0854e+06	918500	0.232704	0.31574	0.887857
Acetolactate synthase catalytic subunit, mitochondrial OS=Saccharomyces cerevisiae (strain ATCC 204508 / S288c) OX=559292 GN=ILV2 PE=1 SV=1	8.79	75108	5595.96	P07342	45	60.99	ILVB_YEAST	137950	108586	113577	130270	92148	92291.7	120038	104903	0.206285	0.316071	0.887857
Protein ISD11 OS=Saccharomyces cerevisiae (strain ATCC 204508 / S288c) OX=559292 GN=ISD11 PE=1 SV=1	10.72	11266.1	1508.65	Q6Q560	13	84.04	ISD11_YEAST	17044	19478.3	19433.3	10583	17985.3	18851.7	18651.9	15806.7	0.282115	0.316319	0.887857
ER membrane protein complex subunit 1 OS=Saccharomyces cerevisiae (strain ATCC 204508 / S288c) OX=559292 GN=EMC1 PE=1 SV=1	4.99	87523.7	451.098	P25574	17	32.63	EMC1_YEAST	50056.3	47947	41016.7	42268.3	44111.3	42359.7	46340	42913.1	0.105926	0.316686	0.887857
Protein UPS2, mitochondrial OS=Saccharomyces cerevisiae (strain ATCC 204508 / S288c) OX=559292 GN=UPS2 PE=1 SV=1	8.23	26734.5	480.575	P35200	2	20.87	UPS2_YEAST	2989	3872	4089	3311		3828	3650	3569.5	3.9556	0.317398	0.887857
Enolase 2 OS=Saccharomyces cerevisiae (strain ATCC 204508 / S288c) OX=559292 GN=ENO2 PE=1 SV=2	5.59	46971.3	58115.2	P00925	60	93.82	ENO2_YEAST	839291	1.058e+06	1.17899e+06	1.05399e+06	1.18629e+06	1.1807e+06	1.02543e+06	1.14033e+06	-0.165276	0.317631	0.887857
Superoxide dismutase 1 copper chaperone OS=Saccharomyces cerevisiae (strain ATCC 204508 / S288c) OX=559292 GN=CCS1 PE=1 SV=1	6.24	27729.1	1585.85	P40202	14	78.71	CCS1_YEAST	26361	35001	21365.7	24455	24558.3	20165.7	27575.9	23059.7	0.234276	0.31767	0.887857
Signal transduction protein MDG1 OS=Saccharomyces cerevisiae (strain ATCC 204508 / S288c) OX=559292 GN=MDG1 PE=1 SV=1	5.53	40278.1	1581.94	P53885	24	63.93	MDG1_YEAST	27623.3	20549	24770.3	60164.3	22589.3	26780.3	24314.2	36511.3	-0.457372	0.318982	0.887857
GLC7-interacting protein 3 OS=Saccharomyces cerevisiae (strain ATCC 204508 / S288c) OX=559292 GN=GIP3 PE=1 SV=1	7.1	141690	493.171	Q03016	13	25.86	GIP3_YEAST					133924		0	133924	-5.67702	0.319574	0.887857
Zinc finger protein MSN2 OS=Saccharomyces cerevisiae (strain ATCC 204508 / S288c) OX=559292 GN=MSN2 PE=1 SV=1	6.09	78146.3	285.548	P33748	5	16.05	MSN2_YEAST	68760.7						68760.7	0	5.35644	0.319576	0.887857
Putative glutamine--fructose-6-phosphate aminotransferase [isomerizing] OS=Saccharomyces cerevisiae (strain ATCC 204508 / S288c) OX=559292 GN=YMR084W PE=3 SV=1	5.77	29671.5	346.949	A2P2R3	2	20.61	YM084_YEAST						28180.5	0	28180.5	-4.92749	0.31958	0.887857
Zinc finger protein STP4 OS=Saccharomyces cerevisiae (strain ATCC 204508 / S288c) OX=559292 GN=STP4 PE=1 SV=2	9.19	55108.3	290.244	Q07351	4	23.67	STP4_YEAST					22084.3		0	22084.3	-4.81027	0.319582	0.887857
ATP-dependent permease PDR15 OS=Saccharomyces cerevisiae (strain ATCC 204508 / S288c) OX=559292 GN=PDR15 PE=1 SV=1	7.81	173910	336.089	Q04182	7	16.94	PDR15_YEAST			10907				10907	0	4.47103	0.319586	0.887857
Sulfite reductase [NADPH] flavoprotein component OS=Saccharomyces cerevisiae (strain ATCC 204508 / S288c) OX=559292 GN=MET10 PE=1 SV=2	4.98	114943	266.453	P39692	8	26.67	MET10_YEAST				8483			0	8483	-4.35018	0.319588	0.887857
Putative uncharacterized protein YLL019W-A OS=Saccharomyces cerevisiae (strain ATCC 204508 / S288c) OX=559292 GN=YLL019W-A PE=5 SV=1	12.41	3540.13	727.017	Q8TGM8	2	100	YL019_YEAST						8232.5	0	8232.5	-4.33576	0.319588	0.887857
Bud site selection protein 20 OS=Saccharomyces cerevisiae (strain ATCC 204508 / S288c) OX=559292 GN=BUD20 PE=1 SV=1	9.26	18631	435.031	Q08004	2	22.89	BUD20_YEAST					8074.5		0	8074.5	-4.32645	0.319589	0.887857
Uncharacterized endoplasmic reticulum membrane protein YMR122W-A OS=Saccharomyces cerevisiae (strain ATCC 204508 / S288c) OX=559292 GN=YMR122W-A PE=1 SV=1	10.63	7980.9	339.709	Q3E842	2	100	YM122_YEAST				7476			0	7476	-4.28941	0.319589	0.887857
DASH complex subunit HSK3 OS=Saccharomyces cerevisiae (strain ATCC 204508 / S288c) OX=559292 GN=HSK3 PE=1 SV=1	8.65	8145.27	305.699	P69852	2	31.88	HSK3_YEAST		7473					7473	0	4.28922	0.319589	0.887857
Co-chaperone protein SBA1 OS=Saccharomyces cerevisiae (strain ATCC 204508 / S288c) OX=559292 GN=SBA1 PE=1 SV=3	4.26	24138.8	593.12	P28707	5	19.44	SBA1_YEAST			6877.67				6877.67	0	4.2493	0.31959	0.887857
Mating factor alpha-2 OS=Saccharomyces cerevisiae (strain ATCC 204508 / S288c) OX=559292 GN=MF(ALPHA)2 PE=1 SV=1	4.62	13271.1	262.316	P32435	2	17.5	MFAL2_YEAST					6671		0	6671	-4.23463	0.31959	0.887857
Maltose fermentation regulatory protein MAL13 OS=Saccharomyces cerevisiae (strain ATCC 204508 / S288c) OX=559292 GN=MAL13 PE=3 SV=1	6.14	55408.8	291.217	P53338	4	20.08	MAL13_YEAST		6265.67					6265.67	0	4.20449	0.319591	0.887857
Protein MEH1 OS=Saccharomyces cerevisiae (strain ATCC 204508 / S288c) OX=559292 GN=MEH1 PE=1 SV=1	4.7	20356.2	267.342	Q02205	2	40.22	MEH1_YEAST						6214	0	6214	-4.20051	0.319591	0.887857
Pheromone-regulated membrane protein 9 OS=Saccharomyces cerevisiae (strain ATCC 204508 / S288c) OX=559292 GN=PRM9 PE=1 SV=1	8.06	35358.4	237.871	P39551	2	33.22	PRM9_YEAST						6157.9	0	6157.9	-4.19615	0.319591	0.887857
Uncharacterized membrane protein YNL143C OS=Saccharomyces cerevisiae (strain ATCC 204508 / S288c) OX=559292 GN=YNL143C PE=1 SV=1	10.61	15319	256.472	P53908	4	50.77	YNO3_YEAST		5941					5941	0	4.17891	0.319591	0.887857
mRNA cleavage and polyadenylation factor CLP1 OS=Saccharomyces cerevisiae (strain ATCC 204508 / S288c) OX=559292 GN=CLP1 PE=1 SV=1	5.49	50568	262.595	Q08685	2	23.37	CLP1_YEAST						5788	0	5788	-4.16637	0.319591	0.887857
Cytochrome c oxidase assembly factor 3, mitochondrial OS=Saccharomyces cerevisiae (strain ATCC 204508 / S288c) OX=559292 GN=COA3 PE=1 SV=1	9.72	9881.58	311.818	Q3E7B2	2	16.47	COA3_YEAST						5569.5	0	5569.5	-4.14786	0.319592	0.887857
Folylpolyglutamate synthase OS=Saccharomyces cerevisiae (strain ATCC 204508 / S288c) OX=559292 GN=MET7 PE=1 SV=1	9.12	62436.7	273.879	Q08645	2	15.88	FOLE_YEAST						5340.5	0	5340.5	-4.12768	0.319592	0.887857
Sporulation-specific protein 73 OS=Saccharomyces cerevisiae (strain ATCC 204508 / S288c) OX=559292 GN=SPO73 PE=3 SV=1	8.58	16654.9	1014.67	P40031	5	36.36	SPO73_YEAST				5256.67			0	5256.67	-4.12007	0.319592	0.887857
RNA polymerase II-associated protein 1 OS=Saccharomyces cerevisiae (strain ATCC 204508 / S288c) OX=559292 GN=PAF1 PE=1 SV=1	4.61	51801	283.078	P38351	3	35.96	PAF1_YEAST						5095.67	0	5095.67	-4.10511	0.319593	0.887857
Glutathione-specific gamma-glutamylcyclotransferase OS=Saccharomyces cerevisiae (strain ATCC 204508 / S288c) OX=559292 GN=GCG1 PE=1 SV=1	5.72	26293.6	367.488	P32656	2	37.5	CHAC_YEAST		4897					4897	0	4.08599	0.319593	0.887857
DNA repair protein RAD5 OS=Saccharomyces cerevisiae (strain ATCC 204508 / S288c) OX=559292 GN=RAD5 PE=1 SV=1	5.92	134915	232.389	P32849	3	17.19	RAD5_YEAST						4844.67	0	4844.67	-4.08083	0.319593	0.887857
Peroxisome assembly protein 22 OS=Saccharomyces cerevisiae (strain ATCC 204508 / S288c) OX=559292 GN=PEX22 PE=1 SV=1	8.4	20162	296.399	P39718	3	38.33	PEX22_YEAST					4788.67		0	4788.67	-4.07524	0.319593	0.887857
Kinesin-like protein KIP3 OS=Saccharomyces cerevisiae (strain ATCC 204508 / S288c) OX=559292 GN=KIP3 PE=1 SV=1	6.68	91718	228.39	P53086	3	22.48	KIP3_YEAST		4708.67					4708.67	0	4.06714	0.319593	0.887857
Ribonucleases P/MRP protein subunit POP6 OS=Saccharomyces cerevisiae (strain ATCC 204508 / S288c) OX=559292 GN=POP6 PE=1 SV=1	9.62	18324	345.144	P53218	2	19.62	POP6_YEAST						4656	0	4656	-4.06173	0.319593	0.887857
DNA-directed RNA polymerase III subunit RPC5 OS=Saccharomyces cerevisiae (strain ATCC 204508 / S288c) OX=559292 GN=RPC37 PE=1 SV=1	4.19	32142.3	312.795	P36121	4	27.3	RPC5_YEAST	4513.33						4513.33	0	4.04677	0.319594	0.887857
Protein UPS1, mitochondrial OS=Saccharomyces cerevisiae (strain ATCC 204508 / S288c) OX=559292 GN=UPS1 PE=1 SV=1	10.14	20108	368.586	Q05776	2	28	UPS1_YEAST	4217						4217	0	4.01411	0.319594	0.887857
Putative transcriptional regulatory protein YJL206C OS=Saccharomyces cerevisiae (strain ATCC 204508 / S288c) OX=559292 GN=YJL206C PE=2 SV=1	7.92	87632.5	304.45	P39529	5	16.75	YJU6_YEAST			4062.33				4062.33	0	3.99615	0.319595	0.887857
Riboflavin kinase OS=Saccharomyces cerevisiae (strain ATCC 204508 / S288c) OX=559292 GN=FMN1 PE=1 SV=1	4.85	24651.2	420.017	Q03778	3	21.1	RIFK_YEAST				3976.67			0	3976.67	-3.9859	0.319595	0.887857
Mediator of RNA polymerase II transcription subunit 9 OS=Saccharomyces cerevisiae (strain ATCC 204508 / S288c) OX=559292 GN=CSE2 PE=1 SV=1	5.94	17433.4	329.775	P33308	2	51.01	MED9_YEAST		3773.5					3773.5	0	3.96069	0.319595	0.887857
Down-regulator of invasive growth 1 OS=Saccharomyces cerevisiae (strain ATCC 204508 / S288c) OX=559292 GN=DIG1 PE=1 SV=1	8.94	49413.3	295.367	Q03063	3	32.08	DIG1_YEAST						3713.33	0	3713.33	-3.95296	0.319596	0.887857
Elongator complex protein 5 OS=Saccharomyces cerevisiae (strain ATCC 204508 / S288c) OX=559292 GN=IKI1 PE=1 SV=1	4.53	35390.8	248.543	P38874	4	29.77	ELP5_YEAST					3438		0	3438	-3.91592	0.319596	0.887857
Phosphatase DCR2 OS=Saccharomyces cerevisiae (strain ATCC 204508 / S288c) OX=559292 GN=DCR2 PE=1 SV=1	5.47	66976.7	364.456	Q05924	5	16.44	DCR2_YEAST			3200.33				3200.33	0	3.88149	0.319597	0.887857
Signal recognition particle receptor subunit beta OS=Saccharomyces cerevisiae (strain ATCC 204508 / S288c) OX=559292 GN=SRP102 PE=1 SV=1	7.95	27145.2	329.087	P36057	3	29.1	SRPB_YEAST	3111.67						3111.67	0	3.86798	0.319598	0.887857
Spore membrane assembly protein 2 OS=Saccharomyces cerevisiae (strain ATCC 204508 / S288c) OX=559292 GN=SMA2 PE=1 SV=1	8.45	41213.9	593.486	Q04658	4	15.45	SMA2_YEAST		3080.33					3080.33	0	3.86311	0.319598	0.887857
Trans-aconitate 3-methyltransferase OS=Saccharomyces cerevisiae (strain ATCC 204508 / S288c) OX=559292 GN=TMT1 PE=1 SV=1	5.82	34939.4	268.182	P32643	5	38.13	TMT1_YEAST				3063.33			0	3063.33	-3.86045	0.319598	0.887857
Uncharacterized protein YBL071C-B OS=Saccharomyces cerevisiae (strain ATCC 204508 / S288c) OX=559292 GN=YBL071C-B PE=4 SV=1	9.74	3909.65	532.414	Q8TGU8	2	71.88	YB071_YEAST		2917					2917	0	3.83692	0.319598	0.887857
Sorting nexin MVP1 OS=Saccharomyces cerevisiae (strain ATCC 204508 / S288c) OX=559292 GN=MVP1 PE=1 SV=2	5.19	59827.8	228.561	P40959	3	32.09	MVP1_YEAST		2767.67					2767.67	0	3.81166	0.319599	0.887857
Putative alanyl-tRNA editing protein alaX OS=Saccharomyces cerevisiae (strain ATCC 204508 / S288c) OX=559292 GN=YNL040W PE=1 SV=1	6.1	51477.3	226.857	P53960	3	32.02	YNE0_YEAST		2584.67					2584.67	0	3.77877	0.3196	0.887857
Putative aryl-alcohol dehydrogenase YFL057C OS=Saccharomyces cerevisiae (strain ATCC 204508 / S288c) OX=559292 GN=YFL057C PE=5 SV=1	9.14	16595.1	311.548	P43546	2	26.97	YFL57_YEAST			2559				2559	0	3.77398	0.3196	0.887857
K(+)/H(+) antiporter 1 OS=Saccharomyces cerevisiae (strain ATCC 204508 / S288c) OX=559292 GN=KHA1 PE=1 SV=1	5.66	97567.3	324.622	P40309	3	7.1	KHA1_YEAST			2507.67				2507.67	0	3.76424	0.3196	0.887857
rRNA methyltransferase 2, mitochondrial OS=Saccharomyces cerevisiae (strain ATCC 204508 / S288c) OX=559292 GN=MRM2 PE=1 SV=1	9.23	37594.6	414.412	P53123	2	28.44	MRM2_YEAST			2493				2493	0	3.76142	0.3196	0.887857
NAP1-binding protein 2 OS=Saccharomyces cerevisiae (strain ATCC 204508 / S288c) OX=559292 GN=NBP2 PE=1 SV=1	3.8	26570.6	389.955	Q12163	2	18.64	NBP2_YEAST				2489.5			0	2489.5	-3.76074	0.3196	0.887857
EKC/KEOPS complex subunit BUD32 OS=Saccharomyces cerevisiae (strain ATCC 204508 / S288c) OX=559292 GN=BUD32 PE=1 SV=1	8.94	30107.5	236.381	P53323	3	24.9	BUD32_YEAST		2485.33					2485.33	0	3.75993	0.3196	0.887857
Anthranilate phosphoribosyltransferase OS=Saccharomyces cerevisiae (strain ATCC 204508 / S288c) OX=559292 GN=TRP4 PE=1 SV=1	6.19	41659.6	239.196	P07285	2	33.16	TRPD_YEAST						2359	0	2359	-3.73486	0.319601	0.887857
Putative uncharacterized protein YOR200W OS=Saccharomyces cerevisiae (strain ATCC 204508 / S288c) OX=559292 GN=YOR200W PE=5 SV=1	9.81	14840.4	295.441	Q08620	2	42.42	YO200_YEAST			2314				2314	0	3.7256	0.319601	0.887857
Mitotic spindle checkpoint component MAD2 OS=Saccharomyces cerevisiae (strain ATCC 204508 / S288c) OX=559292 GN=MAD2 PE=1 SV=1	5.08	22398.2	293.788	P40958	6	56.63	MAD2_YEAST					2115.33		0	2115.33	-3.68245	0.319602	0.887857
Mitogen-activated protein kinase FUS3 OS=Saccharomyces cerevisiae (strain ATCC 204508 / S288c) OX=559292 GN=FUS3 PE=1 SV=2	6.69	41114.3	261.661	P16892	2	15.3	FUS3_YEAST						2084.5	0	2084.5	-3.67539	0.319602	0.887857
Putative uncharacterized protein YDL034W OS=Saccharomyces cerevisiae (strain ATCC 204508 / S288c) OX=559292 GN=YDL034W PE=5 SV=1	9.28	13204.3	758.125	Q12448	2	47.37	YD034_YEAST		1950					1950	0	3.64333	0.319603	0.887857
Mediator of RNA polymerase II transcription subunit 21 OS=Saccharomyces cerevisiae (strain ATCC 204508 / S288c) OX=559292 GN=SRB7 PE=1 SV=1	4.72	16185.5	303.908	P47822	2	30	MED21_YEAST						1736.5	0	1736.5	-3.5876	0.319605	0.887857
Uncharacterized protein YLR407W OS=Saccharomyces cerevisiae (strain ATCC 204508 / S288c) OX=559292 GN=YLR407W PE=1 SV=2	9.41	25602.7	302.009	Q06070	2	42.11	YL407_YEAST						1663.5	0	1663.5	-3.56696	0.319605	0.887857
Uncharacterized protein YER034W OS=Saccharomyces cerevisiae (strain ATCC 204508 / S288c) OX=559292 GN=YER034W PE=1 SV=1	5.57	21190.6	272.542	P40022	2	25.41	YEM4_YEAST		1658.5					1658.5	0	3.56551	0.319605	0.887857
Ingression protein 1 OS=Saccharomyces cerevisiae (strain ATCC 204508 / S288c) OX=559292 GN=INN1 PE=1 SV=1	6.9	46510.8	270.921	P53901	4	27.63	INN1_YEAST					1653.33		0	1653.33	-3.56401	0.319605	0.887857
GCR1-dependent translation factor 1 OS=Saccharomyces cerevisiae (strain ATCC 204508 / S288c) OX=559292 GN=GDT1 PE=1 SV=1	5.12	30397.7	221.954	P38301	2	24.64	GDT1_YEAST						1624.5	0	1624.5	-3.55556	0.319606	0.887857
Putative uncharacterized protein YOR345C OS=Saccharomyces cerevisiae (strain ATCC 204508 / S288c) OX=559292 GN=YOR345C PE=5 SV=1	9.02	13096.2	263.008	Q08811	2	37.93	YO345_YEAST	1472.5						1472.5	0	3.50834	0.319607	0.887857
Putative uncharacterized protein YNL057W OS=Saccharomyces cerevisiae (strain ATCC 204508 / S288c) OX=559292 GN=YNL057W PE=5 SV=1	3.76	11628.2	644.375	P53948	3	30	YNF7_YEAST			1378.33				1378.33	0	3.47659	0.319608	0.887857
Protein SYC1 OS=Saccharomyces cerevisiae (strain ATCC 204508 / S288c) OX=559292 GN=SYC1 PE=1 SV=1	5.3	21093.9	256.184	Q08553	2	29.79	SYC1_YEAST		1377.5					1377.5	0	3.47629	0.319608	0.887857
Cytochrome c oxidase assembly protein COX20, mitochondrial OS=Saccharomyces cerevisiae (strain ATCC 204508 / S288c) OX=559292 GN=COX20 PE=1 SV=1	9.89	23872.1	411.016	Q04935	8	43.41	COX20_YEAST	19671	15682.3	37643	17029.3	16273	18743.5	24332.1	17348.6	0.386884	0.319945	0.887857
Importin subunit beta-2 OS=Saccharomyces cerevisiae (strain ATCC 204508 / S288c) OX=559292 GN=KAP104 PE=1 SV=1	4.31	104594	270.161	P38217	13	34.31	IMB2_YEAST	6822.33	8716.67	6911.33	8006.67	7804.67	8734.67	7483.44	8182	-0.13641	0.320113	0.887857
Uncharacterized protein YGL041W-A, mitochondrial OS=Saccharomyces cerevisiae (strain ATCC 204508 / S288c) OX=559292 GN=YGL041W-A PE=1 SV=2	10.42	18103.2	243.519	P0C5N3	2	33.12	YG41A_YEAST	5583	7217.5	6811	7159		5947	6537.17	6553	4.21817	0.320416	0.887857
Vacuolar aminopeptidase 1 OS=Saccharomyces cerevisiae (strain ATCC 204508 / S288c) OX=559292 GN=APE1 PE=1 SV=2	5.45	57377.9	1814.01	P14904	45	86.77	AMPL_YEAST	64508.3	60545.7	60811	69320.3	61426.7	65921	61955	65556	-0.0803455	0.320433	0.887857
ATP-dependent RNA helicase eIF4A OS=Saccharomyces cerevisiae (strain ATCC 204508 / S288c) OX=559292 GN=TIF1 PE=1 SV=3	4.83	44868.3	29203.4	P10081	37	71.9	IF4A_YEAST	447187	603206	379621	393237	407623	417647	476671	406169	0.204389	0.320445	0.887857
Heat shock protein homolog SSE2 OS=Saccharomyces cerevisiae (strain ATCC 204508 / S288c) OX=559292 GN=SSE2 PE=1 SV=3	5.3	77849	3416.38	P32590	58	69.26	HSP79_YEAST	192874	200441	204065	194394	202990	74894.5	199126	157426	0.472175	0.32057	0.887857
37S ribosomal protein S26, mitochondrial OS=Saccharomyces cerevisiae (strain ATCC 204508 / S288c) OX=559292 GN=RSM26 PE=1 SV=1	9.14	30337.6	1770.4	P47141	15	77.07	RT26_YEAST	10343.3	13217.3	9928.33	10812.7	9369.33	9751.33	11163	9977.78	0.152767	0.320636	0.887857
T-complex protein 1 subunit theta OS=Saccharomyces cerevisiae (strain ATCC 204508 / S288c) OX=559292 GN=CCT8 PE=1 SV=1	5.38	62004.6	1124.64	P47079	50	81.87	TCPQ_YEAST	209478	61558.7	216836	191700	221172	231383	162624	214752	-0.603615	0.320904	0.887857
40S ribosomal protein S29-B OS=Saccharomyces cerevisiae (strain ATCC 204508 / S288c) OX=559292 GN=RPS29B PE=1 SV=3	10.38	6955.83	31696.5	P41058	7	76.79	RS29B_YEAST	117748	127750	130913	133559	129122	133013	125470	131898	-0.0733832	0.321182	0.887857
Oligoribonuclease, mitochondrial OS=Saccharomyces cerevisiae (strain ATCC 204508 / S288c) OX=559292 GN=REX2 PE=1 SV=1	6.61	31098.4	452.412	P54964	4	36.43	ORN_YEAST	5307.5	9671.33	7270	7383	10198	9031	7416.28	8870.67	-0.288494	0.321552	0.887857
Putative uncharacterized protein YIL020C-A OS=Saccharomyces cerevisiae (strain ATCC 204508 / S288c) OX=559292 GN=YIL020C-A PE=5 SV=1	9.75	14349.6	254.209	A0A023PXM7	2	54.46	YIL20_YEAST		2495	2883	2468	3140	2383.5	2689	2663.83	-3.77564	0.32229	0.887857
Uncharacterized oxidoreductase YJR096W OS=Saccharomyces cerevisiae (strain ATCC 204508 / S288c) OX=559292 GN=YJR096W PE=1 SV=1	6.5	32686.3	433.183	P47137	11	54.26	YJ66_YEAST	9419.33	36074.3	13065	8434.67	12561	11850.7	19519.6	10948.8	0.607317	0.323314	0.887857
60S ribosome subunit biogenesis protein NIP7 OS=Saccharomyces cerevisiae (strain ATCC 204508 / S288c) OX=559292 GN=NIP7 PE=1 SV=1	9.63	20437.7	370.702	Q08962	5	68.51	NIP7_YEAST	4741	3115	3511.5		3824	3810	3789.17	3817	3.93261	0.323743	0.887857
Purine nucleoside phosphorylase OS=Saccharomyces cerevisiae (strain ATCC 204508 / S288c) OX=559292 GN=PNP1 PE=1 SV=1	6.89	34040.1	436.056	Q05788	5	42.12	PNPH_YEAST	11319	20330	19134	16854.5	9069.33	13234.7	16927.7	13052.8	0.373964	0.323891	0.887857
Acetolactate synthase small subunit, mitochondrial OS=Saccharomyces cerevisiae (strain ATCC 204508 / S288c) OX=559292 GN=ILV6 PE=1 SV=2	6.07	34329	4339	P25605	28	81.55	ILV6_YEAST	108559	101270	114663	100577	102065	104666	108164	102436	0.0768296	0.323955	0.887857
Protein SLY1 OS=Saccharomyces cerevisiae (strain ATCC 204508 / S288c) OX=559292 GN=SLY1 PE=1 SV=1	4.9	74792.8	267.392	P22213	10	19.82	SLY1_YEAST	3438.67	6028.33	3039	3024	2599	3882.67	4168.67	3168.56	0.348491	0.323999	0.887857
Reduced viability upon starvation protein 161 OS=Saccharomyces cerevisiae (strain ATCC 204508 / S288c) OX=559292 GN=RVS161 PE=1 SV=1	6.23	30421.6	2391.84	P25343	21	59.25	RV161_YEAST	49063.7	40606.7	45080.7	45942	80380	44473.7	44917	56931.9	-0.290235	0.324293	0.887857
Uncharacterized protein YGR130C OS=Saccharomyces cerevisiae (strain ATCC 204508 / S288c) OX=559292 GN=YGR130C PE=1 SV=1	4.77	92755.4	733.224	P53278	43	63.73	YG3A_YEAST	31783.3	28757	28509	34060	30815.3	30053.3	29683.1	31642.9	-0.0918806	0.324301	0.887857
Eukaryotic translation initiation factor eIF-1 OS=Saccharomyces cerevisiae (strain ATCC 204508 / S288c) OX=559292 GN=SUI1 PE=1 SV=1	8.23	12426.2	14422.2	P32911	11	79.63	SUI1_YEAST	102575	103421	96087.3	116099	105082	100422	100695	107201	-0.0884378	0.324475	0.887857
Multisite-specific tRNA:(cytosine-C(5))-methyltransferase OS=Saccharomyces cerevisiae (strain ATCC 204508 / S288c) OX=559292 GN=NCL1 PE=1 SV=1	7.02	78677.1	759.344	P38205	51	70.61	NCL1_YEAST	68453	70615.7	69946.7	74281.7	59186	60097.7	69671.8	64521.8	0.118594	0.324916	0.887857
Free methionine-R-sulfoxide reductase OS=Saccharomyces cerevisiae (strain ATCC 204508 / S288c) OX=559292 GN=YKL069W PE=1 SV=1	4.73	20076.5	452.566	P36088	5	38.89	FRMSR_YEAST		7567.67	7089	7992	10174	4467.33	7328.33	7544.44	-4.2418	0.324924	0.887857
Mitochondrial import receptor subunit TOM40 OS=Saccharomyces cerevisiae (strain ATCC 204508 / S288c) OX=559292 GN=TOM40 PE=1 SV=1	5.18	42266.6	4996.93	P23644	24	83.98	TOM40_YEAST	81996	124451	75375.3	86047.7	72625	74808.7	93940.9	77827.1	0.239447	0.324927	0.887857
Protein GAL3 OS=Saccharomyces cerevisiae (strain ATCC 204508 / S288c) OX=559292 GN=GAL3 PE=1 SV=2	6.53	58813.5	1054.01	P13045	24	64.04	GAL3_YEAST	56095	55227.7	53184	52344	67348	59908	54835.6	59866.7	-0.119382	0.324945	0.887857
Cytochrome c oxidase polypeptide VIII, mitochondrial OS=Saccharomyces cerevisiae (strain ATCC 204508 / S288c) OX=559292 GN=COX8 PE=1 SV=2	10.81	9020.74	1550.85	P04039	4	73.08	COX8_YEAST	72524	24566	24819	65008	34967	67146	40636.3	55707	-0.595765	0.325832	0.887857
Proteasome chaperone 1 OS=Saccharomyces cerevisiae (strain ATCC 204508 / S288c) OX=559292 GN=PBA1 PE=1 SV=2	4.5	31037.4	551.683	Q05778	3	23.55	POC1_YEAST	6984	7323	5992		6740.67	7351	6766.33	7045.83	4.19824	0.3261	0.887857
SRP-independent targeting protein 3 OS=Saccharomyces cerevisiae (strain ATCC 204508 / S288c) OX=559292 GN=PHO88 PE=1 SV=1	9.54	21194	4200.68	P38264	20	85.11	PHO88_YEAST	127925	81826.7	100354	92287.3	84116.3	90136.7	103369	88846.8	0.195395	0.3263	0.887857
Adenylate kinase OS=Saccharomyces cerevisiae (strain ATCC 204508 / S288c) OX=559292 GN=ADK1 PE=1 SV=2	5.96	24311.8	21841.7	P07170	33	93.24	KAD2_YEAST	272223	266926	279999	267412	248791	266284	273049	260829	0.0665612	0.327357	0.887857
Methionine aminopeptidase 1 OS=Saccharomyces cerevisiae (strain ATCC 204508 / S288c) OX=559292 GN=MAP1 PE=1 SV=2	7.78	44171.8	1089.78	Q01662	28	79.84	MAP1_YEAST	32544.7	26285.3	35685.7	30041.3	24754.3	29231	31505.2	28008.9	0.163293	0.328096	0.887857
Peroxisomal acyl-coenzyme A thioester hydrolase 1 OS=Saccharomyces cerevisiae (strain ATCC 204508 / S288c) OX=559292 GN=TES1 PE=1 SV=1	9.04	40316.8	374.77	P41903	10	44.99	PTE1_YEAST	55603.7	59974.7	56555.7	50983.3	54674.7	57356.3	57378	54338.1	0.0794498	0.328631	0.887857
Ribosome assembly protein SQT1 OS=Saccharomyces cerevisiae (strain ATCC 204508 / S288c) OX=559292 GN=SQT1 PE=1 SV=2	4.16	47794.3	402.248	P35184	6	31.55	SQT1_YEAST	9987.5	9558.67	12988.7	7759.33	10885	9649.67	10844.9	9431.33	0.201791	0.329102	0.887857
Cell division control protein 31 OS=Saccharomyces cerevisiae (strain ATCC 204508 / S288c) OX=559292 GN=CDC31 PE=1 SV=2	4.23	18808.1	535.489	P06704	5	40.37	CDC31_YEAST	9550	7277	5051		7605	7400	7292.67	7502.5	4.20232	0.329527	0.887857
Vacuolar ATPase assembly integral membrane protein VPH2 OS=Saccharomyces cerevisiae (strain ATCC 204508 / S288c) OX=559292 GN=VPH2 PE=1 SV=1	9.41	25400.7	363.366	P32341	5	37.67	VPH2_YEAST	3217	3161	3092	4142	2634	5329.67	3156.67	4035.22	-0.295595	0.330208	0.887857
Uncharacterized GTP-binding protein YGR210C OS=Saccharomyces cerevisiae (strain ATCC 204508 / S288c) OX=559292 GN=YGR210C PE=1 SV=1	8.35	45499.2	319.532	P42942	8	28.22	YG4I_YEAST	255377	20598.7	18237.7	20245	20546	18584.3	98071.2	19791.8	1.21115	0.330859	0.887857
Glyoxylate reductase 1 OS=Saccharomyces cerevisiae (strain ATCC 204508 / S288c) OX=559292 GN=GOR1 PE=1 SV=1	5.9	39059.6	2676.36	P53839	35	88.57	GOR1_YEAST	47624.3	59970	37968.7	68246.3	44728.7	61330.3	48521	58101.8	-0.262596	0.331283	0.887857
ATP synthase subunit gamma, mitochondrial OS=Saccharomyces cerevisiae (strain ATCC 204508 / S288c) OX=559292 GN=ATP3 PE=1 SV=1	9.68	34464.7	5536.87	P38077	34	83.28	ATPG_YEAST	159907	178667	169816	163996	160886	158482	169463	161121	0.0714854	0.331419	0.887857
Succinate dehydrogenase [ubiquinone] flavoprotein subunit 2, mitochondrial OS=Saccharomyces cerevisiae (strain ATCC 204508 / S288c) OX=559292 GN=YJL045W PE=3 SV=1	6.98	69952.8	1712.01	P47052	30	57.41	SDHX_YEAST	48015.2	48385.7	51209.7	46205.5	47305.2	47801.3	49203.6	47104	0.0624587	0.331522	0.887857
Putative uncharacterized protein YPR160C-A OS=Saccharomyces cerevisiae (strain ATCC 204508 / S288c) OX=559292 GN=YPR160C-A PE=5 SV=1	9.5	10697.5	441.589	Q8TGK8	2	43.62	YP160_YEAST		68875	37981.5	28904	62897	54374	53428.2	48725	-5.06855	0.333353	0.887857
Mitochondrial intermembrane space import and assembly protein 40 OS=Saccharomyces cerevisiae (strain ATCC 204508 / S288c) OX=559292 GN=MIA40 PE=1 SV=2	4.27	44992.8	531.681	P36046	12	41.69	MIA40_YEAST	22003.7	24350	29357.3	25977.3	28397.7	28271.7	25237	27548.9	-0.13566	0.333767	0.887857
4-hydroxy-4-methyl-2-oxoglutarate aldolase OS=Saccharomyces cerevisiae (strain ATCC 204508 / S288c) OX=559292 GN=YER010C PE=1 SV=1	7.22	25734.4	285.674	P40011	2	20.94	RRAAH_YEAST	6942	11395	11728.5	10693.5	12385.5	11795	10021.8	11624.7	-0.250545	0.334465	0.887857
Histidine--tRNA ligase, mitochondrial OS=Saccharomyces cerevisiae (strain ATCC 204508 / S288c) OX=559292 GN=HTS1 PE=1 SV=2	7.7	60237.8	1391.35	P07263	46	79.3	SYH_YEAST	58823.7	56315.3	45189.3	61834.7	60639.7	53482	53442.8	58652.1	-0.140605	0.334948	0.887857
Zuotin OS=Saccharomyces cerevisiae (strain ATCC 204508 / S288c) OX=559292 GN=ZUO1 PE=1 SV=1	8.68	49077	4508.27	P32527	34	68.82	ZUO1_YEAST	82931.7	86038.7	94674	87821	94400	97984	87881.4	93401.7	-0.0886732	0.335124	0.887857
Glucose-signaling factor 2 OS=Saccharomyces cerevisiae (strain ATCC 204508 / S288c) OX=559292 GN=GSF2 PE=1 SV=1	6.73	45983.7	614.295	Q04697	18	61.79	GSF2_YEAST	16071.7	21140.7	8102	22311	18177	16268.3	15104.8	18918.8	-0.420314	0.335576	0.887857
T-complex protein 1 subunit eta OS=Saccharomyces cerevisiae (strain ATCC 204508 / S288c) OX=559292 GN=CCT7 PE=1 SV=1	5.25	60249	1088.88	P42943	44	85.09	TCPH_YEAST	38795	39836.7	39069.7	151355	37426.3	39943.3	39233.8	76241.6	-0.635277	0.335704	0.887857
Replication factor C subunit 2 OS=Saccharomyces cerevisiae (strain ATCC 204508 / S288c) OX=559292 GN=RFC2 PE=1 SV=1	8.58	40026.7	324.377	P40348	3	22.38	RFC2_YEAST	5377	4385.67	5503.5	6083	4909	5891.5	5088.72	5627.83	-0.146272	0.336772	0.887857
Glucose-6-phosphate 1-dehydrogenase OS=Saccharomyces cerevisiae (strain ATCC 204508 / S288c) OX=559292 GN=ZWF1 PE=1 SV=4	5.87	57578.7	2250.02	P11412	54	92.08	G6PD_YEAST	61601.3	55813.7	56326.3	62032.3	229986	52529.7	57913.8	114849	-0.65074	0.337111	0.887857
F-box protein UCC1 OS=Saccharomyces cerevisiae (strain ATCC 204508 / S288c) OX=559292 GN=UCC1 PE=1 SV=1	6.4	43153.2	271.068	Q05947	9	40.92	UCC1_YEAST	15238	3344	3345	3691	3392.67	3139.5	7309	3407.72	0.705299	0.33715	0.887857
Peptide methionine sulfoxide reductase 2 OS=Saccharomyces cerevisiae (strain ATCC 204508 / S288c) OX=559292 GN=MXR2 PE=1 SV=1	9.21	19678.2	711.034	P25566	13	79.17	MXR2_YEAST	6228.67	7553	5666	11344.3	8740.33	5351.33	6482.56	8478.67	-0.331022	0.337331	0.887857
26S proteasome subunit RPT4 OS=Saccharomyces cerevisiae (strain ATCC 204508 / S288c) OX=559292 GN=RPT4 PE=1 SV=4	5.4	49522.3	1912.85	P53549	38	62.01	PRS10_YEAST	53186.3	52929.3	54875.7	51607.3	52711	50295.7	53663.8	51538	0.0583907	0.33752	0.887857
Probable kynurenine--oxoglutarate transaminase BNA3 OS=Saccharomyces cerevisiae (strain ATCC 204508 / S288c) OX=559292 GN=BNA3 PE=1 SV=1	6.14	50424.6	359.936	P47039	15	60.14	BNA3_YEAST	30394	34862.3	33526.3	31176	29107.7	32515.3	32927.6	30933	0.0892623	0.338318	0.887857
ULP1-interacting protein 4 OS=Saccharomyces cerevisiae (strain ATCC 204508 / S288c) OX=559292 GN=UIP4 PE=1 SV=1	4.22	34221.6	390.023	Q08926	5	24.01	UIP4_YEAST	2128	6330	1793	2739		3614.67	3417	3176.83	3.75105	0.338443	0.887857
Eukaryotic translation initiation factor 3 subunit B OS=Saccharomyces cerevisiae (strain ATCC 204508 / S288c) OX=559292 GN=PRT1 PE=1 SV=1	5.62	88472.2	1971.56	P06103	57	81.65	EIF3B_YEAST	57326.7	94887	104646	98376	97454	102781	85619.8	99536.9	-0.263886	0.338511	0.887857
Protein LSO2 OS=Saccharomyces cerevisiae (strain ATCC 204508 / S288c) OX=559292 GN=LSO2 PE=2 SV=1	10.5	10494.9	527.284	Q3E772	2	28.26	LSO2_YEAST	9642	11506	11439.5		15457	9931.5	10862.5	12694.2	4.33778	0.339154	0.887857
Cell division control protein 12 OS=Saccharomyces cerevisiae (strain ATCC 204508 / S288c) OX=559292 GN=CDC12 PE=1 SV=1	8.14	46782.1	1953.47	P32468	37	81.82	CDC12_YEAST	29010.7	27711.7	27309	29305.3	25718	124066	28010.4	59696.6	-0.69683	0.339804	0.887857
Elongation factor Tu, mitochondrial OS=Saccharomyces cerevisiae (strain ATCC 204508 / S288c) OX=559292 GN=TUF1 PE=1 SV=1	6.19	48143.3	8462.8	P02992	30	75.74	EFTU_YEAST	146042	143175	133271	141294	123933	133762	140829	132996	0.0835318	0.340163	0.887857
Protein ZDS1 OS=Saccharomyces cerevisiae (strain ATCC 204508 / S288c) OX=559292 GN=ZDS1 PE=1 SV=1	5.91	103359	722.486	P50111	16	48.2	ZDS1_YEAST	205263	232444	218223	211986	196617	211603	218644	206735	0.0798154	0.34057	0.887857
Proteasome subunit alpha type-3 OS=Saccharomyces cerevisiae (strain ATCC 204508 / S288c) OX=559292 GN=PRE9 PE=1 SV=1	4.88	28714.3	1533.16	P23638	16	74.42	PSA3_YEAST	36175	35333.3	42389	30553.3	40754.3	31348.3	37965.8	34218.7	0.157676	0.341468	0.887857
Endoplasmic reticulum membrane protein complex subunit 10 OS=Saccharomyces cerevisiae (strain ATCC 204508 / S288c) OX=559292 GN=EMC10 PE=1 SV=1	4.53	22940	241.641	Q12025	2	25.85	EMC10_YEAST	4005	8996	5188	4314	4444	4859	6063	4539	0.334854	0.341813	0.887857
Acetyl-coenzyme A synthetase 2 OS=Saccharomyces cerevisiae (strain ATCC 204508 / S288c) OX=559292 GN=ACS2 PE=1 SV=1	6.21	75833.9	8105.54	P52910	52	63.98	ACS2_YEAST	180322	166265	182109	182243	184155	186752	176232	184383	-0.0663461	0.342425	0.887857
26S proteasome regulatory subunit 8 homolog OS=Saccharomyces cerevisiae (strain ATCC 204508 / S288c) OX=559292 GN=RPT6 PE=1 SV=4	9.37	45499.9	2304.54	Q01939	41	70.37	PRS8_YEAST	49850	48975.7	48421.7	50264.3	44815.3	44968.3	49082.4	46682.7	0.0742899	0.343491	0.887857
Inactive diphosphatase DCS2 OS=Saccharomyces cerevisiae (strain ATCC 204508 / S288c) OX=559292 GN=DCS2 PE=1 SV=3	6.16	40997.6	1748.04	Q12123	32	80.17	DCS2_YEAST	35817	34631.7	33437.3	32844	32938.3	33828.3	34628.7	33203.6	0.0601871	0.344265	0.887857
Protein MPA43 OS=Saccharomyces cerevisiae (strain ATCC 204508 / S288c) OX=559292 GN=MPA43 PE=1 SV=1	6.08	62294.8	338.467	P53583	8	36.53	MPA43_YEAST	51515	20995	23410.5	31234.5	17851	17083	31973.5	22056.2	0.470145	0.344685	0.887857
Protein PBDC1 homolog OS=Saccharomyces cerevisiae (strain ATCC 204508 / S288c) OX=559292 GN=YPL225W PE=1 SV=1	5.05	17501.8	1645.63	Q08971	14	86.99	YP225_YEAST	75290.3	66031	67147.7	87008.7	72098.3	68857.7	69489.7	75988.2	-0.123931	0.344912	0.887857
V-type proton ATPase catalytic subunit A OS=Saccharomyces cerevisiae (strain ATCC 204508 / S288c) OX=559292 GN=VMA1 PE=1 SV=3	5.75	119321	9943.26	P17255	114	89.36	VATA_YEAST	281323	437356	432775	459386	432182	413901	383818	435157	-0.208659	0.345049	0.887857
Ankyrin repeat-containing protein YCR051W OS=Saccharomyces cerevisiae (strain ATCC 204508 / S288c) OX=559292 GN=YCR051W PE=1 SV=1	4.31	24751.3	372.031	P25631	4	33.78	YCU1_YEAST	8290.67	7720	6909	8703	9435		7639.89	9069	4.13169	0.345331	0.887857
EKC/KEOPS complex subunit GON7 OS=Saccharomyces cerevisiae (strain ATCC 204508 / S288c) OX=559292 GN=GON7 PE=1 SV=1	4.52	13605.1	301.855	P46984	5	60.16	GON7_YEAST	22391	6172.67	6428		8799.67	14230	11663.9	11514.8	4.26428	0.345885	0.887857
Altered inheritance of mitochondria protein 41, mitochondrial OS=Saccharomyces cerevisiae (strain ATCC 204508 / S288c) OX=559292 GN=AIM41 PE=1 SV=1	10.02	21228.9	2797.86	Q12032	19	57.3	AIM41_YEAST	27095	27460.3	27889	32630.3	29393.3	26495	27481.4	29506.2	-0.097447	0.346061	0.887857
ATP-dependent 6-phosphofructokinase subunit alpha OS=Saccharomyces cerevisiae (strain ATCC 204508 / S288c) OX=559292 GN=PFK1 PE=1 SV=1	5.94	108655	11768	P16861	88	80.55	PFKA1_YEAST	222617	272208	255726	267060	267171	265168	250184	266466	-0.095987	0.346341	0.887857
Inosine triphosphate pyrophosphatase OS=Saccharomyces cerevisiae (strain ATCC 204508 / S288c) OX=559292 GN=HAM1 PE=1 SV=1	5.31	22150.1	428.823	P47119	7	54.82	ITPA_YEAST	6339.5	9165.67	9657.67		10460	9323	8387.61	9891.5	4.16357	0.346431	0.887857
Probable proteasome subunit alpha type-7 OS=Saccharomyces cerevisiae (strain ATCC 204508 / S288c) OX=559292 GN=PRE10 PE=1 SV=2	4.85	31707.2	1451.18	P21242	23	72.22	PSA7_YEAST	54534.3	148121	160068	164250	162227	132294	120908	152924	-0.482312	0.346754	0.887857
Mitochondrial import receptor subunit TOM7 OS=Saccharomyces cerevisiae (strain ATCC 204508 / S288c) OX=559292 GN=TOM7 PE=1 SV=2	9.47	6870	2100.28	P53507	2	26.67	TOM7_YEAST	13509.5	37481	26463	32225	25813		25817.8	29019	4.65855	0.346809	0.887857
Zinc finger protein ZPR1 OS=Saccharomyces cerevisiae (strain ATCC 204508 / S288c) OX=559292 GN=ZPR1 PE=1 SV=1	4.56	55927.5	1474	P53303	39	87.65	ZPR1_YEAST	29214.3	25962	177170	30737.3	27466.7	27462	77448.7	28555.3	0.844996	0.347006	0.887857
Histone H2A.Z-specific chaperone CHZ1 OS=Saccharomyces cerevisiae (strain ATCC 204508 / S288c) OX=559292 GN=CHZ1 PE=1 SV=2	4.25	17462.5	536.329	P40019	3	49.02	CHZ1_YEAST		2514	10461.3	2873	2090	18043.5	6487.67	7668.83	-4.00294	0.347017	0.887857
Superoxide dismutase [Cu-Zn] OS=Saccharomyces cerevisiae (strain ATCC 204508 / S288c) OX=559292 GN=SOD1 PE=1 SV=2	5.57	15968.7	40634.4	P00445	17	100	SODC_YEAST	692945	644817	639293	729029	691998	659794	659018	693607	-0.0735498	0.347197	0.887857
Importin beta SMX1 OS=Saccharomyces cerevisiae (strain ATCC 204508 / S288c) OX=559292 GN=SXM1 PE=1 SV=1	4.42	109032	356.282	Q04175	23	37.29	SXM1_YEAST	40455.3	38324.3	44282.3	47792.7	41991	41867.7	41020.7	43883.8	-0.0971257	0.347336	0.887857
NADP-dependent 3-hydroxy acid dehydrogenase OS=Saccharomyces cerevisiae (strain ATCC 204508 / S288c) OX=559292 GN=YMR226C PE=1 SV=1	6.4	29215.5	11593.1	Q05016	25	85.39	YM71_YEAST	143670	134429	128569	137623	145304	144069	135556	142332	-0.0714729	0.347712	0.887857
Uncharacterized protein YMR265C OS=Saccharomyces cerevisiae (strain ATCC 204508 / S288c) OX=559292 GN=YMR265C PE=4 SV=1	9.18	54676.5	241.408	Q03508	5	28.2	YM8F_YEAST		31599	20193	21859	17664	22267.7	25896	20596.9	-4.57269	0.347947	0.887857
Tricarboxylate transport protein OS=Saccharomyces cerevisiae (strain ATCC 204508 / S288c) OX=559292 GN=CTP1 PE=2 SV=3	9.9	32401.5	429.188	P38152	5	24.41	TXTP_YEAST	5530		6699.67	8572	2980	5295.5	6114.83	5615.83	-3.94486	0.348452	0.887857
Aromatic/aminoadipate aminotransferase 1 OS=Saccharomyces cerevisiae (strain ATCC 204508 / S288c) OX=559292 GN=ARO8 PE=1 SV=1	5.6	56406.1	7969.27	P53090	41	91.2	ARO8_YEAST	122472	114819	103391	107795	126730	140691	113561	125072	-0.134213	0.349011	0.887969
General transcriptional corepressor TUP1 OS=Saccharomyces cerevisiae (strain ATCC 204508 / S288c) OX=559292 GN=TUP1 PE=1 SV=2	5.31	78707	786.266	P16649	42	63.67	TUP1_YEAST	23526.7	23853.3	24817	30442.3	23542.3	24884	24065.7	26289.6	-0.118908	0.350335	0.890026
60S acidic ribosomal protein P2-alpha OS=Saccharomyces cerevisiae (strain ATCC 204508 / S288c) OX=559292 GN=RPP2A PE=1 SV=1	3.72	10745.8	41445.8	P05319	7	54.72	RLA2_YEAST	297118	348186	338728	326622	366893	356597	328011	350037	-0.0954183	0.352442	0.890123
37S ribosomal protein S35, mitochondrial OS=Saccharomyces cerevisiae (strain ATCC 204508 / S288c) OX=559292 GN=MRPS35 PE=1 SV=1	10.21	39632.2	255.607	P53292	5	26.67	RT35_YEAST	3251	4455	3210	2614.33	3667.5	3192	3638.67	3157.94	0.201	0.352753	0.890123
Transposon Ty1-BR Gag-Pol polyprotein OS=Saccharomyces cerevisiae (strain ATCC 204508 / S288c) OX=559292 GN=TY1B-BR PE=3 SV=1	8.53	199725	10010.1	Q12193	78	47.32	YB12B_YEAST	76386.4	41769.7	65099.2	46616.2	43047	58428.3	61085.1	49363.8	0.274995	0.353488	0.890123
26S proteasome regulatory subunit 6B homolog OS=Saccharomyces cerevisiae (strain ATCC 204508 / S288c) OX=559292 GN=RPT3 PE=1 SV=2	5.21	47893.9	2217.29	P33298	33	78.5	PRS6B_YEAST	43465.7	45857.7	44641	42058.3	44017	42604.7	44654.8	42893.3	0.0579802	0.353815	0.890123
Actin-related protein 2/3 complex subunit 5 OS=Saccharomyces cerevisiae (strain ATCC 204508 / S288c) OX=559292 GN=ARC15 PE=1 SV=1	4.95	17134.5	3571.44	P40518	18	92.21	ARPC5_YEAST	47284.3	42989.3	40930.7	42825.7	41728	39139.3	43734.8	41231	0.0834689	0.357189	0.890123
Protein BMH2 OS=Saccharomyces cerevisiae (strain ATCC 204508 / S288c) OX=559292 GN=BMH2 PE=1 SV=3	4.63	31118.4	24987.8	P34730	27	75.09	BMH2_YEAST	195349	195498	205402	204066	207500	208045	198750	206537	-0.0557938	0.357474	0.890123
Protein SIS1 OS=Saccharomyces cerevisiae (strain ATCC 204508 / S288c) OX=559292 GN=SIS1 PE=1 SV=1	9.39	37590.1	7465.94	P25294	25	60.23	SIS1_YEAST	118312	122836	120592	129834	102899	103465	120580	112066	0.114135	0.357696	0.890123
Heat shock protein SSA1 OS=Saccharomyces cerevisiae (strain ATCC 204508 / S288c) OX=559292 GN=SSA1 PE=1 SV=4	4.8	69828.4	51847.2	P10591	77	90.34	HSP71_YEAST	708470	667142	680705	684252	640687	644983	685439	656641	0.0621073	0.358599	0.890123
DNA-directed RNA polymerase I subunit RPA43 OS=Saccharomyces cerevisiae (strain ATCC 204508 / S288c) OX=559292 GN=RPA43 PE=1 SV=2	4.6	36338.1	347.059	P46669	8	33.44	RPA43_YEAST	12523.5	11208.3	9307.67	13352.3	6767.5	7728	11013.2	9282.61	0.301213	0.358935	0.890123
MICOS complex subunit MIC12 OS=Saccharomyces cerevisiae (strain ATCC 204508 / S288c) OX=559292 GN=MIC12 PE=1 SV=1	9.04	12387.9	325.402	P38341	3	29.25	MIC12_YEAST		9349.33	5242	4949	5327	6097	7295.67	5457.67	-3.89324	0.35951	0.890123
C-8 sterol isomerase OS=Saccharomyces cerevisiae (strain ATCC 204508 / S288c) OX=559292 GN=ERG2 PE=1 SV=1	5.48	25009.7	3680.53	P32352	5	36.94	ERG2_YEAST	77140.3	100402	111920	99671.7	102287	122322	96487.6	108093	-0.174911	0.361639	0.890123
Uncharacterized protein YLR257W OS=Saccharomyces cerevisiae (strain ATCC 204508 / S288c) OX=559292 GN=YLR257W PE=1 SV=1	4.62	36055.1	1372.15	Q06146	19	66.98	YL257_YEAST	29684.7	27119.7	25844	30242	23953.7	20132.3	27549.4	24776	0.17085	0.361745	0.890123
Vacuolar protein-sorting-associated protein 25 OS=Saccharomyces cerevisiae (strain ATCC 204508 / S288c) OX=559292 GN=VPS25 PE=1 SV=1	5.13	23785.8	419.381	P47142	7	42.57	VPS25_YEAST	4817	3828.67	3034.33	3855		6331	3893.33	5093	3.72118	0.361972	0.890123
Mitogen-activated protein kinase HOG1 OS=Saccharomyces cerevisiae (strain ATCC 204508 / S288c) OX=559292 GN=HOG1 PE=1 SV=2	5.15	49200.6	1089.55	P32485	27	68.05	HOG1_YEAST	27445.3	27440.7	30927.7	28876.7	29449.3	33145.3	28604.6	30490.4	-0.0917204	0.362011	0.890123
NADH-cytochrome b5 reductase 1 OS=Saccharomyces cerevisiae (strain ATCC 204508 / S288c) OX=559292 GN=CBR1 PE=1 SV=2	9.13	31608	2004.41	P38626	29	76.41	NCB5R_YEAST	45168	56451	53555.7	48182.3	58882.7	67682.3	51724.9	58249.1	-0.163926	0.36263	0.890123
Hydroxyacylglutathione hydrolase, cytoplasmic isozyme OS=Saccharomyces cerevisiae (strain ATCC 204508 / S288c) OX=559292 GN=GLO2 PE=1 SV=1	5.76	31782.8	984.935	Q05584	19	79.93	GLO2_YEAST	13196.3	11011	12290.7	13480	9363.33	9932	12166	10925.1	0.170175	0.363234	0.890123
Translation initiation factor eIF-2B subunit beta OS=Saccharomyces cerevisiae (strain ATCC 204508 / S288c) OX=559292 GN=GCD7 PE=1 SV=1	7.99	42740.7	378.077	P32502	9	35.43	EI2BB_YEAST	3842	12615.3	14822.3	11933	13419	14457.3	10426.6	13269.8	-0.562632	0.363294	0.890123
Guanine nucleotide-binding protein alpha-1 subunit OS=Saccharomyces cerevisiae (strain ATCC 204508 / S288c) OX=559292 GN=GPA1 PE=1 SV=3	7.52	54531.9	241.264	P08539	5	23.31	GPA1_YEAST	3481	5349	5157	3374	4255.33	4296.5	4662.33	3975.28	0.212757	0.363634	0.890123
Mitochondrial MRF1 N(5)-glutamine methyltransferase MTQ1 OS=Saccharomyces cerevisiae (strain ATCC 204508 / S288c) OX=559292 GN=MTQ1 PE=1 SV=1	9.68	36327	278.974	P53944	2	18.15	MTQ1_YEAST	2377	2342	3464	2310	32097	2700	2727.67	12369	-1.12515	0.363648	0.890123
Mitochondrial import inner membrane translocase subunit TIM8 OS=Saccharomyces cerevisiae (strain ATCC 204508 / S288c) OX=559292 GN=TIM8 PE=1 SV=1	5.06	9992.03	1508.94	P57744	5	70.11	TIM8_YEAST	17997.3	9923.33	6393	17285.7		11510	11437.9	14397.8	4.16225	0.365032	0.890123
U6 snRNA-associated Sm-like protein LSm5 OS=Saccharomyces cerevisiae (strain ATCC 204508 / S288c) OX=559292 GN=LSM5 PE=1 SV=1	4.33	10423	4533.18	P40089	5	46.24	LSM5_YEAST	36292.5	21776	28017.5	31867	19735.7	19226.3	28695.3	23609.7	0.290917	0.365559	0.890123
Mitogen-activated protein kinase SLT2/MPK1 OS=Saccharomyces cerevisiae (strain ATCC 204508 / S288c) OX=559292 GN=SLT2 PE=1 SV=2	5	56149.3	350.026	Q00772	17	54.13	SLT2_YEAST	8261.92	11306.7	14053	11245	11551	18861.3	11207.2	13885.8	-0.300019	0.366021	0.890123
Alanine/arginine aminopeptidase OS=Saccharomyces cerevisiae (strain ATCC 204508 / S288c) OX=559292 GN=AAP1 PE=1 SV=2	4.97	97890.9	1239.14	P37898	63	76.75	AAP1_YEAST	46886.7	46639.7	49159	54302	46689.7	49905.3	47561.8	50299	-0.0783691	0.366432	0.890123
E4 ubiquitin-protein ligase UFD2 OS=Saccharomyces cerevisiae (strain ATCC 204508 / S288c) OX=559292 GN=UFD2 PE=1 SV=3	5.44	110486	241.098	P54860	8	22.89	UFD2_YEAST	4610.5	5792.33	7103.33	5240.33	6705.67	10002.3	5835.39	7316.11	-0.296537	0.367109	0.890123
Mediator of RNA polymerase II transcription subunit 18 OS=Saccharomyces cerevisiae (strain ATCC 204508 / S288c) OX=559292 GN=SRB5 PE=1 SV=1	4.65	34402.8	333.497	P32585	7	65.15	MED18_YEAST	9699.5	4508	3825	4714	11395.7	8909	6010.83	8339.56	-0.505507	0.367398	0.890123
DNA-directed RNA polymerase II subunit RPB4 OS=Saccharomyces cerevisiae (strain ATCC 204508 / S288c) OX=559292 GN=RPB4 PE=1 SV=1	4.63	25471.2	979.691	P20433	15	59.73	RPB4_YEAST	22328.7	20851.7	33823.3	20771.7	34879.3	46442.3	25667.9	34031.1	-0.365106	0.367503	0.890123
Nuclear segregation protein BFR1 OS=Saccharomyces cerevisiae (strain ATCC 204508 / S288c) OX=559292 GN=BFR1 PE=1 SV=1	9.65	54639.3	2649.57	P38934	43	72.55	BFR1_YEAST	61640.7	51389.7	53950.3	52966.3	50580.3	53093	55660.2	52213.2	0.0882714	0.367973	0.890123
Porphobilinogen deaminase OS=Saccharomyces cerevisiae (strain ATCC 204508 / S288c) OX=559292 GN=HEM3 PE=1 SV=1	5.93	37130.9	660.047	P28789	24	76.15	HEM3_YEAST	7616.33	8470.67	7908.67	8355.67	8097	8708	7998.56	8386.89	-0.0691505	0.368884	0.890123
Cruciform DNA-recognizing protein 1 OS=Saccharomyces cerevisiae (strain ATCC 204508 / S288c) OX=559292 GN=CRP1 PE=1 SV=1	7.28	51229.7	1127.19	P38845	26	66.67	CRP1_YEAST	26611.3	26751.3	26675.3	25175.3	26300.7	25743.3	26679.3	25739.8	0.0519476	0.369408	0.890123
General transcriptional corepressor CYC8 OS=Saccharomyces cerevisiae (strain ATCC 204508 / S288c) OX=559292 GN=CYC8 PE=1 SV=2	4.73	107487	294.161	P14922	11	32.71	CYC8_YEAST	11866	14446.3	24298	13232.7	13266.7	13267.3	16870.1	13255.6	0.279514	0.369514	0.890123
Methylenetetrahydrofolate reductase 1 OS=Saccharomyces cerevisiae (strain ATCC 204508 / S288c) OX=559292 GN=MET12 PE=1 SV=2	5.05	74283.9	279.977	P46151	10	29.98	MTHR1_YEAST	3884	5260.67	5559.67	4825.67	5992	5627.33	4901.44	5481.67	-0.172774	0.369542	0.890123
Prefoldin subunit 5 OS=Saccharomyces cerevisiae (strain ATCC 204508 / S288c) OX=559292 GN=GIM5 PE=1 SV=1	9.25	18413	1296.71	Q04493	11	55.83	PFD5_YEAST	18891.3	17298	15693.7	18440.3	19314	17459.3	17294.3	18404.6	-0.0926606	0.3696	0.890123
Heterotrimeric G protein gamma subunit GPG1 OS=Saccharomyces cerevisiae (strain ATCC 204508 / S288c) OX=559292 GN=GPG1 PE=1 SV=1	4.47	14921.9	3576.7	P53130	9	50.79	GPG1_YEAST	32412.7	40058.7	34131.7	32237	31947	34818.3	35534.3	33000.8	0.101843	0.370032	0.890123
H/ACA ribonucleoprotein complex subunit CBF5 OS=Saccharomyces cerevisiae (strain ATCC 204508 / S288c) OX=559292 GN=CBF5 PE=1 SV=1	9.18	55218.2	3058.55	P33322	34	62.73	CBF5_YEAST	81542.3	72083.3	68226	76519	62493.3	66158.3	73950.6	68390.2	0.114029	0.370319	0.890123
Single-stranded DNA-binding protein RIM1, mitochondrial OS=Saccharomyces cerevisiae (strain ATCC 204508 / S288c) OX=559292 GN=RIM1 PE=1 SV=1	8.99	15386.2	4107.77	P32445	12	89.63	RIM1_YEAST	93078.7	92049.7	83600.7	88817	98848	95844.3	89576.3	94503.1	-0.0774536	0.370631	0.890123
Transposon Ty1-H Gag-Pol polyprotein OS=Saccharomyces cerevisiae (strain ATCC 204508 / S288c) OX=559292 GN=TY1B-H PE=3 SV=1	8.35	203673	9988.84	O13535	82	51.81	YH11B_YEAST	183953	101074	160786	165103	151778	207231	148605	174704	-0.265553	0.371775	0.890123
Uncharacterized protein YPR063C OS=Saccharomyces cerevisiae (strain ATCC 204508 / S288c) OX=559292 GN=YPR063C PE=1 SV=1	6.93	15612	913.237	Q12160	2	42.86	YP063_YEAST		33303	33812	24895	32437	14556.5	33557.5	23962.8	-4.44993	0.37257	0.890123
Type 1 phosphatases regulator YPI1 OS=Saccharomyces cerevisiae (strain ATCC 204508 / S288c) OX=559292 GN=YPI1 PE=1 SV=1	5.74	18357.9	471.766	P43587	4	27.74	YPI1_YEAST	5779	5056.5	5176.67	5733	3926.33	4846	5337.39	4835.11	0.157204	0.372802	0.890123
Mitochondrial genome maintenance protein MGM101 OS=Saccharomyces cerevisiae (strain ATCC 204508 / S288c) OX=559292 GN=MGM101 PE=1 SV=1	9.65	30489.7	777.081	P32787	16	62.45	MG101_YEAST	139252	162944	118100	153470	105489	109362	140099	122774	0.199303	0.372947	0.890123
ADP,ATP carrier protein 3 OS=Saccharomyces cerevisiae (strain ATCC 204508 / S288c) OX=559292 GN=AAC3 PE=1 SV=1	10.16	33541.1	8416.92	P18238	24	70.03	ADT3_YEAST	16058.9	16432.5	16476.7	12975.5	15324.7	17192.1	16322.7	15164.1	0.115642	0.373013	0.890123
U3 small nucleolar RNA-associated protein 15 OS=Saccharomyces cerevisiae (strain ATCC 204508 / S288c) OX=559292 GN=UTP15 PE=1 SV=1	9.6	57971.6	241.753	Q04305	3	29.82	UTP15_YEAST	5844	4229	7187	6335	6600	6487	5753.33	6474	-0.203527	0.373015	0.890123
Actin-interacting protein 1 OS=Saccharomyces cerevisiae (strain ATCC 204508 / S288c) OX=559292 GN=AIP1 PE=1 SV=1	5.22	67781.8	1188.47	P46680	40	84.88	AIP1_YEAST	107410	37448	37824.7	36515.7	41069.3	39719.3	60894.3	39101.4	0.450946	0.373257	0.890123
Protein transport protein SBH2 OS=Saccharomyces cerevisiae (strain ATCC 204508 / S288c) OX=559292 GN=SBH2 PE=1 SV=1	10.86	9606.17	1083.91	P52871	2	22.73	SC6B2_YEAST	18572	29709	27118	22540	32072	35400	25133	30004	-0.25808	0.373341	0.890123
Sterol-4-alpha-carboxylate 3-dehydrogenase, decarboxylating OS=Saccharomyces cerevisiae (strain ATCC 204508 / S288c) OX=559292 GN=ERG26 PE=1 SV=1	6.22	38991.6	859.718	P53199	25	78.51	ERG26_YEAST	43527.3	44779.3	45225.3	43193.7	51940.3	46889.3	44510.7	47341.1	-0.0850146	0.373474	0.890123
Ran-specific GTPase-activating protein 1 OS=Saccharomyces cerevisiae (strain ATCC 204508 / S288c) OX=559292 GN=YRB1 PE=1 SV=1	5.74	23124.1	5894.19	P41920	11	66.67	YRB1_YEAST	156376	122250	139797	160259	148668	141773	139474	150233	-0.112629	0.373634	0.890123
Altered inheritance of mitochondria protein 18, mitochondrial OS=Saccharomyces cerevisiae (strain ATCC 204508 / S288c) OX=559292 GN=AIM18 PE=1 SV=1	9.37	36729.8	394.531	P38884	6	28.35	AIM18_YEAST	5460	6848	12066.7	5995	5501	7059	8124.89	6185	0.31817	0.37411	0.890123
T-complex protein 1 subunit alpha OS=Saccharomyces cerevisiae (strain ATCC 204508 / S288c) OX=559292 GN=TCP1 PE=1 SV=2	6.05	60937	958.13	P12612	41	71.56	TCPA_YEAST	33755	46807.7	54287	39700.3	40148	36357.7	44949.9	38735.3	0.188567	0.376369	0.890854
Triosephosphate isomerase OS=Saccharomyces cerevisiae (strain ATCC 204508 / S288c) OX=559292 GN=TPI1 PE=1 SV=2	5.64	26909.5	40416.5	P00942	27	90.32	TPIS_YEAST	666847	776278	778271	758659	778428	814028	740465	783705	-0.084964	0.376508	0.890854
Serine--tRNA ligase, cytoplasmic OS=Saccharomyces cerevisiae (strain ATCC 204508 / S288c) OX=559292 GN=SES1 PE=1 SV=2	5.71	53765.9	10723.1	P07284	42	84.85	SYSC_YEAST	201251	192072	194214	199950	198904	213440	195846	204098	-0.0590805	0.37692	0.890854
3',5'-cyclic-nucleotide phosphodiesterase 1 OS=Saccharomyces cerevisiae (strain ATCC 204508 / S288c) OX=559292 GN=PDE1 PE=1 SV=2	5.7	42415.3	277.238	P22434	3	29.54	PDE1_YEAST	31137	34292	25061	33010	12422.3	28199	30163.3	24543.8	0.403466	0.377295	0.890854
Protein transport protein SEC23 OS=Saccharomyces cerevisiae (strain ATCC 204508 / S288c) OX=559292 GN=SEC23 PE=1 SV=1	5.27	86012.1	2190.32	P15303	49	70.7	SEC23_YEAST	79974	85513.3	91820.7	78819.3	88349.7	73777	85769.3	80315.3	0.0965168	0.377352	0.890854
2-deoxyglucose-6-phosphate phosphatase 2 OS=Saccharomyces cerevisiae (strain ATCC 204508 / S288c) OX=559292 GN=DOG2 PE=1 SV=1	5.34	27336.2	2024.24	P38773	14	70.33	DOG2_YEAST	42259.3	40060.3	65117.3	39626.7	41135.3	44224.3	49145.7	41662.1	0.204261	0.377789	0.890854
ADP-ribosylation factor GTPase-activating protein GLO3 OS=Saccharomyces cerevisiae (strain ATCC 204508 / S288c) OX=559292 GN=GLO3 PE=1 SV=1	8.46	55321.8	346.556	P38682	15	47.06	GLO3_YEAST	12161	17274.7	16496	17827	15781	16959.7	15310.6	16855.9	-0.153764	0.378084	0.890854
Nuclear migration protein NUM1 OS=Saccharomyces cerevisiae (strain ATCC 204508 / S288c) OX=559292 GN=NUM1 PE=1 SV=2	5.1	314744	330.973	Q00402	30	22.49	NUM1_YEAST	31613	26708.7	27214.7	27582.7	59703	27859.3	28512.1	38381.7	-0.332497	0.379052	0.890854
Putative uncharacterized protein YOR169C OS=Saccharomyces cerevisiae (strain ATCC 204508 / S288c) OX=559292 GN=YOR169C PE=5 SV=1	9.54	18825.7	347.463	Q08540	2	38.31	YO169_YEAST	138563	189447	179454	158657	79372	181409	169155	139813	0.348027	0.379065	0.890854
GTP-binding protein YPT31/YPT8 OS=Saccharomyces cerevisiae (strain ATCC 204508 / S288c) OX=559292 GN=YPT31 PE=1 SV=3	4.78	24640.2	3165.86	P38555	21	91.93	YPT31_YEAST	23109.3	21805.2	24635.9	20735.1	22740.2	22526	23183.5	22000.5	0.0749938	0.380414	0.891213
Mitochondrial respiratory chain complexes assembly protein YTA12 OS=Saccharomyces cerevisiae (strain ATCC 204508 / S288c) OX=559292 GN=YTA12 PE=1 SV=2	7.37	93561.6	497.577	P40341	15	25.94	YTA12_YEAST	12927	10561	28134.3	12609.7	10850	12659.3	17207.4	12039.7	0.382992	0.380792	0.891213
Tyrosine--tRNA ligase, cytoplasmic OS=Saccharomyces cerevisiae (strain ATCC 204508 / S288c) OX=559292 GN=TYS1 PE=1 SV=3	8.67	44248.1	3225.86	P36421	36	72.84	SYYC_YEAST	80817	87061.7	86638.7	85416.3	75210.3	81463.3	84839.1	80696.7	0.0733704	0.380889	0.891213
Chitin deacetylase 2 OS=Saccharomyces cerevisiae (strain ATCC 204508 / S288c) OX=559292 GN=CDA2 PE=1 SV=1	4.98	36149.4	304.277	Q06703	5	36.54	CDA2_YEAST	75618	53068.7	43935.5	96286	62335	54453	57540.7	71024.7	-0.296796	0.38222	0.891213
Suppressor of kinetochore protein 1 OS=Saccharomyces cerevisiae (strain ATCC 204508 / S288c) OX=559292 GN=SKP1 PE=1 SV=2	4.15	22387.4	2794.88	P52286	16	73.2	SKP1_YEAST	29264	34061.7	33302	31993.3	37286.3	33850.7	32209.2	34376.8	-0.0942364	0.382988	0.891213
Flavohemoprotein OS=Saccharomyces cerevisiae (strain ATCC 204508 / S288c) OX=559292 GN=YHB1 PE=1 SV=2	5.83	44874.5	58680.8	P39676	37	84.21	FHP_YEAST	711422	646076	685881	679564	645822	625629	681126	650338	0.0664386	0.383095	0.891213
Alpha-1,2 mannosyltransferase KTR1 OS=Saccharomyces cerevisiae (strain ATCC 204508 / S288c) OX=559292 GN=KTR1 PE=1 SV=1	6.22	46421.3	483.566	P27810	18	53.44	KTR1_YEAST	12901.7	47748	45873	56317	36962.7	43422	35507.6	45567.2	-0.559116	0.38343	0.891213
Casein kinase I homolog 1 OS=Saccharomyces cerevisiae (strain ATCC 204508 / S288c) OX=559292 GN=YCK1 PE=1 SV=1	9.29	61943.4	269.875	P23291	9	48.7	KC11_YEAST	6676.31	7584.16	7544.25	7548.63	8215.11	7315.42	7268.24	7693.05	-0.0826609	0.383654	0.891213
Ubiquinone biosynthesis monooxygenase COQ6, mitochondrial OS=Saccharomyces cerevisiae (strain ATCC 204508 / S288c) OX=559292 GN=COQ6 PE=1 SV=1	6.57	53698.6	357.065	P53318	9	29.65	COQ6_YEAST	20967.3	18482.7	17854.5	15686.7	18189	19324.5	19101.5	17733.4	0.109183	0.383979	0.891213
20S-pre-rRNA D-site endonuclease NOB1 OS=Saccharomyces cerevisiae (strain ATCC 204508 / S288c) OX=559292 GN=NOB1 PE=1 SV=1	8.61	52084.2	258.973	Q08444	5	25.05	NOB1_YEAST		31679.7	15121	16461	10148	15907.5	23400.3	14172.2	-4.14591	0.3856	0.891213
Protein disulfide isomerase MPD2 OS=Saccharomyces cerevisiae (strain ATCC 204508 / S288c) OX=559292 GN=MPD2 PE=1 SV=1	6.11	32857.4	379.408	Q99316	5	42.6	MPD2_YEAST	9130	8921.5	8978	8266.5	9611	7388.67	9009.83	8422.06	0.10566	0.387478	0.891213
Cytochrome c peroxidase, mitochondrial OS=Saccharomyces cerevisiae (strain ATCC 204508 / S288c) OX=559292 GN=CCP1 PE=1 SV=2	5.92	40410	4098.4	P00431	30	80.06	CCPR_YEAST	80233	99217	101569	117599	101436	90622	93673	103219	-0.139662	0.387509	0.891213
Ribosome biogenesis protein RLP24 OS=Saccharomyces cerevisiae (strain ATCC 204508 / S288c) OX=559292 GN=RLP24 PE=1 SV=1	9.98	24260.7	345.087	Q07915	3	23.62	RLP24_YEAST	4959.5	4921	4674		5247	10416	4851.5	7831.5	3.67595	0.387555	0.891213
Ubiquitin-40S ribosomal protein S31 OS=Saccharomyces cerevisiae (strain ATCC 204508 / S288c) OX=559292 GN=RPS31 PE=1 SV=3	10.27	17444.2	32190.3	P05759	18	68.42	RS31_YEAST	365678	381015	379123	355074	357665	372470	375272	361736	0.0530782	0.388601	0.891213
Cell division control protein 11 OS=Saccharomyces cerevisiae (strain ATCC 204508 / S288c) OX=559292 GN=CDC11 PE=1 SV=1	4.73	47819.7	538.136	P32458	17	46.75	CDC11_YEAST	16204.3	34679.7	25339.3	28469.3	40771	24510.7	25407.8	31250.3	-0.332824	0.388681	0.891213
Suppressor protein STM1 OS=Saccharomyces cerevisiae (strain ATCC 204508 / S288c) OX=559292 GN=STM1 PE=1 SV=3	10.12	29995	8165.59	P39015	19	64.1	STM1_YEAST	272291	322134	311667	322313	332240	304522	302031	319692	-0.084804	0.389755	0.891213
1,3-beta-glucan synthase component GSC2 OS=Saccharomyces cerevisiae (strain ATCC 204508 / S288c) OX=559292 GN=GSC2 PE=1 SV=2	6.58	218815	301.356	P40989	40	38.26	FKS2_YEAST	30310	51402	44456.5	48981.3	51674.6	42480.3	42056.2	47712.1	-0.211484	0.390397	0.891213
37S ribosomal protein YMR-31, mitochondrial OS=Saccharomyces cerevisiae (strain ATCC 204508 / S288c) OX=559292 GN=YMR31 PE=1 SV=1	9.91	13803	769.915	P19955	6	73.17	RT31_YEAST	17532.7	9810	19071	13682.5	15266	6676	15471.2	11874.8	0.41131	0.390478	0.891213
Glucokinase-1 OS=Saccharomyces cerevisiae (strain ATCC 204508 / S288c) OX=559292 GN=GLK1 PE=1 SV=1	5.75	55776.7	37012.9	P17709	52	89.2	HXKG_YEAST	570430	603275	588752	616850	617720	594080	587485	609550	-0.0533352	0.390795	0.891213
Retrograde regulation protein 2 OS=Saccharomyces cerevisiae (strain ATCC 204508 / S288c) OX=559292 GN=RTG2 PE=1 SV=2	7.93	66142.5	311.99	P32608	15	46.94	RTG2_YEAST	3258	9811	7559	5286.5	125733	5876.67	6876	45632.1	-1.33823	0.390827	0.891213
Protein EMP47 OS=Saccharomyces cerevisiae (strain ATCC 204508 / S288c) OX=559292 GN=EMP47 PE=1 SV=1	5.61	50444.6	619.426	P43555	22	58.2	EMP47_YEAST	9092	11077.3	10310.3	9366.67	18229.3	10547.3	10159.9	12714.4	-0.264773	0.391701	0.891213
Protein transport protein BET1 OS=Saccharomyces cerevisiae (strain ATCC 204508 / S288c) OX=559292 GN=BET1 PE=1 SV=1	9.28	15719.9	659.697	P22804	5	64.79	BET1_YEAST		8801	10285	5375.5	4639.67	8457	9543	6157.39	-3.72889	0.393343	0.891213
Succinate-semialdehyde dehydrogenase [NADP(+)] OS=Saccharomyces cerevisiae (strain ATCC 204508 / S288c) OX=559292 GN=UGA2 PE=1 SV=2	6.22	54816.6	258.32	P38067	5	27.36	UGA2_YEAST	12138	12763	13768.5	12413.5	7380	13939.7	12889.8	11244.4	0.246664	0.39378	0.891213
COX assembly mitochondrial protein 2 OS=Saccharomyces cerevisiae (strain ATCC 204508 / S288c) OX=559292 GN=CMC2 PE=1 SV=1	8.59	13174.8	275.627	Q3E7A4	3	33.03	COXM2_YEAST	3796	3069	3875	3807	6529.67	3233	3580	4523.22	-0.277305	0.394773	0.891213
Hydroxyacylglutathione hydrolase, mitochondrial OS=Saccharomyces cerevisiae (strain ATCC 204508 / S288c) OX=559292 GN=GLO4 PE=3 SV=1	7.21	32795.1	319.366	Q12320	7	39.3	GLO4_YEAST	14697.5	22957.7	15280	27075	28141	13631	17645.1	22949	-0.336763	0.395886	0.891213
Coatomer subunit beta' OS=Saccharomyces cerevisiae (strain ATCC 204508 / S288c) OX=559292 GN=SEC27 PE=1 SV=1	4.44	99787	1993	P41811	64	75.25	COPB2_YEAST	95834.3	88690	70052.3	92991.7	89892	92135.3	84858.9	91673	-0.123766	0.396254	0.891213
54S ribosomal protein L13, mitochondrial OS=Saccharomyces cerevisiae (strain ATCC 204508 / S288c) OX=559292 GN=MRPL13 PE=1 SV=2	9.28	30442.4	443.142	Q02204	3	27.65	RM13_YEAST	5344	5424	8013	5375	5548	5498	6260.33	5473.67	0.167468	0.396323	0.891213
Putative mitochondrial carnitine O-acetyltransferase OS=Saccharomyces cerevisiae (strain ATCC 204508 / S288c) OX=559292 GN=YAT1 PE=1 SV=2	6.46	78392.9	408.255	P80235	16	54.88	CACM_YEAST	3133	11296	16934.7	9941	18402	12756.7	10454.6	13699.9	-0.653611	0.396684	0.891213
3-hydroxyisobutyryl-CoA hydrolase, mitochondrial OS=Saccharomyces cerevisiae (strain ATCC 204508 / S288c) OX=559292 GN=EHD3 PE=1 SV=2	8.39	56744.7	550.763	P28817	7	28	HIBCH_YEAST	369005	321576	324626	310142	324063	328712	338402	320972	0.0738502	0.397483	0.891213
Asparagine synthetase [glutamine-hydrolyzing] 2 OS=Saccharomyces cerevisiae (strain ATCC 204508 / S288c) OX=559292 GN=ASN2 PE=1 SV=2	5.45	65106.6	3631.99	P49090	52	83.92	ASNS2_YEAST	76713.7	80214	75624.1	77200.8	77295	96862.4	77517.3	83786	-0.104246	0.397917	0.891213
Fumarate hydratase, mitochondrial OS=Saccharomyces cerevisiae (strain ATCC 204508 / S288c) OX=559292 GN=FUM1 PE=1 SV=2	8.27	53608.2	5248.84	P08417	35	69.88	FUMH_YEAST	105745	103764	109835	93535	107332	103616	106448	101494	0.0707784	0.39825	0.891213
Phospho-2-dehydro-3-deoxyheptonate aldolase, tyrosine-inhibited OS=Saccharomyces cerevisiae (strain ATCC 204508 / S288c) OX=559292 GN=ARO4 PE=1 SV=2	6.5	40034.3	11856.4	P32449	31	80	AROG_YEAST	160531	147283	161240	159482	140426	146023	156351	148644	0.0737506	0.398666	0.891213
Protein SNQ2 OS=Saccharomyces cerevisiae (strain ATCC 204508 / S288c) OX=559292 GN=SNQ2 PE=1 SV=2	7.42	170250	275.07	P32568	24	37.97	SNQ2_YEAST	12712	8357.33	7872	89013.7	8353.67	8396.33	9647.11	35254.6	-0.966708	0.398739	0.891213
ATP-dependent RNA helicase DHH1 OS=Saccharomyces cerevisiae (strain ATCC 204508 / S288c) OX=559292 GN=DHH1 PE=1 SV=1	7.92	57943.3	1219.46	P39517	26	60.28	DHH1_YEAST	36049.3	32241	34499.3	30409	32701.7	34511.7	34263.2	32540.8	0.074828	0.398861	0.891213
Protein ECM19 OS=Saccharomyces cerevisiae (strain ATCC 204508 / S288c) OX=559292 GN=ECM19 PE=1 SV=1	9.34	12629.5	1210.24	Q06011	5	68.75	ECM19_YEAST	27209.5	14736	25494	15060	20254	19388	22479.8	18234	0.263162	0.398862	0.891213
Elongation factor 2 OS=Saccharomyces cerevisiae (strain ATCC 204508 / S288c) OX=559292 GN=EFT1 PE=1 SV=1	5.87	93745.6	44041.2	P32324	94	92.04	EF2_YEAST	826053	897393	858879	834432	812180	837081	860775	827898	0.0554891	0.399405	0.891213
Cell wall mannoprotein PST1 OS=Saccharomyces cerevisiae (strain ATCC 204508 / S288c) OX=559292 GN=PST1 PE=1 SV=1	9.62	46004.7	462.226	Q12355	12	64.41	PST1_YEAST	11554.3	20356.3	20520	9843	16765.3	15468	17476.9	14025.4	0.306315	0.399845	0.891213
Alcohol dehydrogenase 5 OS=Saccharomyces cerevisiae (strain ATCC 204508 / S288c) OX=559292 GN=ADH5 PE=1 SV=1	5.92	38218.4	2528.04	P38113	6	25.93	ADH5_YEAST	4803	3853.33	8676.35	3923.28	3141	6005	5777.56	4356.43	0.372485	0.400016	0.891213
Vacuolar-sorting protein BRO1 OS=Saccharomyces cerevisiae (strain ATCC 204508 / S288c) OX=559292 GN=BRO1 PE=1 SV=2	5.1	97789.3	284.306	P48582	15	41.23	BRO1_YEAST	5813.67	7925.33	5917.33	20906.3	6618	5685.67	6552.11	11070	-0.509531	0.400389	0.891213
Serine/threonine-protein kinase TOR1 OS=Saccharomyces cerevisiae (strain ATCC 204508 / S288c) OX=559292 GN=TOR1 PE=1 SV=3	6.8	282908	195.119	P35169	7	21.26	TOR1_YEAST	7717	6310.67	8041	7861	8075	7637	7356.22	7857.67	-0.102643	0.400508	0.891213
Pentafunctional AROM polypeptide OS=Saccharomyces cerevisiae (strain ATCC 204508 / S288c) OX=559292 GN=ARO1 PE=1 SV=1	5.84	176067	1237.34	P08566	107	79.91	ARO1_YEAST	44453.7	39531.3	39587	40202.7	38280.7	39291.3	41190.7	39258.2	0.0674009	0.401807	0.891213
TMEM14 protein homolog YJR085C OS=Saccharomyces cerevisiae (strain ATCC 204508 / S288c) OX=559292 GN=YJR085C PE=1 SV=1	9.6	11250.2	416.249	P47131	7	89.52	YJ55_YEAST	3163.33	6911	6869		8311	9587.67	5647.78	8949.33	3.62686	0.403225	0.891213
Cerevisin OS=Saccharomyces cerevisiae (strain ATCC 204508 / S288c) OX=559292 GN=PRB1 PE=1 SV=1	5.92	69849.6	1452.47	P09232	22	51.34	PRTB_YEAST	73374.3	68104.3	64814.3	63129.7	71347.3	59879.3	68764.3	64785.4	0.0880317	0.403258	0.891213
Cytochrome c heme lyase OS=Saccharomyces cerevisiae (strain ATCC 204508 / S288c) OX=559292 GN=CYC3 PE=1 SV=1	5.14	30309	369.05	P06182	8	56.88	CCHL_YEAST	6885.5	13041	7764	6642.5	8737.5	7026.67	9230.17	7468.89	0.257825	0.403356	0.891213
Vacuolar transporter chaperone 4 OS=Saccharomyces cerevisiae (strain ATCC 204508 / S288c) OX=559292 GN=VTC4 PE=1 SV=2	6.37	83383	1180.71	P47075	49	59.36	VTC4_YEAST	84499.3	66195.3	101535	75973	73402.7	73780.7	84076.4	74385.4	0.155001	0.403363	0.891213
Prefoldin subunit 3 OS=Saccharomyces cerevisiae (strain ATCC 204508 / S288c) OX=559292 GN=PAC10 PE=1 SV=1	4.58	23286.3	261.412	P48363	4	37.19	PFD3_YEAST	2291	3552	3196	2803	3069	5994.33	3013	3955.44	-0.329067	0.403422	0.891213
Mitochondrial thiamine pyrophosphate carrier 1 OS=Saccharomyces cerevisiae (strain ATCC 204508 / S288c) OX=559292 GN=TPC1 PE=1 SV=1	10.23	35193.9	311.653	P53257	4	9.55	TPC1_YEAST		7177	7237	3854	4211.67	4866	7207	4310.56	-3.5237	0.403915	0.891213
DNA damage-inducible protein 1 OS=Saccharomyces cerevisiae (strain ATCC 204508 / S288c) OX=559292 GN=DDI1 PE=1 SV=1	4.77	47525.4	675.496	P40087	19	78.5	DDI1_YEAST	14930	18854	20338	21775.7	17938	19488.3	18040.7	19734	-0.13702	0.404016	0.891213
Uncharacterized protein YOR020W-A OS=Saccharomyces cerevisiae (strain ATCC 204508 / S288c) OX=559292 GN=YOR020W-A PE=1 SV=1	9.18	9617.71	480.802	Q3E824	3	35.56	YO020_YEAST	24513	20074	18434.3	21930	18889	15788	21007.1	18869	0.157322	0.405566	0.893389
Histone H2A.Z OS=Saccharomyces cerevisiae (strain ATCC 204508 / S288c) OX=559292 GN=HTZ1 PE=1 SV=3	11.09	14282.7	1436.41	Q12692	6	38.81	H2AZ_YEAST	19795.3	21372.7	22120	20472	26848.7	21617	21096	22979.2	-0.114793	0.406039	0.893389
Protein phosphatase 2C homolog 2 OS=Saccharomyces cerevisiae (strain ATCC 204508 / S288c) OX=559292 GN=PTC2 PE=1 SV=1	4.66	51072.6	498.321	P39966	17	46.77	PP2C2_YEAST	32669.2	34317.3	26349.6	40629.7	34669.8	29007.9	31112	34769.1	-0.155999	0.407945	0.893416
D-lactate dehydrogenase [cytochrome] 1, mitochondrial OS=Saccharomyces cerevisiae (strain ATCC 204508 / S288c) OX=559292 GN=DLD1 PE=1 SV=2	6.37	65977	1244.87	P32891	49	76.15	DLD1_YEAST	36500	33507.7	34832.7	46361.7	36029.3	33346.7	34946.8	38579.2	-0.128936	0.408093	0.893416
ISWI chromatin-remodeling complex ATPase ISW1 OS=Saccharomyces cerevisiae (strain ATCC 204508 / S288c) OX=559292 GN=ISW1 PE=1 SV=2	6.21	131615	287.883	P38144	13	21.7	ISW1_YEAST	5775	10573.3	6430.33	5340.67	5877.67	7417.33	7592.89	6211.89	0.25127	0.40901	0.893416
RNA annealing protein YRA2 OS=Saccharomyces cerevisiae (strain ATCC 204508 / S288c) OX=559292 GN=YRA2 PE=1 SV=1	9.74	23834.7	291.44	P36036	4	30.05	YRA2_YEAST	4455.67	5673.5	6411	5918	5858	6189	5513.39	5988.33	-0.134905	0.409189	0.893416
Chaperone protein ClpB OS=Escherichia coli (strain K12) OX=83333 GN=clpB PE=1 SV=1	5.21	95756.3	7576.95	P63284	60	72.35	CLPB_ECOLI	393840	436635	424857	423497	468610	425468	418444	439192	-0.0695924	0.409275	0.893416
Protein SBE2 OS=Saccharomyces cerevisiae (strain ATCC 204508 / S288c) OX=559292 GN=SBE2 PE=1 SV=2	8.3	99941.1	417.246	P42223	4	23.26	SBE2_YEAST	4049	3466	2926	3697	7175.67	3053	3480.33	4641.89	-0.326576	0.409367	0.893416
Nucleoporin NUP145 OS=Saccharomyces cerevisiae (strain ATCC 204508 / S288c) OX=559292 GN=NUP145 PE=1 SV=1	5.41	146460	311.432	P49687	15	26.27	NU145_YEAST	5110.5	5701.67	6006	5830.67	6034.67	5791.67	5606.06	5885.67	-0.073207	0.409886	0.893416
GTP-binding protein YPT52 OS=Saccharomyces cerevisiae (strain ATCC 204508 / S288c) OX=559292 GN=YPT52 PE=1 SV=1	4.49	26303.2	2124.6	P36018	16	67.52	YPT52_YEAST	36032	36620	33223.7	31394.3	41514	45022.7	35291.9	39310.3	-0.140207	0.410195	0.893416
Exosome complex component RRP4 OS=Saccharomyces cerevisiae (strain ATCC 204508 / S288c) OX=559292 GN=RRP4 PE=1 SV=1	5.82	39598.4	363.076	P38792	10	55.43	RRP4_YEAST	2636.5	6213.33	5202.33	5120.67	5150	6269.33	4684.06	5513.33	-0.3186	0.410996	0.894033
Seventh homolog of septin 1 OS=Saccharomyces cerevisiae (strain ATCC 204508 / S288c) OX=559292 GN=SHS1 PE=1 SV=1	5.24	62744.2	280.849	Q07657	9	29.04	SHS1_YEAST	6280.33	7710.67	11345	3433.67	8331.33	8318	8445.33	6694.33	0.402308	0.411862	0.894788
Nucleolar GTP-binding protein 1 OS=Saccharomyces cerevisiae (strain ATCC 204508 / S288c) OX=559292 GN=NOG1 PE=1 SV=1	9.05	74809.4	362.349	Q02892	7	19.32	NOG1_YEAST	14482	23679	22240	49170	19390	18803	20133.7	29121	-0.410994	0.413653	0.896562
Nucleosome assembly protein OS=Saccharomyces cerevisiae (strain ATCC 204508 / S288c) OX=559292 GN=NAP1 PE=1 SV=2	4.03	48112.8	2621.25	P25293	26	72.9	NAP1_YEAST	95481	90459.3	85429.3	93365.7	93305	95751.3	90456.6	94140.7	-0.0589742	0.413718	0.896562
Glutamine synthetase OS=Saccharomyces cerevisiae (strain ATCC 204508 / S288c) OX=559292 GN=GLN1 PE=1 SV=4	5.89	42165.3	5204.69	P32288	30	71.08	GLNA_YEAST	101820	123253	118461	106667	132658	134372	114512	124565	-0.118328	0.416167	0.899924
Casein kinase II subunit beta OS=Saccharomyces cerevisiae (strain ATCC 204508 / S288c) OX=559292 GN=CKB1 PE=1 SV=1	4.32	32778.1	629.748	P43639	7	36.69	CSK2B_YEAST	6218	12124	7868	5825.33	8415	7035	8736.67	7091.78	0.260766	0.416724	0.899924
Proteasome subunit beta type-7 OS=Saccharomyces cerevisiae (strain ATCC 204508 / S288c) OX=559292 GN=PRE4 PE=1 SV=1	5.57	29443.4	795.182	P30657	13	60.53	PSB7_YEAST	24416.3	29247.7	29699.3	17549.7	28367	28034.7	27787.8	24650.4	0.201234	0.417265	0.899924
Adenosine kinase OS=Saccharomyces cerevisiae (strain ATCC 204508 / S288c) OX=559292 GN=ADO1 PE=1 SV=1	4.81	36543.5	10387.3	P47143	33	88.53	ADK_YEAST	225568	251473	232952	223965	206508	242546	236664	224340	0.0787568	0.417356	0.899924
Nuclear polyadenylated RNA-binding protein 4 OS=Saccharomyces cerevisiae (strain ATCC 204508 / S288c) OX=559292 GN=HRP1 PE=1 SV=1	5.27	59763.9	999.335	Q99383	12	36.14	HRP1_YEAST	55657.7	60400	59721.7	68007.3	58359	59335	58593.1	61900.4	-0.0767139	0.419654	0.902647
Endochitinase OS=Saccharomyces cerevisiae (strain ATCC 204508 / S288c) OX=559292 GN=CTS1 PE=1 SV=2	4.18	59699.2	883.255	P29029	10	27.76	CHIT_YEAST	46216.3	40951.7	43179	44214.3	48164.3	44198.7	43449	45525.8	-0.0679409	0.419783	0.902647
Imidazoleglycerol-phosphate dehydratase OS=Saccharomyces cerevisiae (strain ATCC 204508 / S288c) OX=559292 GN=HIS3 PE=1 SV=2	5.92	24061.3	431.308	P06633	5	39.09	HIS7_YEAST	14086	35222	40494	11411.3	13680.3	38607	29934	21232.9	0.578975	0.420189	0.902647
Galactose transporter OS=Saccharomyces cerevisiae (strain ATCC 204508 / S288c) OX=559292 GN=GAL2 PE=1 SV=3	7	64481.5	1578.34	P13181	24	53.31	GAL2_YEAST	41263.7	42668	47461	38896	42036	43661.7	43797.6	41531.2	0.0757164	0.422021	0.904374
2-isopropylmalate synthase OS=Saccharomyces cerevisiae (strain ATCC 204508 / S288c) OX=559292 GN=LEU4 PE=1 SV=1	5.61	68922.2	6305.52	P06208	53	78.19	LEU1_YEAST	261385	256042	216926	234159	216332	239020	244784	229837	0.0872978	0.422744	0.904374
40S ribosomal protein S5 OS=Saccharomyces cerevisiae (strain ATCC 204508 / S288c) OX=559292 GN=RPS5 PE=1 SV=3	9.11	25095.7	18271.7	P26783	20	52.44	RS5_YEAST	479840	557373	572913	551836	568720	573590	536709	564715	-0.077488	0.423285	0.904374
Golgi to ER traffic protein 1 OS=Saccharomyces cerevisiae (strain ATCC 204508 / S288c) OX=559292 GN=GET1 PE=1 SV=1	9.57	27092.5	394.991	P53192	5	37.87	GET1_YEAST	5677	8575	5645	5349	5647	6347	6632.33	5781	0.173112	0.423458	0.904374
Low-affinity glucose transporter HXT3 OS=Saccharomyces cerevisiae (strain ATCC 204508 / S288c) OX=559292 GN=HXT3 PE=1 SV=1	6.82	63413.2	755.124	P32466	16	45.33	HXT3_YEAST	6787	1744.87	3819.7	14243.3	2712.45	5114.82	4117.19	7356.87	-0.708881	0.424092	0.904374
Serine hydroxymethyltransferase, mitochondrial OS=Saccharomyces cerevisiae (strain ATCC 204508 / S288c) OX=559292 GN=SHM1 PE=1 SV=2	8.97	53914.6	2956.33	P37292	45	92.24	GLYM_YEAST	73611.7	63308.7	78723.7	69845.3	66964.7	65329	71881.3	67379.7	0.087948	0.424138	0.904374
Protein SSP120 OS=Saccharomyces cerevisiae (strain ATCC 204508 / S288c) OX=559292 GN=SSP120 PE=1 SV=1	4.81	27289.5	1674.29	P39931	12	61.97	SS120_YEAST	34845.3	32069.5	23791.3	29867.7	25332.3	25704	30235.4	26968	0.150344	0.425741	0.906671
60S ribosomal protein L5 OS=Saccharomyces cerevisiae (strain ATCC 204508 / S288c) OX=559292 GN=RPL5 PE=1 SV=4	6.38	33771.9	32636.6	P26321	28	85.52	RL5_YEAST	489433	580833	591301	567856	587393	598058	553856	584435	-0.0823357	0.427075	0.906694
NifU-like protein, mitochondrial OS=Saccharomyces cerevisiae (strain ATCC 204508 / S288c) OX=559292 GN=NFU1 PE=1 SV=2	4.73	29345.4	700.07	P32860	16	78.52	NFU1_YEAST	13692.7	16323.7	11350	11193.3	18322.7	20601	13788.8	16705.7	-0.245293	0.427493	0.906694
Mitochondrial import inner membrane translocase subunit TIM10 OS=Saccharomyces cerevisiae (strain ATCC 204508 / S288c) OX=559292 GN=TIM10 PE=1 SV=1	5.11	10532.7	7529.98	P87108	11	98.92	TIM10_YEAST	82869	72986.7	52993.7	85981.3	37651.7	51696	69616.4	58443	0.312492	0.427702	0.906694
60S ribosomal export protein NMD3 OS=Saccharomyces cerevisiae (strain ATCC 204508 / S288c) OX=559292 GN=NMD3 PE=1 SV=3	5.11	59836.7	346.374	P38861	15	40.93	NMD3_YEAST	10556	10834	10936.7	10514.7	12449	11090.3	10775.6	11351.3	-0.0716383	0.428548	0.906694
NADPH-dependent aldose reductase GRE3 OS=Saccharomyces cerevisiae (strain ATCC 204508 / S288c) OX=559292 GN=GRE3 PE=1 SV=1	6.65	37461	3272.87	P38715	34	91.13	GRE3_YEAST	80731.3	77607.3	76201.3	81078.7	73300.7	69648	78180	74675.8	0.0686348	0.429767	0.906694
Eukaryotic translation initiation factor 3 subunit G OS=Saccharomyces cerevisiae (strain ATCC 204508 / S288c) OX=559292 GN=TIF35 PE=1 SV=1	6.43	30729.6	1799.1	Q04067	17	68.61	EIF3G_YEAST	51633.7	39971.3	57402.7	42943.7	97400.7	53154.7	49669.2	64499.7	-0.302721	0.430398	0.906694
Bifunctional purine biosynthesis protein ADE17 OS=Saccharomyces cerevisiae (strain ATCC 204508 / S288c) OX=559292 GN=ADE17 PE=1 SV=2	6.1	65605.5	12081.5	P38009	60	89.36	PUR92_YEAST	150866	156329	148722	158106	143711	132585	151972	144801	0.0731622	0.430478	0.906694
Mitochondrial homologous recombination protein 1 OS=Saccharomyces cerevisiae (strain ATCC 204508 / S288c) OX=559292 GN=MHR1 PE=1 SV=1	9.8	27122.9	244.943	Q06630	6	37.61	MHR1_YEAST		6067.33	4159	2480	3154	2407	5113.17	2680.33	-3.18143	0.430626	0.906694
40S ribosomal protein S2 OS=Saccharomyces cerevisiae (strain ATCC 204508 / S288c) OX=559292 GN=RPS2 PE=1 SV=3	10.87	27506.9	46557.2	P25443	27	86.61	RS2_YEAST	555546	657795	565759	587595	545034	548511	593033	560380	0.0783479	0.430892	0.906694
CAAX prenyl protease 1 OS=Saccharomyces cerevisiae (strain ATCC 204508 / S288c) OX=559292 GN=STE24 PE=1 SV=1	7.94	52495.3	531.586	P47154	14	52.32	STE24_YEAST	36721.7	24520	31937.3	30776.7	32211.7	41682.3	31059.7	34890.2	-0.174335	0.431643	0.906694
Uncharacterized protein YHR138C OS=Saccharomyces cerevisiae (strain ATCC 204508 / S288c) OX=559292 GN=YHR138C PE=1 SV=1	4.7	12809.6	1499.01	P38841	6	64.91	YHT8_YEAST	10284.3	11177	11254.3	10190.3	12276.3	12469	10905.2	11645.2	-0.0899807	0.431823	0.906694
Altered inheritance of mitochondria protein 9, mitochondrial OS=Saccharomyces cerevisiae (strain ATCC 204508 / S288c) OX=559292 GN=AIM9 PE=1 SV=1	8.87	72699.3	948.899	P40053	44	69.22	AIM9_YEAST	26306.7	24773.7	25248.7	24224	36707	25456.7	25443	28795.9	-0.153359	0.432405	0.906694
Ribose-phosphate pyrophosphokinase 3 OS=Saccharomyces cerevisiae (strain ATCC 204508 / S288c) OX=559292 GN=PRS3 PE=1 SV=1	8.39	35408.9	475.895	P38689	11	44.38	KPR3_YEAST	96735.7	74426.7	64774.3	90494.7	59828	54244	78645.6	68188.9	0.222388	0.432585	0.906694
Fatty acid synthase subunit beta OS=Saccharomyces cerevisiae (strain ATCC 204508 / S288c) OX=559292 GN=FAS1 PE=1 SV=2	5.54	229547	9909.58	P07149	180	81.47	FAS1_YEAST	239552	262249	271436	256033	277481	275106	257746	269540	-0.0656059	0.434685	0.909245
Replication factor C subunit 3 OS=Saccharomyces cerevisiae (strain ATCC 204508 / S288c) OX=559292 GN=RFC3 PE=1 SV=1	6.03	38488.8	458.919	P38629	15	57.94	RFC3_YEAST	5792.33	12013	9448.33	10892	10696.7	9425	9084.56	10337.9	-0.246649	0.434856	0.909245
MICOS complex subunit MIC10 OS=Saccharomyces cerevisiae (strain ATCC 204508 / S288c) OX=559292 GN=MIC10 PE=1 SV=1	10.67	10407.9	3429.46	Q96VH5	9	90.72	MIC10_YEAST	31531	28839.3	33939.7	31909.3	29803	27251.3	31436.7	29654.6	0.0840033	0.435539	0.909565
Pyrroline-5-carboxylate reductase OS=Saccharomyces cerevisiae (strain ATCC 204508 / S288c) OX=559292 GN=PRO3 PE=1 SV=1	5.21	30531.1	2398.09	P32263	20	77.27	P5CR_YEAST	53601	56891.3	51281.7	48271	52005.7	54318.3	53924.7	51531.7	0.0658811	0.436118	0.909565
Branched-chain-amino-acid aminotransferase, cytosolic OS=Saccharomyces cerevisiae (strain ATCC 204508 / S288c) OX=559292 GN=BAT2 PE=1 SV=1	7.09	41966.9	9255.81	P47176	36	84.57	BCA2_YEAST	124814	131669	126674	128401	122192	119141	127719	123245	0.0517807	0.436653	0.909565
Bifunctional purine biosynthetic protein ADE5,7 OS=Saccharomyces cerevisiae (strain ATCC 204508 / S288c) OX=559292 GN=ADE5,7 PE=1 SV=1	4.91	86410.3	6073.94	P07244	65	75.94	PUR2_YEAST	152510	137391	150494	158787	151090	148788	146798	152888	-0.0596213	0.437119	0.909565
Y' element ATP-dependent helicase protein 1 copy 6 OS=Saccharomyces cerevisiae (strain ATCC 204508 / S288c) OX=559292 GN=YRF1-6 PE=2 SV=1	6.88	213323	115.134	P53819	21	50.03	YRF16_YEAST	5548.2	3567.4	4457.37	2521.59	6687.27	2246.92	4524.33	3818.59	0.406316	0.439181	0.910396
Small glutamine-rich tetratricopeptide repeat-containing protein 2 OS=Saccharomyces cerevisiae (strain ATCC 204508 / S288c) OX=559292 GN=SGT2 PE=1 SV=1	4.48	37275.6	7526.24	Q12118	35	95.09	SGT2_YEAST	135769	136230	134612	142304	118567	127146	135537	129339	0.0716093	0.441186	0.910396
26S proteasome regulatory subunit RPN7 OS=Saccharomyces cerevisiae (strain ATCC 204508 / S288c) OX=559292 GN=RPN7 PE=1 SV=3	4.98	49243.7	625.153	Q06103	24	61.31	RPN7_YEAST	18547.3	18346	22205	21294.7	17276.7	15875.3	19699.4	18148.9	0.123812	0.441927	0.910396
ATP synthase subunit J, mitochondrial OS=Saccharomyces cerevisiae (strain ATCC 204508 / S288c) OX=559292 GN=ATP18 PE=1 SV=1	10.08	6687.8	3233.07	P81450	7	84.75	ATP18_YEAST	68754	50679	48258.7	24865.5	48168.3	68298.3	55897.2	47110.7	0.346503	0.442666	0.910396
Epsin-2 OS=Saccharomyces cerevisiae (strain ATCC 204508 / S288c) OX=559292 GN=ENT2 PE=1 SV=1	5.15	71921.5	326.468	Q05785	11	38.01	ENT2_YEAST	14868.3	15330.3	13955.9	14689.3	15792.8	15416.7	14718.2	15299.6	-0.0563361	0.442826	0.910396
Peroxiredoxin DOT5 OS=Saccharomyces cerevisiae (strain ATCC 204508 / S288c) OX=559292 GN=DOT5 PE=1 SV=1	9.78	24233.7	558.216	P40553	9	55.35	DOT5_YEAST	4093.67	15417.3	4375	4786	4479	4851	7962	4705.33	0.469578	0.444587	0.910396
Heat shock protein SSC1, mitochondrial OS=Saccharomyces cerevisiae (strain ATCC 204508 / S288c) OX=559292 GN=SSC1 PE=1 SV=1	5.3	70627.9	20513.6	P0CS90	61	73.85	HSP77_YEAST	388940	396229	429320	398208	451318	422067	404829	423864	-0.0657346	0.445034	0.910396
Single-stranded nucleic acid-binding protein OS=Saccharomyces cerevisiae (strain ATCC 204508 / S288c) OX=559292 GN=SBP1 PE=1 SV=2	5.33	33046.7	4578.95	P10080	19	66.67	SSBP1_YEAST	148009	142856	150978	152017	154128	149858	147281	152001	-0.0457927	0.445217	0.910396
Citrate synthase, peroxisomal OS=Saccharomyces cerevisiae (strain ATCC 204508 / S288c) OX=559292 GN=CIT2 PE=1 SV=1	5.92	51413.4	671.011	P08679	29	70.65	CISY2_YEAST	38106.3	58249	36384.7	57866.3	49133	42431	44246.7	49810.1	-0.192976	0.445612	0.910396
Small nuclear ribonucleoprotein Sm D3 OS=Saccharomyces cerevisiae (strain ATCC 204508 / S288c) OX=559292 GN=SMD3 PE=1 SV=1	10.46	11224.2	718.121	P43321	4	49.5	SMD3_YEAST	9083.67	9228.5	12537	8956.5	9106.5	9929	10283.1	9330.67	0.125325	0.445918	0.910396
Vesicle-associated membrane protein-associated protein SCS2 OS=Saccharomyces cerevisiae (strain ATCC 204508 / S288c) OX=559292 GN=SCS2 PE=1 SV=3	4.65	27039.7	5270.92	P40075	16	64.34	SCS2_YEAST	80773.3	75866	79516	82290.3	86478.3	77237.7	78718.4	82002.1	-0.0579288	0.446679	0.910396
OTU domain-containing protein 2 OS=Saccharomyces cerevisiae (strain ATCC 204508 / S288c) OX=559292 GN=OTU2 PE=1 SV=1	5.64	36455.2	381.528	P38747	6	43.65	OTU2_YEAST	2730	2333.67	2276	2703	2359	2742.5	2446.56	2601.5	-0.0900398	0.44728	0.910396
Heat shock protein 42 OS=Saccharomyces cerevisiae (strain ATCC 204508 / S288c) OX=559292 GN=HSP42 PE=1 SV=1	4.81	42874.1	775.208	Q12329	13	38.93	HSP42_YEAST	24464	31778.3	25275	28783	21989.7	23674	27172.4	24815.6	0.130351	0.447434	0.910396
Mitochondrial division protein 1 OS=Saccharomyces cerevisiae (strain ATCC 204508 / S288c) OX=559292 GN=MDV1 PE=1 SV=1	5.22	80488.5	273.723	P47025	6	31.37	MDV1_YEAST	4367	13352	10909.3	4079	9471.5	6393.67	9542.78	6648.06	0.454835	0.447461	0.910396
Proteasome subunit alpha type-1 OS=Saccharomyces cerevisiae (strain ATCC 204508 / S288c) OX=559292 GN=SCL1 PE=1 SV=1	5.83	28172	2358.93	P21243	29	94.84	PSA1_YEAST	36647	51818.7	51018.7	39439.7	44423	41896.3	46494.8	41919.7	0.133469	0.447542	0.910396
Peptidyl-prolyl cis-trans isomerase FPR2 OS=Saccharomyces cerevisiae (strain ATCC 204508 / S288c) OX=559292 GN=FPR2 PE=1 SV=1	5.17	14601	1025.45	P32472	4	35.56	FKBP2_YEAST	13800.7	13799.3	10981.7	17123.3	13935.7	11875.7	12860.6	14311.6	-0.146096	0.447771	0.910396
Sterol 24-C-methyltransferase OS=Saccharomyces cerevisiae (strain ATCC 204508 / S288c) OX=559292 GN=ERG6 PE=1 SV=4	5.42	43659	7281.84	P25087	30	76.76	ERG6_YEAST	116231	143772	136290	125116	152118	148495	132098	141909	-0.103801	0.44778	0.910396
Ubiquitin-activating enzyme E1 1 OS=Saccharomyces cerevisiae (strain ATCC 204508 / S288c) OX=559292 GN=UBA1 PE=1 SV=2	4.78	114837	2820.86	P22515	66	76.46	UBA1_YEAST	86821.3	83528.7	82483.3	89746	89036.3	83264.7	84277.8	87349	-0.0511736	0.447988	0.910396
TPR repeat-containing protein associated with Hsp90 OS=Saccharomyces cerevisiae (strain ATCC 204508 / S288c) OX=559292 GN=TAH1 PE=1 SV=1	6.11	12625.3	635.217	P25638	4	40.54	TAH1_YEAST	4847.67	5021.67	4667	5738.67	4504.67	2552	4845.44	4265.11	0.261315	0.449321	0.910396
Broad-specificity phosphatase YOR283W OS=Saccharomyces cerevisiae (strain ATCC 204508 / S288c) OX=559292 GN=YOR283W PE=1 SV=1	8	26347.7	313.188	Q12040	2	27.39	YO283_YEAST	4302	4534	5181	4556	3938	4657	4672.33	4383.67	0.0914433	0.4494	0.910396
Pyridoxal phosphate homeostasis protein OS=Saccharomyces cerevisiae (strain ATCC 204508 / S288c) OX=559292 GN=YBL036C PE=1 SV=1	6	29351.4	813.237	P38197	23	78.6	PLPHP_YEAST	122001	86599	102083	21082	118016	118356	103561	85817.9	0.624272	0.450268	0.910396
T-complex protein 1 subunit epsilon OS=Saccharomyces cerevisiae (strain ATCC 204508 / S288c) OX=559292 GN=CCT5 PE=1 SV=3	5.17	62427.5	1243.92	P40413	48	85.05	TCPE_YEAST	35277.7	71491.3	30234	49821.3	25911	27907.3	45667.7	34546.6	0.360565	0.451128	0.910396
54S ribosomal protein IMG1, mitochondrial OS=Saccharomyces cerevisiae (strain ATCC 204508 / S288c) OX=559292 GN=IMG1 PE=1 SV=1	10.77	19450.8	511.23	P25626	6	51.48	IMG1_YEAST	14185	12398	11108.3	6352.67	14632.7	11769	12563.8	10918.1	0.278799	0.452712	0.910396
Sedoheptulose 1,7-bisphosphatase OS=Saccharomyces cerevisiae (strain ATCC 204508 / S288c) OX=559292 GN=SHB17 PE=1 SV=1	5.56	31250.1	2603.98	P36136	26	73.43	SHB17_YEAST	40612	39760	43786.7	40542.3	38598	40395	41386.2	39845.1	0.0538599	0.452928	0.910396
40S ribosomal protein S7-B OS=Saccharomyces cerevisiae (strain ATCC 204508 / S288c) OX=559292 GN=RPS7B PE=1 SV=1	10.35	21634.3	20119.3	P48164	18	74.21	RS7B_YEAST	186466	213790	202275	159955	195010	208680	200844	187882	0.102975	0.452968	0.910396
Ribosome assembly protein RRB1 OS=Saccharomyces cerevisiae (strain ATCC 204508 / S288c) OX=559292 GN=RRB1 PE=1 SV=1	4.29	57489.5	566.073	Q04225	19	55.38	RRB1_YEAST	16879.7	16082	21667	32818	18298.3	16500	18209.6	22538.8	-0.2508	0.452973	0.910396
37S ribosomal protein NAM9, mitochondrial OS=Saccharomyces cerevisiae (strain ATCC 204508 / S288c) OX=559292 GN=NAM9 PE=1 SV=2	10.03	56527.1	284.454	P27929	11	45.68	NAM9_YEAST	13661	79022	21024.7	17891	20044	19619	37902.6	19184.7	0.563237	0.453007	0.910396
Ribosome-associated complex subunit SSZ1 OS=Saccharomyces cerevisiae (strain ATCC 204508 / S288c) OX=559292 GN=SSZ1 PE=1 SV=2	4.75	58351.9	14454.3	P38788	47	90.52	SSZ1_YEAST	198300	177456	187833	209119	187230	192692	187863	196347	-0.0636098	0.453066	0.910396
S-(hydroxymethyl)glutathione dehydrogenase OS=Saccharomyces cerevisiae (strain ATCC 204508 / S288c) OX=559292 GN=SFA1 PE=1 SV=1	6.33	41897.5	614.521	P32771	20	49.48	FADH_YEAST	26752	29726.3	24509	28454.7	29005	27521.7	26995.8	28327.1	-0.0736088	0.453276	0.910396
GTP-binding nuclear protein GSP1/CNR1 OS=Saccharomyces cerevisiae (strain ATCC 204508 / S288c) OX=559292 GN=GSP1 PE=1 SV=1	6.11	24981.5	13577.4	P32835	19	90.87	GSP1_YEAST	237445	266055	280436	261709	285527	274954	261312	274063	-0.0712641	0.453351	0.910396
Putative carboxymethylenebutenolidase OS=Saccharomyces cerevisiae (strain ATCC 204508 / S288c) OX=559292 GN=YDL086W PE=1 SV=1	5.89	31236.4	4124.74	Q07505	22	76.56	DLHH_YEAST	54079	66678.7	64894.3	59171	70454.3	69001.3	61884	66208.9	-0.0992707	0.454801	0.910558
Uncharacterized protein YCR016W OS=Saccharomyces cerevisiae (strain ATCC 204508 / S288c) OX=559292 GN=YCR016W PE=1 SV=2	8.36	33650.1	423.401	P25617	9	52.76	YCQ6_YEAST	21362.7	19954.3	32154.3	30524.7	37405.3	20227.3	24490.4	29385.8	-0.250897	0.454867	0.910558
Uncharacterized phosphatase YNL010W OS=Saccharomyces cerevisiae (strain ATCC 204508 / S288c) OX=559292 GN=YNL010W PE=1 SV=1	5.11	27708.7	5404.07	P53981	26	89.63	YNB0_YEAST	86708.3	80789.3	88402.3	93327.3	86720.3	86076.3	85300	88708	-0.0566216	0.455726	0.910558
Nuclear localization sequence-binding protein OS=Saccharomyces cerevisiae (strain ATCC 204508 / S288c) OX=559292 GN=NSR1 PE=1 SV=1	4.7	44592.2	1033.8	P27476	24	56.76	NSR1_YEAST	41801	42554.7	46620.7	35955	39635.7	47257.7	43658.8	40949.4	0.100092	0.455731	0.910558
Uncharacterized protein YIL156W-B OS=Saccharomyces cerevisiae (strain ATCC 204508 / S288c) OX=559292 GN=YIL156W-B PE=3 SV=1	9.52	8278.6	521.065	Q2V2P4	2	39.73	YI156_YEAST	15535	22982	22886	16513	13635	23143	20467.7	17763.7	0.216321	0.456611	0.910558
Repressible alkaline phosphatase OS=Saccharomyces cerevisiae (strain ATCC 204508 / S288c) OX=559292 GN=PHO8 PE=1 SV=2	5.2	63175.3	989.698	P11491	33	71.73	PPB_YEAST	21822.3	21978	23315	22544.3	21692.7	27673	22371.8	23970	-0.0917721	0.456996	0.910558
Postreplication repair E3 ubiquitin-protein ligase RAD18 OS=Saccharomyces cerevisiae (strain ATCC 204508 / S288c) OX=559292 GN=RAD18 PE=1 SV=1	7.44	55914.8	576.495	P10862	11	31.42	RAD18_YEAST	4227	3841	3253	3635	2500	4025.33	3773.67	3386.78	0.176574	0.457567	0.910558
Coatomer subunit delta OS=Saccharomyces cerevisiae (strain ATCC 204508 / S288c) OX=559292 GN=RET2 PE=1 SV=3	4.88	60684.9	614.576	P43621	18	65.02	COPD_YEAST	23422.7	32211	32060.3	31210.7	32039.7	30934.7	29231.3	31395	-0.118287	0.457654	0.910558
Peroxiredoxin TSA2 OS=Saccharomyces cerevisiae (strain ATCC 204508 / S288c) OX=559292 GN=TSA2 PE=1 SV=3	7.17	21728.9	2543.91	Q04120	19	65.31	TSA2_YEAST	18010.6	16698.3	16492.1	15108	17372.8	16496.4	17067	16325.7	0.0653396	0.458395	0.910869
Family of serine hydrolases 1 OS=Saccharomyces cerevisiae (strain ATCC 204508 / S288c) OX=559292 GN=FSH1 PE=1 SV=1	5.9	27396.3	2375.28	P38777	20	90.12	FSH1_YEAST	51220.3	41762.7	36304	46544.7	34957.7	34930.3	43095.7	38810.9	0.150114	0.459128	0.910869
Covalently-linked cell wall protein 14 OS=Saccharomyces cerevisiae (strain ATCC 204508 / S288c) OX=559292 GN=CCW14 PE=1 SV=1	5.59	23724.3	842.99	O13547	5	57.98	CCW14_YEAST	16582	21592	15786	23915	16374.7	20056.5	17986.7	20115.4	-0.158222	0.459395	0.910869
Regulator of calcineurin 2 OS=Saccharomyces cerevisiae (strain ATCC 204508 / S288c) OX=559292 GN=RCN2 PE=1 SV=1	7.32	29369.9	831.345	Q12044	14	81.51	RCN2_YEAST	18160	18715.3	22016.3	19899	20740	21267.3	19630.6	20635.4	-0.0767266	0.460744	0.911333
Altered inheritance rate of mitochondria protein 29 OS=Saccharomyces cerevisiae (strain ATCC 204508 / S288c) OX=559292 GN=AIM29 PE=1 SV=1	5.95	18435.8	360.437	P36154	8	45.81	AIM29_YEAST	33556.7	30475	27806.7	32537.7	29287.7	22742	30612.8	28189.1	0.130626	0.46077	0.911333
60S ribosomal protein L33-A OS=Saccharomyces cerevisiae (strain ATCC 204508 / S288c) OX=559292 GN=RPL33A PE=1 SV=3	11.46	12154.1	40359	P05744	10	63.55	RL33A_YEAST	311909	353137	360096	333613	363636	381087	341714	359445	-0.0736846	0.461214	0.911333
Ribosome biogenesis protein UTP30 OS=Saccharomyces cerevisiae (strain ATCC 204508 / S288c) OX=559292 GN=UTP30 PE=1 SV=1	9.94	31844	464.732	P36144	11	57.3	RL1D1_YEAST	47923	4232	4845	3076.5	7097	7352.67	19000	5842.06	0.871172	0.461889	0.911623
Proteasome component ECM29 OS=Saccharomyces cerevisiae (strain ATCC 204508 / S288c) OX=559292 GN=ECM29 PE=1 SV=1	6.11	211743	605.644	P38737	43	41.76	ECM29_YEAST	28635.7	30468.3	30932.3	34756	28289.3	32262	30012.1	31769.1	-0.0777032	0.464058	0.914812
Protein GCN20 OS=Saccharomyces cerevisiae (strain ATCC 204508 / S288c) OX=559292 GN=GCN20 PE=1 SV=1	5.81	85312.7	675.54	P43535	44	66.62	GCN20_YEAST	30504.7	28794.7	39254.7	27103.3	31532.3	31569.7	32851.3	30068.4	0.117948	0.465294	0.914812
Protein THO1 OS=Saccharomyces cerevisiae (strain ATCC 204508 / S288c) OX=559292 GN=THO1 PE=1 SV=1	7.56	24137.6	480.78	P40040	5	40.37	THO1_YEAST	15980	12132.5	11973	15323	17056.7	12086.5	13361.8	14822.1	-0.148157	0.465607	0.914812
Homocysteine S-methyltransferase 2 OS=Saccharomyces cerevisiae (strain ATCC 204508 / S288c) OX=559292 GN=SAM4 PE=1 SV=1	4.94	37010.8	1934.01	Q08985	24	71.08	SAM4_YEAST	45407.7	43865.3	36525	44516	38811.3	32665	41932.7	38664.1	0.122115	0.465626	0.914812
Cell wall protein YJL171C OS=Saccharomyces cerevisiae (strain ATCC 204508 / S288c) OX=559292 GN=YJL171C PE=1 SV=2	4.72	43471.1	742.38	P46992	10	42.93	YJR1_YEAST	39355.3	33887.3	32124.7	42394.3	35767.3	34621	35122.4	37594.2	-0.0977222	0.468068	0.916341
Fructose-bisphosphate aldolase OS=Saccharomyces cerevisiae (strain ATCC 204508 / S288c) OX=559292 GN=FBA1 PE=1 SV=3	5.41	39906	74265.6	P14540	34	95.26	ALF_YEAST	1037241	1.08809e+06	1.21473e+06	1.11724e+06	1.21555e+06	1159405	1.11335e+06	1164065	-0.0665813	0.469279	0.916341
40S ribosomal protein S3 OS=Saccharomyces cerevisiae (strain ATCC 204508 / S288c) OX=559292 GN=RPS3 PE=1 SV=5	9.77	26559.8	66595.8	P05750	36	93.33	RS3_YEAST	512023	539259	578078	563686	553142	572815	543120	563215	-0.0540535	0.469562	0.916341
SNF1 protein kinase subunit beta-2 OS=Saccharomyces cerevisiae (strain ATCC 204508 / S288c) OX=559292 GN=SIP2 PE=1 SV=3	5.3	46632.8	486.261	P34164	8	35.66	SIP2_YEAST	3319	2967	5097	12121.7	3146	3523.5	3794.33	6263.72	-0.473475	0.469565	0.916341
UPF0045 protein ECM15 OS=Saccharomyces cerevisiae (strain ATCC 204508 / S288c) OX=559292 GN=ECM15 PE=1 SV=1	6.21	11632.3	2744.86	P35195	6	74.04	ECM15_YEAST	27483.7		19845.3	23258.3			23664.5	23258.3	4.83913	0.469632	0.916341
Glutaredoxin-2 OS=Saccharomyces cerevisiae (strain ATCC 204508 / S288c) OX=559292 GN=GRX2 PE=1 SV=3	7.17	15975.5	19737	P17695	14	88.81	GLRX2_YEAST	239556	235816	214620	251707	203901	192628	229997	216079	0.0981253	0.47007	0.916341
Casein kinase I homolog 2 OS=Saccharomyces cerevisiae (strain ATCC 204508 / S288c) OX=559292 GN=YCK2 PE=1 SV=1	9.32	62250.4	407.126	P23292	13	44.32	KC12_YEAST	19418.4	19486.5	15376.4	18464.4	16811.2	14966	18093.8	16747.2	0.108247	0.470571	0.916341
Succinate dehydrogenase assembly factor 4, mitochondrial OS=Saccharomyces cerevisiae (strain ATCC 204508 / S288c) OX=559292 GN=SDH8 PE=1 SV=2	8.62	15561.4	592.116	P38345	5	57.97	SDHF4_YEAST	3650	4928	2799	3588.5	5580.67	3960	3792.33	4376.39	-0.218443	0.470712	0.916341
Serine/threonine-protein kinase YPK2/YKR2 OS=Saccharomyces cerevisiae (strain ATCC 204508 / S288c) OX=559292 GN=YPK2 PE=1 SV=1	7.43	77006.7	334.515	P18961	15	52.14	YPK2_YEAST	32303.9	33489.8	35712.3	36326.3	15513.9	37083.6	33835.3	29641.3	0.295485	0.471907	0.916341
UTP--glucose-1-phosphate uridylyltransferase OS=Saccharomyces cerevisiae (strain ATCC 204508 / S288c) OX=559292 GN=UGP1 PE=1 SV=1	7.11	56216.1	5329.88	P32861	40	79.56	UGPA1_YEAST	146668	136200	140118	147831	123351	132862	140995	134681	0.0694272	0.472528	0.916341
tRNA (guanine-N(7)-)-methyltransferase non-catalytic subunit TRM82 OS=Saccharomyces cerevisiae (strain ATCC 204508 / S288c) OX=559292 GN=TRM82 PE=1 SV=1	6.25	50887.3	269.497	Q03774	12	51.13	TRM82_YEAST	10449.3	11383	11044.3	11687.5	20925.3	9104.33	10958.9	13905.7	-0.253733	0.473188	0.916341
Glutamine--fructose-6-phosphate aminotransferase [isomerizing] OS=Saccharomyces cerevisiae (strain ATCC 204508 / S288c) OX=559292 GN=GFA1 PE=1 SV=4	5.98	80959.3	3083.44	P14742	56	81.45	GFA1_YEAST	89426.7	83831	87283.3	85985	90448.3	93217.3	86847	89883.6	-0.0492935	0.473547	0.916341
GTPase-activating protein GYP6 OS=Saccharomyces cerevisiae (strain ATCC 204508 / S288c) OX=559292 GN=GYP6 PE=1 SV=2	5.8	54214.1	237.984	P32806	4	17.69	GYP6_YEAST	43676	20973	18547	33594	16274.5	13887	27732	21251.8	0.387317	0.473719	0.916341
Gamma-glutamyl phosphate reductase OS=Saccharomyces cerevisiae (strain ATCC 204508 / S288c) OX=559292 GN=PRO2 PE=1 SV=1	5.23	49911.6	2113.45	P54885	29	65.13	PROA_YEAST	68109.7	70701.3	77240	75802	73833.7	74445	72017	74693.6	-0.0545807	0.473841	0.916341
tRNA pseudouridine synthase 4 OS=Saccharomyces cerevisiae (strain ATCC 204508 / S288c) OX=559292 GN=PUS4 PE=1 SV=1	6.14	45387.5	274.241	P48567	8	50.37	PUS4_YEAST	3004	3820	3150	2256	4984	6314	3324.67	4518	-0.324553	0.474797	0.91716
Anthranilate synthase component 1 OS=Saccharomyces cerevisiae (strain ATCC 204508 / S288c) OX=559292 GN=TRP2 PE=1 SV=4	5.46	57109.8	737.672	P00899	39	82.84	TRPE_YEAST	25325	95407.7	98147.7	86989	85835	81015.3	72960.1	84613.1	-0.450312	0.476981	0.92035
Signal recognition particle subunit SRP68 OS=Saccharomyces cerevisiae (strain ATCC 204508 / S288c) OX=559292 GN=SRP68 PE=1 SV=1	9.03	69234.2	383.591	P38687	16	47.91	SRP68_YEAST	6761.67	13256	7524.33	6648.33	8318.67	7680	9180.67	7549	0.222334	0.477931	0.920367
Vacuolar protein 8 OS=Saccharomyces cerevisiae (strain ATCC 204508 / S288c) OX=559292 GN=VAC8 PE=1 SV=3	4.82	63949.3	853.475	P39968	22	63.49	VAC8_YEAST	50763.7	53360.7	49834	53687	54559	50929	51319.4	53058.3	-0.0480571	0.478723	0.920367
Heat shock protein homolog SSE1 OS=Saccharomyces cerevisiae (strain ATCC 204508 / S288c) OX=559292 GN=SSE1 PE=1 SV=4	4.93	77651.7	9030.49	P32589	71	82.83	HSP7F_YEAST	309587	336359	330776	334200	304899	300560	325574	313220	0.056502	0.479431	0.920367
Eukaryotic translation initiation factor 4E OS=Saccharomyces cerevisiae (strain ATCC 204508 / S288c) OX=559292 GN=CDC33 PE=1 SV=1	5.15	24254.3	5524.48	P07260	20	73.24	IF4E_YEAST	122153	121718	124431	129018	120065	131992	122768	127025	-0.0480813	0.479585	0.920367
Glutamine--tRNA ligase OS=Saccharomyces cerevisiae (strain ATCC 204508 / S288c) OX=559292 GN=GLN4 PE=1 SV=2	8.54	93589.2	1643.1	P13188	69	74.78	SYQ_YEAST	58218.3	66310	69142.3	61575.3	72577.3	70800.3	64556.9	68317.7	-0.0817849	0.480513	0.920367
Acetyl-CoA hydrolase OS=Saccharomyces cerevisiae (strain ATCC 204508 / S288c) OX=559292 GN=ACH1 PE=1 SV=2	6.31	58940.1	6017.14	P32316	49	85.55	ACH1_YEAST	175956	164659	182497	178205	169959	151581	174371	166582	0.067919	0.481136	0.920367
Protein arginine N-methyltransferase SFM1 OS=Saccharomyces cerevisiae (strain ATCC 204508 / S288c) OX=559292 GN=SFM1 PE=1 SV=1	4.74	24800.6	1145.38	Q12314	19	87.32	SFM1_YEAST	33044	22224.3	20248.3	23456.7	21529.7	21250	25172.2	22078.8	0.156843	0.481265	0.920367
Glutathione-independent glyoxalase HSP31 OS=Saccharomyces cerevisiae (strain ATCC 204508 / S288c) OX=559292 GN=HSP31 PE=1 SV=1	5.11	25726.9	5721.5	Q04432	16	73.84	HSP31_YEAST	59381	98476	49283.3	93907.7	63681	78797.7	69046.8	78795.4	-0.236458	0.481562	0.920367
Transcription elongation factor S-II OS=Saccharomyces cerevisiae (strain ATCC 204508 / S288c) OX=559292 GN=DST1 PE=1 SV=4	9.14	35242.7	314.702	P07273	6	46.93	TFS2_YEAST	8571.67	8612.33	8889.67	10091	7986.67	9642	8691.22	9239.89	-0.081263	0.481792	0.920367
Enhancer of translation termination 1 OS=Saccharomyces cerevisiae (strain ATCC 204508 / S288c) OX=559292 GN=ETT1 PE=1 SV=1	4.5	47408.9	560.143	Q08421	13	45.87	ETT1_YEAST	18252	23538	21862.7	18041.3	23783	32173	21217.6	24665.8	-0.185184	0.482809	0.92121
IMP-specific 5'-nucleotidase 1 OS=Saccharomyces cerevisiae (strain ATCC 204508 / S288c) OX=559292 GN=ISN1 PE=1 SV=1	5.09	51558.1	234.03	Q99312	6	42.44	ISN1_YEAST	5922.33	6591.33	6320.67	6213	6556.33	6790.67	6278.11	6520	-0.0549646	0.483757	0.92121
60S ribosomal protein L3 OS=Saccharomyces cerevisiae (strain ATCC 204508 / S288c) OX=559292 GN=RPL3 PE=1 SV=4	10.7	43871.7	22400.8	P14126	48	75.45	RL3_YEAST	506946	503936	476755	488085	534264	518056	495879	513468	-0.0498248	0.48395	0.92121
Ribosome biogenesis protein RPF2 OS=Saccharomyces cerevisiae (strain ATCC 204508 / S288c) OX=559292 GN=RPF2 PE=1 SV=1	9.4	39712.9	350.401	P36160	10	41.86	RPF2_YEAST	25121.3	19529	17839.7	24458	22013	20754.3	20830	22408.4	-0.117479	0.484904	0.92121
ATP synthase subunit epsilon, mitochondrial OS=Saccharomyces cerevisiae (strain ATCC 204508 / S288c) OX=559292 GN=ATP15 PE=1 SV=2	10.08	6742.59	9437.53	P21306	6	90.32	ATP5E_YEAST	104729	93497	84266	90851	90495.3	85986.3	94164.1	89110.9	0.0743363	0.485368	0.92121
Tropomyosin-1 OS=Saccharomyces cerevisiae (strain ATCC 204508 / S288c) OX=559292 GN=TPM1 PE=1 SV=1	4.38	23540.8	6444.8	P17536	27	90.95	TPM1_YEAST	278851	201394	186056	183881	209370	205730	222100	199660	0.133223	0.486145	0.92121
Vacuolar protein sorting-associated protein 30 OS=Saccharomyces cerevisiae (strain ATCC 204508 / S288c) OX=559292 GN=VPS30 PE=1 SV=1	4.76	63603.1	280.968	Q02948	6	26.39	BECN1_YEAST	154224	120620	151508	54450.3	148476	165847	142117	122924	0.35726	0.487019	0.92121
60S ribosomal protein L21-B OS=Saccharomyces cerevisiae (strain ATCC 204508 / S288c) OX=559292 GN=RPL21B PE=1 SV=1	10.76	18331.3	49265	Q12672	16	69.38	RL21B_YEAST	122810	129167	129623	138932	115682	155431	127200	136682	-0.0936125	0.48776	0.92121
Pescadillo homolog OS=Saccharomyces cerevisiae (strain ATCC 204508 / S288c) OX=559292 GN=NOP7 PE=1 SV=1	5.31	70105.4	349.717	P53261	16	45.29	PESC_YEAST	19664	9988.33	13023.7	36328.3	13540.3	11864.7	14225.3	20577.8	-0.396654	0.487906	0.92121
Apoptosis-inducing factor 1 OS=Saccharomyces cerevisiae (strain ATCC 204508 / S288c) OX=559292 GN=AIF1 PE=1 SV=1	7.26	41506.3	386.91	P52923	3	16.4	AIF1_YEAST	4042	3662	4384	3679	2961.67	4506.5	4029.33	3715.72	0.134033	0.488138	0.92121
Vacuolar ATPase assembly protein VMA22 OS=Saccharomyces cerevisiae (strain ATCC 204508 / S288c) OX=559292 GN=VMA22 PE=1 SV=1	5.23	21134.8	393.911	P38784	5	55.25	VMA22_YEAST	14496.7	16273	10758	12263.5	13039	12172.5	13842.6	12491.7	0.127586	0.48881	0.92121
Uncharacterized hydrolase YKL033W-A OS=Saccharomyces cerevisiae (strain ATCC 204508 / S288c) OX=559292 GN=YKL033W-A PE=3 SV=2	5.45	26398.4	1122.13	Q86ZR7	16	75.42	YKD3A_YEAST	24307.3	22341.7	22894.7	21716.3	21729.7	23632.7	23181.2	22359.6	0.0523014	0.489013	0.92121
Aspartate aminotransferase, cytoplasmic OS=Saccharomyces cerevisiae (strain ATCC 204508 / S288c) OX=559292 GN=AAT2 PE=1 SV=3	8.47	46285.8	5394.62	P23542	45	92.34	AATC_YEAST	82957	82565.3	82945	86418.3	75370.7	77819.3	82822.4	79869.4	0.0548612	0.489246	0.92121
Nucleolar protein 12 OS=Saccharomyces cerevisiae (strain ATCC 204508 / S288c) OX=559292 GN=NOP12 PE=1 SV=1	9.88	52170.1	336.364	Q08208	14	40.52	NOP12_YEAST	17488.3	9262.33	9242.33	11165.7	9508.33	8935.33	11997.7	9869.78	0.219398	0.48971	0.92121
Clustered mitochondria protein 1 OS=Saccharomyces cerevisiae (strain ATCC 204508 / S288c) OX=559292 GN=CLU1 PE=1 SV=1	5.95	145394	2053.31	Q03690	91	72.98	CLU_YEAST	64017.7	66887.7	66014.3	68807.7	61303.3	59305.3	65639.9	63138.8	0.0587634	0.490431	0.921561
tRNA threonylcarbamoyladenosine dehydratase 1 OS=Saccharomyces cerevisiae (strain ATCC 204508 / S288c) OX=559292 GN=TCD1 PE=1 SV=1	6.36	49396.6	302.632	P38756	19	70.86	TCD1_YEAST	5203	27834.3	24285.3	21305	24678	19925.7	19107.6	21969.6	-0.52483	0.492001	0.921674
Probable glycosidase CRH1 OS=Saccharomyces cerevisiae (strain ATCC 204508 / S288c) OX=559292 GN=CRH1 PE=1 SV=1	4.27	52872.2	295.51	P53301	3	16.37	CRH1_YEAST	10215	8199	9394	7486	12411	12204	9269.33	10700.3	-0.175725	0.49217	0.921674
NADPH-dependent aldehyde reductase ARI1 OS=Saccharomyces cerevisiae (strain ATCC 204508 / S288c) OX=559292 GN=ARI1 PE=1 SV=1	5.51	38539.7	900.077	P53111	24	83.86	ARI1_YEAST	14345	17172.7	16468.3	13532.7	16728	14945	15995.3	15068.6	0.0873218	0.492404	0.921674
Diphosphomevalonate decarboxylase OS=Saccharomyces cerevisiae (strain ATCC 204508 / S288c) OX=559292 GN=MVD1 PE=1 SV=2	5.4	44401.1	4223.64	P32377	32	77.02	MVD1_YEAST	81685.7	90847.7	96401.3	94918.3	89842.3	95526.7	89644.9	93429.1	-0.062466	0.493035	0.921674
Pyruvate decarboxylase isozyme 2 OS=Saccharomyces cerevisiae (strain ATCC 204508 / S288c) OX=559292 GN=PDC5 PE=1 SV=4	5.97	62140.3	9320.52	P16467	36	67.85	PDC5_YEAST	37136.9	33996.8	33417.5	37391.2	34795	24509	34850.4	32231.7	0.134652	0.493776	0.921674
Glutathione reductase OS=Saccharomyces cerevisiae (strain ATCC 204508 / S288c) OX=559292 GN=GLR1 PE=1 SV=2	7.76	53726.1	1633.32	P41921	28	76.6	GSHR_YEAST	34456	30520.3	32810	42704	31805	31739.3	32595.4	35416.1	-0.107076	0.494712	0.921674
DNA damage checkpoint control protein RAD17 OS=Saccharomyces cerevisiae (strain ATCC 204508 / S288c) OX=559292 GN=RAD17 PE=1 SV=1	4.97	45978.9	283.978	P48581	6	29.93	RAD17_YEAST	45447	35171.5	22823	44631	24918	15972.7	34480.5	28507.2	0.346065	0.495662	0.921674
Nicotinamidase OS=Saccharomyces cerevisiae (strain ATCC 204508 / S288c) OX=559292 GN=PNC1 PE=1 SV=1	5.79	25107.4	13141	P53184	14	86.11	PNC1_YEAST	280272	284052	268734	288438	258963	255993	277686	267798	0.0540176	0.496516	0.921674
mRNA-capping enzyme subunit alpha OS=Saccharomyces cerevisiae (strain ATCC 204508 / S288c) OX=559292 GN=CEG1 PE=1 SV=2	5.45	53220.5	337.618	Q01159	8	32.9	MCE1_YEAST	2662.33	4425	4166	4256	4923	3448	3751.11	4209	-0.185867	0.496778	0.921674
ATP-dependent (S)-NAD(P)H-hydrate dehydratase OS=Saccharomyces cerevisiae (strain ATCC 204508 / S288c) OX=559292 GN=NNR2 PE=1 SV=1	7.39	38041.7	250.98	P36059	4	29.08	NNRD_YEAST	9795.33	13345	9941.33	11265	9350.33	9685.33	11027.2	10100.2	0.116379	0.497412	0.921674
40S ribosomal protein S23-A OS=Saccharomyces cerevisiae (strain ATCC 204508 / S288c) OX=559292 GN=RPS23A PE=1 SV=1	11.2	16151.9	14950.8	P0CX29	13	69.66	RS23A_YEAST	158884	181064	189359	189235	172057	193970	176436	185087	-0.0710973	0.498256	0.921674
Tubulin-specific chaperone A OS=Saccharomyces cerevisiae (strain ATCC 204508 / S288c) OX=559292 GN=RBL2 PE=1 SV=1	4.79	12379	1597.11	P48606	12	79.25	TBCA_YEAST	24239.7	24030.3	21212	23334.3	21390.7	21836.7	23160.7	22187.2	0.0603037	0.498431	0.921674
Histone H3 OS=Saccharomyces cerevisiae (strain ATCC 204508 / S288c) OX=559292 GN=HHT1 PE=1 SV=2	11.85	15355.9	1870.38	P61830	4	19.12	H3_YEAST	99311.7	103016	113841	103389	110577	115857	105390	109941	-0.0618525	0.498536	0.921674
Monothiol glutaredoxin-4 OS=Saccharomyces cerevisiae (strain ATCC 204508 / S288c) OX=559292 GN=GRX4 PE=1 SV=1	4.37	27607	1139.11	P32642	15	89.34	GLRX4_YEAST	16053.4	11299.1	16134.3	15826.1	14537	16412.7	14495.6	15591.9	-0.122536	0.499573	0.921674
Serine/threonine-protein kinase PTK2/STK2 OS=Saccharomyces cerevisiae (strain ATCC 204508 / S288c) OX=559292 GN=PTK2 PE=1 SV=1	9.15	91856.8	246.764	P47116	9	42.91	PTK2_YEAST	10190.5	9006.33	9931.67	8237	18392.7	9841.67	9709.5	12157.1	-0.236635	0.499812	0.921674
Malate synthase 2 OS=Saccharomyces cerevisiae (strain ATCC 204508 / S288c) OX=559292 GN=DAL7 PE=1 SV=2	6.03	63136.3	1896.11	P21826	27	52.89	MLS2_YEAST	63290.6	59963.1	69704.4	73893.5	79942.6	15573.1	64319.4	56469.7	0.507929	0.500143	0.921674
Prohibitin-2 OS=Saccharomyces cerevisiae (strain ATCC 204508 / S288c) OX=559292 GN=PHB2 PE=1 SV=2	10.28	34463.6	2228.11	P50085	25	70	PHB2_YEAST	37082.7	39999.3	45323.7	39082.3	36100.3	40809.3	40801.9	38664	0.0745174	0.500148	0.921674
UDP-N-acetylglucosamine pyrophosphorylase OS=Saccharomyces cerevisiae (strain ATCC 204508 / S288c) OX=559292 GN=QRI1 PE=1 SV=1	7.2	53875.3	885.964	P43123	46	85.12	UAP1_YEAST	23063.3	19308.3	23648.3	22215.7	20071.3	20116.3	22006.7	20801.1	0.0771572	0.501225	0.921674
Transposon Ty2-F Gag-Pol polyprotein OS=Saccharomyces cerevisiae (strain ATCC 204508 / S288c) OX=559292 GN=TY2B-F PE=3 SV=1	7.97	202895	166.326	P0CX63	20	23.11	YF21B_YEAST	9703.08	15414.1	42939.2	12595.9	14498.2	14701.4	22685.5	13931.8	0.419419	0.501442	0.921674
60S ribosomal protein L23-A OS=Saccharomyces cerevisiae (strain ATCC 204508 / S288c) OX=559292 GN=RPL23A PE=1 SV=1	10.77	14587	50585.6	P0CX41	21	90.51	RL23A_YEAST	701931	671557	648813	672247	645831	642593	674100	653557	0.0441963	0.501613	0.921674
Transposon Ty2-DR1 Gag-Pol polyprotein OS=Saccharomyces cerevisiae (strain ATCC 204508 / S288c) OX=559292 GN=TY2B-DR1 PE=1 SV=3	8.2	202821	284.319	Q12472	15	17.12	YD21B_YEAST	16576.3	12464.5	11509.3	13226.5	12087.9	11686	13516.7	12333.5	0.115978	0.501847	0.921674
Cytochrome c oxidase subunit 2 OS=Saccharomyces cerevisiae (strain ATCC 204508 / S288c) OX=559292 GN=COX2 PE=1 SV=1	4.25	28795.4	2974.43	P00410	10	40.24	COX2_YEAST	92296.7	132489	126621	89734.7	117537	110519	117136	105930	0.13653	0.503272	0.921674
Halotolerance protein HAL1 OS=Saccharomyces cerevisiae (strain ATCC 204508 / S288c) OX=559292 GN=HAL1 PE=1 SV=1	9.01	33336.1	240.313	Q01766	8	47.62	HAL1_YEAST	9564	9869.5	8219.5	7062.5	11353.7	15316.7	9217.67	11244.3	-0.220869	0.504437	0.921674
Epsin-3 OS=Saccharomyces cerevisiae (strain ATCC 204508 / S288c) OX=559292 GN=ENT3 PE=1 SV=1	4.52	45091.2	566.827	P47160	20	49.51	ENT3_YEAST	24515.7	27481.7	29244.7	30064	26134.3	29142.7	27080.7	28447	-0.0722537	0.504597	0.921674
60S ribosomal protein L10 OS=Saccharomyces cerevisiae (strain ATCC 204508 / S288c) OX=559292 GN=RPL10 PE=1 SV=1	10.39	25589.5	32517.2	P41805	30	79.64	RL10_YEAST	454477	479599	477508	487288	477692	485721	470528	483567	-0.0398071	0.504618	0.921674
Mitochondrial GTP/GDP carrier protein 1 OS=Saccharomyces cerevisiae (strain ATCC 204508 / S288c) OX=559292 GN=GGC1 PE=1 SV=1	10.41	33272.6	1546.59	P38988	24	62.67	GGC1_YEAST	28051.7	31569.7	33593.7	31056.3	26203.3	30919.3	31071.7	29393	0.0805532	0.504836	0.921674
RNA annealing protein YRA1 OS=Saccharomyces cerevisiae (strain ATCC 204508 / S288c) OX=559292 GN=YRA1 PE=1 SV=2	11.74	24955.6	4843.84	Q12159	15	48.23	YRA1_YEAST	84995	77144.3	75817.3	80654.3	76955.3	70543.3	79318.9	76051	0.0610601	0.506018	0.921674
Chitin biosynthesis protein CHS5 OS=Saccharomyces cerevisiae (strain ATCC 204508 / S288c) OX=559292 GN=CHS5 PE=1 SV=1	4.31	73923.8	382.301	Q12114	17	47.99	CHS5_YEAST	15156.7	13379.7	14144.7	13491	15886	15414	14227	14930.3	-0.0679093	0.506241	0.921674
Cell division control protein 1 OS=Saccharomyces cerevisiae (strain ATCC 204508 / S288c) OX=559292 GN=CDC1 PE=1 SV=2	9.69	57432.6	382.398	P40986	7	34.83	CDC1_YEAST	2261	1886	3262	9526.67	2253	1855	2469.67	4544.89	-0.505638	0.506547	0.921674
Peptidyl-prolyl cis-trans isomerase D OS=Saccharomyces cerevisiae (strain ATCC 204508 / S288c) OX=559292 GN=CPR5 PE=2 SV=1	5.23	25440.9	6195.39	P35176	20	82.67	CYPD_YEAST	135605	241856	224831	220645	211742	226835	200764	219741	-0.174424	0.506693	0.921674
ADP,ATP carrier protein 1 OS=Saccharomyces cerevisiae (strain ATCC 204508 / S288c) OX=559292 GN=AAC1 PE=1 SV=1	9.99	34291.7	5716.6	P04710	15	58.58	ADT1_YEAST	27230.9	21547.8	22265.5	46861.5	17516.8	28233.9	23681.4	30870.7	-0.275652	0.507186	0.921674
Transcription factor SPN1 OS=Saccharomyces cerevisiae (strain ATCC 204508 / S288c) OX=559292 GN=SPN1 PE=1 SV=1	7.67	46082.5	811.15	Q06505	26	76.59	IWS1_YEAST	17930	18162	17043.3	17357	20096	17932	17711.8	18461.7	-0.0574824	0.507698	0.921674
Coatomer subunit epsilon OS=Saccharomyces cerevisiae (strain ATCC 204508 / S288c) OX=559292 GN=SEC28 PE=1 SV=2	4.24	33943.1	2396.34	P40509	17	70.95	COPE_YEAST	30459.3	36266.3	32705.7	42125	33416.3	31639.3	33143.8	35726.9	-0.100628	0.508307	0.921674
1-(5-phosphoribosyl)-5-[(5-phosphoribosylamino)methylideneamino] imidazole-4-carboxamide isomerase OS=Saccharomyces cerevisiae (strain ATCC 204508 / S288c) OX=559292 GN=HIS6 PE=1 SV=1	5.49	30012.9	286.519	P40545	5	30.27	HIS4_YEAST	4661.5	5851	5901.5	5293	5456	4585.67	5471.33	5111.56	0.0938158	0.510366	0.921674
Vacuolar protein-sorting-associated protein 46 OS=Saccharomyces cerevisiae (strain ATCC 204508 / S288c) OX=559292 GN=DID2 PE=1 SV=1	6.94	23148.3	266.697	P69771	2	24.02	DID2_YEAST	15592	16008	18295	17782	10357.5	17324	16631.7	15154.5	0.17238	0.510957	0.921674
Dolichol-phosphate mannosyltransferase OS=Saccharomyces cerevisiae (strain ATCC 204508 / S288c) OX=559292 GN=DPM1 PE=1 SV=3	7.96	30533.4	5966.51	P14020	25	80.52	DPM1_YEAST	139296	126984	132722	140468	134611	136237	133001	137105	-0.0446491	0.51111	0.921674
Mitochondrial import inner membrane translocase subunit TIM44 OS=Saccharomyces cerevisiae (strain ATCC 204508 / S288c) OX=559292 GN=TIM44 PE=1 SV=1	9.82	48911.5	1436.55	Q01852	32	70.53	TIM44_YEAST	23165.7	25236	25851	22701.7	24916	23936.3	24750.9	23851.3	0.0528707	0.512169	0.921674
SEC14 cytosolic factor OS=Saccharomyces cerevisiae (strain ATCC 204508 / S288c) OX=559292 GN=SEC14 PE=1 SV=3	5.21	35128.9	4077.93	P24280	34	92.11	SEC14_YEAST	82624.3	75244	81012.3	86994	78740.7	81787.3	79626.9	82507.3	-0.0512052	0.513819	0.921674
Histone H4 OS=Saccharomyces cerevisiae (strain ATCC 204508 / S288c) OX=559292 GN=HHF1 PE=1 SV=2	11.77	11368.3	45844.8	P02309	12	64.08	H4_YEAST	311588	334333	359288	338953	344056	358959	335070	347322	-0.0538261	0.514019	0.921674
Trafficking protein particle complex subunit BET3 OS=Saccharomyces cerevisiae (strain ATCC 204508 / S288c) OX=559292 GN=BET3 PE=1 SV=1	4.74	22471.7	366.055	P36149	4	39.38	BET3_YEAST	4222	6936.33	6634.5	4808.5	5293.5	5539.5	5930.94	5213.83	0.154152	0.514234	0.921674
Autophagy-related protein 8 OS=Saccharomyces cerevisiae (strain ATCC 204508 / S288c) OX=559292 GN=ATG8 PE=1 SV=1	9.51	13683.9	2516.01	P38182	6	53.85	ATG8_YEAST	10233.3	8640	11321.5	8995	12264.5	11611.3	10064.9	10956.9	-0.11858	0.514649	0.921674
Synaptobrevin homolog YKT6 OS=Saccharomyces cerevisiae (strain ATCC 204508 / S288c) OX=559292 GN=YKT6 PE=1 SV=1	5.38	22878	2289.92	P36015	22	91	YKT6_YEAST	29808.3	34563.7	38086.3	33991	35854	37994	34152.8	35946.3	-0.0796019	0.514701	0.921674
Autophagy-related protein 3 OS=Saccharomyces cerevisiae (strain ATCC 204508 / S288c) OX=559292 GN=ATG3 PE=1 SV=1	4.34	36115.3	296.851	P40344	2	15.81	ATG3_YEAST	1451	2176	1744	1652	1938	1210	1790.33	1600	0.169004	0.515429	0.921674
Putative proline--tRNA ligase YHR020W OS=Saccharomyces cerevisiae (strain ATCC 204508 / S288c) OX=559292 GN=YHR020W PE=1 SV=1	5.97	77899.6	5149.59	P38708	53	75.15	YHI0_YEAST	111183	104864	102266	112373	89522.3	101814	106104	101237	0.0730717	0.515559	0.921674
Ras-related protein SEC4 OS=Saccharomyces cerevisiae (strain ATCC 204508 / S288c) OX=559292 GN=SEC4 PE=1 SV=1	6.96	23676.8	2688.83	P07560	19	76.74	SEC4_YEAST	90666.7	97171.7	93713	90197.3	96956.7	84446.3	93850.4	90533.4	0.0536319	0.515817	0.921674
Hexokinase-2 OS=Saccharomyces cerevisiae (strain ATCC 204508 / S288c) OX=559292 GN=HXK2 PE=1 SV=4	4.98	54170.7	26394.8	P04807	55	96.91	HXKB_YEAST	455959	417041	484159	456422	468047	482939	452386	469136	-0.0547631	0.516207	0.921674
Phosphoglucomutase 2 OS=Saccharomyces cerevisiae (strain ATCC 204508 / S288c) OX=559292 GN=PGM2 PE=1 SV=1	6.17	63430.8	7788.35	P37012	56	89.81	PGM2_YEAST	173353	182615	189827	180523	173255	175434	181932	176404	0.0437314	0.516417	0.921674
UPF0662 protein YPL260W OS=Saccharomyces cerevisiae (strain ATCC 204508 / S288c) OX=559292 GN=YPL260W PE=1 SV=1	4.81	63122.4	582.65	Q08977	27	71.14	YP260_YEAST	22672.7	24577.3	29281.3	28892.3	27887.7	24421.7	25510.4	27067.2	-0.090067	0.516436	0.921674
3-oxoacyl-[acyl-carrier-protein] synthase homolog OS=Saccharomyces cerevisiae (strain ATCC 204508 / S288c) OX=559292 GN=CEM1 PE=1 SV=1	8.12	48125.6	224.804	P39525	3	21.27	CEM1_YEAST	3891.5	3815.33	3504	3396	5145	3828.5	3736.94	4123.17	-0.120857	0.517746	0.921674
Methionine aminopeptidase 2 OS=Saccharomyces cerevisiae (strain ATCC 204508 / S288c) OX=559292 GN=MAP2 PE=1 SV=4	5.79	47746.6	469.16	P38174	14	54.87	MAP2_YEAST	20816	21290	22034.7	23896.3	21667.3	21002.3	21380.2	22188.7	-0.0517366	0.517936	0.921674
Aromatic amino acid aminotransferase 2 OS=Saccharomyces cerevisiae (strain ATCC 204508 / S288c) OX=559292 GN=ARO9 PE=1 SV=3	5.17	58641.8	503.535	P38840	21	50.88	ARO9_YEAST	17539.3	15059	18241	21250.7	18605.3	15250.3	16946.4	18368.8	-0.107881	0.518425	0.921674
Maintenance of telomere capping protein 1 OS=Saccharomyces cerevisiae (strain ATCC 204508 / S288c) OX=559292 GN=MTC1 PE=1 SV=1	4.3	53477.4	1164.27	P47018	32	71.34	MTC1_YEAST	65994.7	28682.3	28795.7	32400	32118.7	30919.7	41157.6	31812.8	0.253473	0.518909	0.921674
ATP synthase subunit d, mitochondrial OS=Saccharomyces cerevisiae (strain ATCC 204508 / S288c) OX=559292 GN=ATP7 PE=1 SV=2	9.44	19809.6	10641.2	P30902	21	87.93	ATP7_YEAST	131113	117522	125084	136449	114818	102674	124573	117980	0.0869531	0.520647	0.921674
DnaJ-like protein 1 OS=Saccharomyces cerevisiae (strain ATCC 204508 / S288c) OX=559292 GN=DJP1 PE=1 SV=1	4.93	48688.7	312.668	P40564	5	28.24	DJP1_YEAST	8862	19377	11798	16290	6811.67	9616	13345.7	10905.9	0.308309	0.522096	0.921674
Isocitrate dehydrogenase [NADP], mitochondrial OS=Saccharomyces cerevisiae (strain ATCC 204508 / S288c) OX=559292 GN=IDP1 PE=1 SV=1	9.08	48361.6	6151.67	P21954	36	72.2	IDHP_YEAST	99405.1	106320	110156	94420	101836	107832	105294	101363	0.0557187	0.522142	0.921674
60S ribosomal protein L19-A OS=Saccharomyces cerevisiae (strain ATCC 204508 / S288c) OX=559292 GN=RPL19A PE=1 SV=1	11.76	21704.1	27559.5	P0CX82	17	49.21	RL19A_YEAST	422810	433217	499981	446896	475203	491880	452003	471326	-0.0632718	0.522955	0.921674
(R,R)-butanediol dehydrogenase OS=Saccharomyces cerevisiae (strain ATCC 204508 / S288c) OX=559292 GN=BDH1 PE=1 SV=2	6.09	42209.4	4972.25	P39714	27	62.57	BDH1_YEAST	96350.7	120868	112556	127332	117028	105005	109925	116455	-0.0851501	0.523486	0.921674
Probable secreted beta-glucosidase UTH1 OS=Saccharomyces cerevisiae (strain ATCC 204508 / S288c) OX=559292 GN=UTH1 PE=1 SV=2	4.4	37525.6	1325.44	P36135	8	35.07	UTH1_YEAST	34414.7	58324.7	47909	37304.7	41664	45253.7	46882.8	41407.4	0.150409	0.52362	0.921674
Enolase-phosphatase E1 OS=Saccharomyces cerevisiae (strain ATCC 204508 / S288c) OX=559292 GN=UTR4 PE=1 SV=2	5.23	25244.5	346.359	P32626	6	45.37	ENOPH_YEAST	16497	12133	11609.3	14228.7	11930.7	10420.7	13413.1	12193.3	0.131157	0.526329	0.921674
Partitioning protein REP2 OS=Saccharomyces cerevisiae (strain ATCC 204508 / S288c) OX=559292 GN=REP2 PE=1 SV=1	9.43	33310.1	366.72	P03872	10	51.35	REP2_YEAST	13362	4470.5	13418.7	6931	14798	18778.5	10417.1	13502.5	-0.421526	0.526507	0.921674
Pyridoxamine 5'-phosphate oxidase homolog OS=Saccharomyces cerevisiae (strain ATCC 204508 / S288c) OX=559292 GN=YPR172W PE=1 SV=1	6.1	22621.7	707.152	Q06608	9	51.5	PDXH_YEAST	11723.7	12913	10011.3	14645.3	7843.67	9011	11549.3	10500	0.183339	0.527197	0.921674
Putative aldehyde dehydrogenase-like protein YHR039C OS=Saccharomyces cerevisiae (strain ATCC 204508 / S288c) OX=559292 GN=MSC7 PE=1 SV=1	7.54	72233.4	680.045	P38694	39	60.56	MSC7_YEAST	36671	27160.3	25745.3	30521.3	25526.3	25914.3	29858.9	27320.7	0.114962	0.527567	0.921674
Increased recombination centers protein 22 OS=Saccharomyces cerevisiae (strain ATCC 204508 / S288c) OX=559292 GN=IRC22 PE=1 SV=1	4.48	25049.4	285.491	P40006	2	15.56	IRC22_YEAST	19933	12235	18208	8489.5	14950	20252	16792	14563.8	0.262905	0.529038	0.921674
Proteasome subunit beta type-1 OS=Saccharomyces cerevisiae (strain ATCC 204508 / S288c) OX=559292 GN=PRE3 PE=1 SV=2	5.5	23775.8	1059.87	P38624	19	67.44	PSB1_YEAST	26786	30352	30470.3	29219.7	25384.7	48772.7	29202.8	34459	-0.182094	0.529115	0.921674
Isocitrate dehydrogenase [NAD] subunit 2, mitochondrial OS=Saccharomyces cerevisiae (strain ATCC 204508 / S288c) OX=559292 GN=IDH2 PE=1 SV=1	8.98	39910.6	7287.21	P28241	23	71.82	IDH2_YEAST	148004	141034	152219	154086	139797	131009	147086	141631	0.0570303	0.529342	0.921674
Succinate--CoA ligase [ADP-forming] subunit beta, mitochondrial OS=Saccharomyces cerevisiae (strain ATCC 204508 / S288c) OX=559292 GN=LSC2 PE=1 SV=1	7.27	47185.9	2764.69	P53312	47	81.73	SUCB_YEAST	59536	59358.7	66833	67288.3	67696.3	59019.3	61909.2	64668	-0.0622791	0.529398	0.921674
DNA-directed RNA polymerase II subunit RPB1 OS=Saccharomyces cerevisiae (strain ATCC 204508 / S288c) OX=559292 GN=RPO21 PE=1 SV=2	5.28	192810	466.22	P04050	78	63.53	RPB1_YEAST	20395.3	25825.3	22436	19755.7	24417.3	33697.3	22885.6	25956.8	-0.153316	0.529402	0.921674
U6 snRNA-associated Sm-like protein LSm6 OS=Saccharomyces cerevisiae (strain ATCC 204508 / S288c) OX=559292 GN=LSM6 PE=1 SV=2	5.62	9397.63	1547.76	Q06406	10	95.35	LSM6_YEAST	19931	26465.3	19071.7	24514.3	22720.7	22235.7	21822.7	23156.9	-0.0999807	0.529549	0.921674
Uncharacterized mitochondrial hydrolase FMP41 OS=Saccharomyces cerevisiae (strain ATCC 204508 / S288c) OX=559292 GN=FMP41 PE=1 SV=1	8.85	29020.2	1943.06	P53889	15	83.78	FMP41_YEAST	24409	22056.3	21975	25590.3	19573	19547.3	22813.4	21570.2	0.0910067	0.529599	0.921674
40S ribosomal protein S14-B OS=Saccharomyces cerevisiae (strain ATCC 204508 / S288c) OX=559292 GN=RPS14B PE=1 SV=2	10.97	14706.8	37350.3	P39516	15	83.33	RS14B_YEAST	362879	363065	382757	337817	373561	363456	369567	358278	0.0455941	0.52973	0.921674
Succinate dehydrogenase assembly factor 2, mitochondrial OS=Saccharomyces cerevisiae (strain ATCC 204508 / S288c) OX=559292 GN=SDH5 PE=1 SV=1	9.2	19098.8	1027.14	Q08230	5	19.14	SDHF2_YEAST	7526	8022.67	7350.67	6556	7886	7522.33	7633.11	7321.44	0.0635078	0.530364	0.921674
Protein arginine N-methyltransferase 1 OS=Saccharomyces cerevisiae (strain ATCC 204508 / S288c) OX=559292 GN=HMT1 PE=1 SV=1	5.12	39957.3	372.424	P38074	3	20.4	HMT1_YEAST	6469.67	6150	3555	5347	6171	6193	5391.56	5903.67	-0.176873	0.530684	0.921674
Heat shock protein 104 OS=Saccharomyces cerevisiae (strain ATCC 204508 / S288c) OX=559292 GN=HSP104 PE=1 SV=2	5.14	102377	14294.5	P31539	93	81.61	HS104_YEAST	286379	305253	287947	312660	269995	262727	293193	281794	0.0608791	0.530696	0.921674
Peroxisomal membrane protein PEX14 OS=Saccharomyces cerevisiae (strain ATCC 204508 / S288c) OX=559292 GN=PEX14 PE=1 SV=1	4.59	38420.3	442.745	P53112	20	82.11	PEX14_YEAST	12593.7	14513	13722	14260	6439.33	16033	13609.6	12244.1	0.256146	0.531227	0.921674
Putative zinc metalloproteinase YIL108W OS=Saccharomyces cerevisiae (strain ATCC 204508 / S288c) OX=559292 GN=YIL108W PE=1 SV=1	7.23	78212.8	402.371	P40483	25	59.91	YIK8_YEAST	30149.7	36940.7	33768	34964.7	33144	37453.7	33619.4	35187.4	-0.0689125	0.531269	0.921674
Protein transport protein SFT2 OS=Saccharomyces cerevisiae (strain ATCC 204508 / S288c) OX=559292 GN=SFT2 PE=1 SV=1	9	24559.4	411.399	P38166	3	25.12	SFT2_YEAST	8649	12742	12120	12264.7	12536	11075	11170.3	11958.6	-0.116756	0.531353	0.921674
Ras-like protein 1 OS=Saccharomyces cerevisiae (strain ATCC 204508 / S288c) OX=559292 GN=RAS1 PE=1 SV=2	5.06	34517.7	637.897	P01119	4	26.54	RAS1_YEAST	62364.7	86526.3	68627.7	135858	69130	8628	72506.2	71205.3	0.730694	0.532678	0.921674
Glycogen phosphorylase OS=Saccharomyces cerevisiae (strain ATCC 204508 / S288c) OX=559292 GN=GPH1 PE=1 SV=4	5.27	103561	7179.34	P06738	93	84.26	PHSG_YEAST	141614	151497	132767	150825	138320	152810	141959	147318	-0.0541556	0.535515	0.921674
Alcohol dehydrogenase 1 OS=Saccharomyces cerevisiae (strain ATCC 204508 / S288c) OX=559292 GN=ADH1 PE=1 SV=5	6.22	37305.4	33803.5	P00330	41	79.31	ADH1_YEAST	646694	690352	791954	711021	612569	696749	709667	673446	0.0734762	0.536593	0.921674
Ribosome production factor 1 OS=Saccharomyces cerevisiae (strain ATCC 204508 / S288c) OX=559292 GN=RPF1 PE=1 SV=1	9.86	35178.4	330.918	P38805	4	17.29	RPF1_YEAST	6410	3170	3851.5	4166.67	3429.5	3681.5	4477.17	3759.22	0.190979	0.536742	0.921674
tRNA-aminoacylation cofactor ARC1 OS=Saccharomyces cerevisiae (strain ATCC 204508 / S288c) OX=559292 GN=ARC1 PE=1 SV=2	7.97	42255.1	6418.99	P46672	34	81.12	ARC1_YEAST	247102	298807	272669	268679	302081	283774	272859	284844	-0.0646948	0.537723	0.921674
U2 small nuclear ribonucleoprotein A' OS=Saccharomyces cerevisiae (strain ATCC 204508 / S288c) OX=559292 GN=LEA1 PE=1 SV=1	7.44	27307.3	392.691	Q08963	10	67.65	RU2A_YEAST	16866.3	264506	27989.3	26379	18851.7	50447.7	103121	31892.8	0.771788	0.537763	0.921674
Malate dehydrogenase, mitochondrial OS=Saccharomyces cerevisiae (strain ATCC 204508 / S288c) OX=559292 GN=MDH1 PE=1 SV=2	8.97	35707	43317	P17505	32	86.23	MDHM_YEAST	449818	390763	401062	444205	376994	361076	413881	394091	0.0737979	0.537829	0.921674
6-phosphogluconate dehydrogenase, decarboxylating 1 OS=Saccharomyces cerevisiae (strain ATCC 204508 / S288c) OX=559292 GN=GND1 PE=1 SV=1	6.18	53942.5	16627.3	P38720	55	91.21	6PGD1_YEAST	277152	274724	270920	295437	268430	283305	274265	282391	-0.0410761	0.538924	0.921674
Signal recognition particle receptor subunit alpha homolog OS=Saccharomyces cerevisiae (strain ATCC 204508 / S288c) OX=559292 GN=SRP101 PE=1 SV=2	6.75	69506.3	323.706	P32916	12	49.11	SRPR_YEAST	5592	9185.33	10942	6168.33	6560.33	9092	8573.11	7273.56	0.203729	0.539824	0.921674
Mitochondrial biogenesis regulation protein 1 OS=Saccharomyces cerevisiae (strain ATCC 204508 / S288c) OX=559292 GN=MBR1 PE=1 SV=2	5.98	37619	316.281	P23493	8	56.64	MBR1_YEAST	3544	3936	3909.33	3187	6112.33	3983	3796.44	4427.44	-0.169552	0.540197	0.921674
Putative oxidoreductase TDA3 OS=Saccharomyces cerevisiae (strain ATCC 204508 / S288c) OX=559292 GN=TDA3 PE=1 SV=2	5.44	58127.1	436.447	P38758	16	43.02	TDA3_YEAST	40717.7	29743	26116	91502.3	28695.3	25803.7	32192.2	48667.1	-0.366348	0.540833	0.921674
Glutamate decarboxylase OS=Saccharomyces cerevisiae (strain ATCC 204508 / S288c) OX=559292 GN=GAD1 PE=1 SV=1	6.15	66446.3	646.146	Q04792	24	50.77	DCE_YEAST	18783.3	26246	20076.3	21367.3	20551.3	18234.3	21701.9	20051	0.101912	0.541084	0.921674
Hit family protein 1 OS=Saccharomyces cerevisiae (strain ATCC 204508 / S288c) OX=559292 GN=HNT1 PE=1 SV=2	6.49	17793.6	2744.8	Q04344	14	86.08	HNT1_YEAST	75029.7	78137.3	75011.7	81159.7	75033.3	78448	76059.6	78213.7	-0.0398139	0.541163	0.921674
Protein URA2 OS=Saccharomyces cerevisiae (strain ATCC 204508 / S288c) OX=559292 GN=URA2 PE=1 SV=5	5.46	246353	2031.17	P07259	167	76.2	PYR1_YEAST	144509	145982	168860	137581	135820	163375	153117	145592	0.074205	0.541513	0.921674
Protein translocation protein SEC63 OS=Saccharomyces cerevisiae (strain ATCC 204508 / S288c) OX=559292 GN=SEC63 PE=1 SV=2	4.93	75743.9	328.15	P14906	16	41.93	SEC63_YEAST	12213.3	18873.7	13270.3	13413	12012	14558.3	14785.8	13327.8	0.127686	0.54181	0.921674
Kinetochore protein SPC24 OS=Saccharomyces cerevisiae (strain ATCC 204508 / S288c) OX=559292 GN=SPC24 PE=1 SV=1	4.66	24603.8	350.585	Q04477	10	52.58	SPC24_YEAST	8051.67	11096	8692.67	11531.7	8546.33	10014	9280.11	10030.7	-0.11523	0.54273	0.921674
60S ribosomal protein L30 OS=Saccharomyces cerevisiae (strain ATCC 204508 / S288c) OX=559292 GN=RPL30 PE=1 SV=3	10.15	11415.4	43856.9	P14120	12	79.05	RL30_YEAST	399598	425128	437744	427585	428888	441223	420823	432565	-0.0405949	0.544233	0.921674
Squalene synthase OS=Saccharomyces cerevisiae (strain ATCC 204508 / S288c) OX=559292 GN=ERG9 PE=1 SV=2	5.5	52176.2	2133.01	P29704	25	63.29	FDFT_YEAST	80293	74616	85875.7	74595	85421	94247.3	80261.6	84754.4	-0.0743701	0.544893	0.921674
UPF0674 endoplasmic reticulum membrane protein YNR021W OS=Saccharomyces cerevisiae (strain ATCC 204508 / S288c) OX=559292 GN=YNR021W PE=1 SV=3	9.75	47264.3	1218.83	P53723	28	61.39	YN8B_YEAST	25176	27659.7	24221	22499.3	26813.3	24509.7	25685.6	24607.4	0.0632999	0.544895	0.921674
V-type proton ATPase subunit d OS=Saccharomyces cerevisiae (strain ATCC 204508 / S288c) OX=559292 GN=VMA6 PE=1 SV=2	4.28	40132.9	1787.86	P32366	23	80.87	VA0D_YEAST	41001.3	45199.3	48493.7	40171.3	51659.3	52138.3	44898.1	47989.7	-0.0892553	0.545348	0.921674
ADP-ribosylation factor 1 OS=Saccharomyces cerevisiae (strain ATCC 204508 / S288c) OX=559292 GN=ARF1 PE=1 SV=3	7.31	20586.5	19901.2	P11076	20	90.06	ARF1_YEAST	163686	214515	204925	154984	188804	199295	194375	181028	0.101066	0.545619	0.921674
Inositol hexakisphosphate and diphosphoinositol-pentakisphosphate kinase OS=Saccharomyces cerevisiae (strain ATCC 204508 / S288c) OX=559292 GN=VIP1 PE=1 SV=1	8.86	130383	355.642	Q06685	49	62.74	VIP1_YEAST	16889.7	15089	13261.3	18341	10359	12858.7	15080	13852.9	0.156042	0.545676	0.921674
Nucleolar protein 6 OS=Saccharomyces cerevisiae (strain ATCC 204508 / S288c) OX=559292 GN=NOP6 PE=1 SV=1	10.59	25215.9	629.436	Q07623	8	45.33	NOP6_YEAST	121850	171820	167047	168964	87543	155907	153572	137471	0.200265	0.546892	0.921674
N-alpha-acetyltransferase NAT5 OS=Saccharomyces cerevisiae (strain ATCC 204508 / S288c) OX=559292 GN=NAT5 PE=1 SV=1	7.99	19897.8	780.492	Q08689	10	87.5	NAT5_YEAST	46644.3	6914	4707.33	4053.33	6174.67	14780.7	19421.9	8336.22	0.678937	0.546949	0.921674
Tryptophan synthase OS=Saccharomyces cerevisiae (strain ATCC 204508 / S288c) OX=559292 GN=TRP5 PE=1 SV=1	6.04	77025.3	5302.17	P00931	64	85.43	TRP_YEAST	105012	111981	121145	110702	102189	112618	112713	108503	0.0537278	0.54716	0.921674
ATP-dependent RNA helicase ROK1 OS=Saccharomyces cerevisiae (strain ATCC 204508 / S288c) OX=559292 GN=ROK1 PE=1 SV=1	9.52	64166	335.438	P45818	10	40.43	ROK1_YEAST	8046.33	15496.7	6664.33	14225.3	4721.67	5881.33	10069.1	8276.11	0.357562	0.547269	0.921674
Cysteine desulfurase, mitochondrial OS=Saccharomyces cerevisiae (strain ATCC 204508 / S288c) OX=559292 GN=NFS1 PE=1 SV=2	8.22	54809.3	541.939	P25374	19	71.43	NFS1_YEAST	46744.3	39069.3	43805	48456.3	44835.7	42093.7	43206.2	45128.6	-0.0643357	0.548306	0.921674
GTP cyclohydrolase-2 OS=Saccharomyces cerevisiae (strain ATCC 204508 / S288c) OX=559292 GN=RIB1 PE=1 SV=2	5.88	38731.2	632.72	P38066	17	67.25	RIB1_YEAST	10121.7	8850.33	9503	11864.7	7215.67	7380	9491.67	8820.11	0.143359	0.548946	0.921674
Clathrin light chain OS=Saccharomyces cerevisiae (strain ATCC 204508 / S288c) OX=559292 GN=CLC1 PE=1 SV=1	4.12	26531.6	2460.98	P17891	20	80.26	CLC1_YEAST	35243.3	33043.7	38289.7	37714.7	34944	37744.3	35525.6	36801	-0.0525822	0.549106	0.921674
High-affinity hexose transporter HXT6 OS=Saccharomyces cerevisiae (strain ATCC 204508 / S288c) OX=559292 GN=HXT6 PE=1 SV=2	7.68	63332.5	17581.6	P39003	32	52.63	HXT6_YEAST	289368	386071	378213	366501	390061	354437	351217	370333	-0.0873595	0.549216	0.921674
DNA-directed RNA polymerase I subunit RPA14 OS=Saccharomyces cerevisiae (strain ATCC 204508 / S288c) OX=559292 GN=RPA14 PE=1 SV=1	4.87	14585.2	518.348	P50106	3	29.2	RPA14_YEAST	15708	6694.5	10490	10143	9757	6865.5	10964.2	8921.83	0.233025	0.549533	0.921674
Regulator of ribosome biosynthesis OS=Saccharomyces cerevisiae (strain ATCC 204508 / S288c) OX=559292 GN=RRS1 PE=1 SV=1	9.91	22963.4	468.753	Q08746	5	51.23	RRS1_YEAST	10166.7	23205	19349	23575	18134	17127	17573.6	19612	-0.227211	0.549794	0.921674
LOG family protein YJL055W OS=Saccharomyces cerevisiae (strain ATCC 204508 / S288c) OX=559292 GN=YJL055W PE=1 SV=1	5.29	27092.6	863.159	P47044	12	63.27	YJF5_YEAST	26396.7	29571.7	30811.3	25515	29438.3	28184.3	28926.6	27712.6	0.0613636	0.550271	0.921674
60S ribosomal protein L28 OS=Saccharomyces cerevisiae (strain ATCC 204508 / S288c) OX=559292 GN=RPL28 PE=1 SV=3	11.04	16721.6	27455	P02406	14	60.4	RL28_YEAST	388968	382445	394310	376578	384268	378297	388574	379714	0.0332185	0.550357	0.921674
Probable vacuolar amino acid transporter YPQ1 OS=Saccharomyces cerevisiae (strain ATCC 204508 / S288c) OX=559292 GN=YPQ1 PE=1 SV=1	4.58	35157.8	274.926	Q12010	3	22.08	YPQ1_YEAST	10804	6567.67	7344.67	6960	6875.33	8177.33	8238.78	7337.56	0.137793	0.550988	0.921674
ATP-dependent RNA helicase MSS116, mitochondrial OS=Saccharomyces cerevisiae (strain ATCC 204508 / S288c) OX=559292 GN=MSS116 PE=1 SV=1	9.28	76667.9	348.78	P15424	25	60.84	MS116_YEAST	130804	116675	102160	124350	103257	101487	116546	109698	0.0862685	0.552571	0.921674
Mitochondrial import inner membrane translocase subunit TIM9 OS=Saccharomyces cerevisiae (strain ATCC 204508 / S288c) OX=559292 GN=TIM9 PE=1 SV=1	8.28	10429.8	20089.6	O74700	7	62.07	TIM9_YEAST	89836.3	96050.3	67326	83142.3	80562.3	69543.3	84404.2	77749.3	0.106216	0.552734	0.921674
Ubiquitin-conjugating enzyme variant MMS2 OS=Saccharomyces cerevisiae (strain ATCC 204508 / S288c) OX=559292 GN=MMS2 PE=1 SV=1	6.35	15715.8	2356.1	P53152	17	86.13	MMS2_YEAST	35625.3	43616.7	25017.3	33683.3	29418.7	29113.3	34753.1	30738.4	0.143418	0.55394	0.921674
Glycogen [starch] synthase isoform 1 OS=Saccharomyces cerevisiae (strain ATCC 204508 / S288c) OX=559292 GN=GSY1 PE=1 SV=3	5.6	80909.6	451.055	P23337	32	60.31	GYS1_YEAST	22471.3	30775.3	31346	28351	32632	28911.7	28197.6	29964.9	-0.101062	0.555771	0.921674
Uncharacterized hydrolase YOR131C OS=Saccharomyces cerevisiae (strain ATCC 204508 / S288c) OX=559292 GN=YOR131C PE=1 SV=1	6.19	25011.2	511.152	Q12486	12	79.36	YOR31_YEAST	18776.7	13945.3	12980.3	17591.3	10836.7	12992	15234.1	13806.7	0.152202	0.555945	0.921674
Succinate dehydrogenase [ubiquinone] cytochrome b subunit, mitochondrial OS=Saccharomyces cerevisiae (strain ATCC 204508 / S288c) OX=559292 GN=SDH3 PE=1 SV=1	10.56	22068	1693.56	P33421	8	46.46	SDH3_YEAST	36125	46152	48662.7	35999	75816	44975.3	43646.6	52263.4	-0.199126	0.556134	0.921674
Nicotinate phosphoribosyltransferase OS=Saccharomyces cerevisiae (strain ATCC 204508 / S288c) OX=559292 GN=NPT1 PE=1 SV=3	6.47	49132.7	605.959	P39683	35	91.84	NPT1_YEAST	22147	22204.3	19156.7	20857	18517	21404.3	21169.3	20259.4	0.062835	0.556176	0.921674
60S ribosomal protein L35-A OS=Saccharomyces cerevisiae (strain ATCC 204508 / S288c) OX=559292 GN=RPL35A PE=1 SV=1	11.03	13966.6	26710.8	P0CX84	13	50.83	RL35A_YEAST	388120	391368	401353	391222	396673	426179	393614	404691	-0.0391651	0.556528	0.921674
Peroxiredoxin TSA1 OS=Saccharomyces cerevisiae (strain ATCC 204508 / S288c) OX=559292 GN=TSA1 PE=1 SV=3	4.84	21703.8	32194.6	P34760	22	98.47	TSA1_YEAST	496624	741753	758805	679558	726587	724712	665727	710286	-0.118773	0.556572	0.921674
RuvB-like protein 1 OS=Saccharomyces cerevisiae (strain ATCC 204508 / S288c) OX=559292 GN=RVB1 PE=1 SV=1	5.54	50624.3	2090.63	Q03940	33	74.3	RUVB1_YEAST	49250.3	57407.7	59139.7	55057	51007	52673	55265.9	52912.3	0.0589384	0.5575	0.921674
Translation machinery-associated protein 17 OS=Saccharomyces cerevisiae (strain ATCC 204508 / S288c) OX=559292 GN=TMA17 PE=1 SV=1	4.38	16828.5	5722.64	Q12513	14	71.33	TMA17_YEAST	88471.3	80280.3	73880.7	88935	88624.3	76495.3	80877.4	84684.9	-0.06679	0.557592	0.921674
Ran GTPase-activating protein 1 OS=Saccharomyces cerevisiae (strain ATCC 204508 / S288c) OX=559292 GN=RNA1 PE=1 SV=2	4.33	46101	1747.45	P11745	35	79.61	RNA1_YEAST	39345.7	42980	42267	37873.3	39007	43468.7	41530.9	40116.3	0.0515023	0.557824	0.921674
Uncharacterized protein YNL134C OS=Saccharomyces cerevisiae (strain ATCC 204508 / S288c) OX=559292 GN=YNL134C PE=1 SV=1	5.77	41392.6	11842.2	P53912	35	92.55	YNN4_YEAST	235260	269355	256093	241715	250695	243406	253569	245272	0.0459417	0.55803	0.921674
37S ribosomal protein S24, mitochondrial OS=Saccharomyces cerevisiae (strain ATCC 204508 / S288c) OX=559292 GN=RSM24 PE=1 SV=1	9.54	37450.5	611.431	Q03976	3	15.36	RT24_YEAST	6961	3898	7680.33	6785	7204.5	6193.5	6179.78	6727.67	-0.179562	0.558095	0.921674
Protein SDS24 OS=Saccharomyces cerevisiae (strain ATCC 204508 / S288c) OX=559292 GN=SDS24 PE=1 SV=1	9.19	57529.4	1038.47	P38314	24	65.65	SDS24_YEAST	69457	46587.3	45400.7	52801.3	67776.7	54201	53815	58259.7	-0.133634	0.558199	0.921674
High-affinity glucose transporter HXT2 OS=Saccharomyces cerevisiae (strain ATCC 204508 / S288c) OX=559292 GN=HXT2 PE=1 SV=1	8.31	60468.2	486.533	P23585	11	42.33	HXT2_YEAST	21428.3	17617.2	19109.8	15133.5	19502.9	20153.1	19385.1	18263.2	0.0927852	0.558499	0.921674
Histidine protein methyltransferase 1 OS=Saccharomyces cerevisiae (strain ATCC 204508 / S288c) OX=559292 GN=HPM1 PE=1 SV=1	4.35	42743	230.233	P40481	2	32.36	HPM1_YEAST	11725	8486	7493.5	6341.5	8114.5	10350.5	9234.83	8268.83	0.161742	0.559026	0.921674
Actin cytoskeleton-regulatory complex protein SLA1 OS=Saccharomyces cerevisiae (strain ATCC 204508 / S288c) OX=559292 GN=SLA1 PE=1 SV=1	5.53	136133	283.558	P32790	18	29.74	SLA1_YEAST	9119.67	5874	13826.7	13467.7	9218.67	9544	9606.78	10743.4	-0.225927	0.560427	0.921674
ATPase-stabilizing factor 15 kDa protein OS=Saccharomyces cerevisiae (strain ATCC 204508 / S288c) OX=559292 GN=STF2 PE=1 SV=2	9.18	9614.53	13673.7	P16965	5	58.33	STF2_YEAST	138662	120658	110600	157474	91414.7	92523.3	123307	113804	0.158119	0.561188	0.921674
ATPase GET3 OS=Saccharomyces cerevisiae (strain ATCC 204508 / S288c) OX=559292 GN=GET3 PE=1 SV=1	4.67	39753	3021.33	Q12154	28	75.14	GET3_YEAST	88964.7	82878	87103.3	92356.3	85369.3	88514.3	86315.3	88746.7	-0.039963	0.561224	0.921674
Cell division control protein 42 OS=Saccharomyces cerevisiae (strain ATCC 204508 / S288c) OX=559292 GN=CDC42 PE=1 SV=2	6.34	21721.9	1230.45	P19073	6	28.8	CDC42_YEAST	14589	24135.3	35363.5	19759	39131.5	27902	24695.9	28930.8	-0.264294	0.561313	0.921674
40S ribosomal protein S30-A OS=Saccharomyces cerevisiae (strain ATCC 204508 / S288c) OX=559292 GN=RPS30A PE=1 SV=1	12.09	7118.5	10479.2	P0CX33	4	31.75	RS30A_YEAST	50605.3	83219.3	83769	72396	79744	82139	72531.2	78093	-0.14224	0.561596	0.921674
CRAL-TRIO domain-containing protein YKL091C OS=Saccharomyces cerevisiae (strain ATCC 204508 / S288c) OX=559292 GN=YKL091C PE=1 SV=2	7.9	36244.6	863.1	P33324	20	83.55	YKJ1_YEAST	41327.3	9480.67	11323.7	11363.7	15087.3	11648	20710.6	12699.7	0.383872	0.562238	0.921674
Dolichyl-diphosphooligosaccharide--protein glycosyltransferase subunit 1 OS=Saccharomyces cerevisiae (strain ATCC 204508 / S288c) OX=559292 GN=OST1 PE=1 SV=1	4.84	54186	518.515	P41543	7	40.13	OST1_YEAST	17345.7	18188	21954	13930	14480	24534.5	19162.6	17648.2	0.161648	0.562622	0.921674
Branched-chain-amino-acid aminotransferase, mitochondrial OS=Saccharomyces cerevisiae (strain ATCC 204508 / S288c) OX=559292 GN=BAT1 PE=1 SV=1	9.18	43824.2	13556.3	P38891	36	81.42	BCA1_YEAST	213328	229657	205465	224680	246706	205288	216150	225558	-0.058956	0.563818	0.922257
Probable di- and tripeptidase DUG2 OS=Saccharomyces cerevisiae (strain ATCC 204508 / S288c) OX=559292 GN=DUG2 PE=1 SV=1	5.19	98698.2	595.872	P38149	17	30.52	DUG2_YEAST	49269.7	75167	46725.7	62848.7	70626	52492	57054.1	61988.9	-0.143052	0.564047	0.922257
Protein MMF1, mitochondrial OS=Saccharomyces cerevisiae (strain ATCC 204508 / S288c) OX=559292 GN=MMF1 PE=1 SV=1	9.67	15965.3	36986.7	P40185	16	95.17	MMF1_YEAST	460450	451939	424581	425925	435734	440576	445657	434078	0.037258	0.566468	0.924466
Zinc finger protein GIS2 OS=Saccharomyces cerevisiae (strain ATCC 204508 / S288c) OX=559292 GN=GIS2 PE=1 SV=1	7.71	18301	4183.97	P53849	12	72.55	GIS2_YEAST	130172	88605	95587.3	102155	91733	95170	104788	96352.8	0.101969	0.567247	0.924466
Suppressor of yeast profilin deletion OS=Saccharomyces cerevisiae (strain ATCC 204508 / S288c) OX=559292 GN=SYP1 PE=1 SV=3	8.89	96308.6	402.452	P25623	21	49.54	SYP1_YEAST	8517.33	11950.7	13055	10018	9290	11201.3	11174.3	10169.8	0.116708	0.567252	0.924466
Importin subunit beta-1 OS=Saccharomyces cerevisiae (strain ATCC 204508 / S288c) OX=559292 GN=KAP95 PE=1 SV=1	4.32	95403.3	579.765	Q06142	31	57.38	IMB1_YEAST	21397.7	28460	30623.7	22492	33639	32939.7	26827.1	29690.2	-0.139441	0.567554	0.924466
Chromatin modification-related protein EAF1 OS=Saccharomyces cerevisiae (strain ATCC 204508 / S288c) OX=559292 GN=EAF1 PE=1 SV=2	9.35	112901	174.709	Q06337	6	20.77	EAF1_YEAST	108307	153222	130862	124828	126454	114308	130797	121863	0.0891078	0.568459	0.924466
Thiosulfate:glutathione sulfurtransferase OS=Saccharomyces cerevisiae (strain ATCC 204508 / S288c) OX=559292 GN=RDL1 PE=1 SV=1	5.91	15470.3	15697.4	Q12305	15	94.96	RDL1_YEAST	179536	175269	148400	195711	178321	156786	167735	176939	-0.0762178	0.568844	0.924466
Uncharacterized protein YML079W OS=Saccharomyces cerevisiae (strain ATCC 204508 / S288c) OX=559292 GN=YML079W PE=1 SV=1	5.11	22461.5	453.48	Q03629	6	68.16	YMH9_YEAST	10701	10975.7	14301	12271.3	11759.3	14042	11992.6	12690.9	-0.0902174	0.569594	0.924466
Phosphatidyl-N-methylethanolamine N-methyltransferase OS=Saccharomyces cerevisiae (strain ATCC 204508 / S288c) OX=559292 GN=OPI3 PE=1 SV=1	9.22	23378.5	582.329	P05375	7	64.56	PLMT_YEAST	15183	16753.5	11791	12805.5	16691.5	10534	14575.8	13343.7	0.137881	0.569685	0.924466
Phosphatidylinositol transfer protein CSR1 OS=Saccharomyces cerevisiae (strain ATCC 204508 / S288c) OX=559292 GN=CSR1 PE=1 SV=1	6.15	47576.9	253.583	Q06705	10	42.4	CSR1_YEAST	6282.67	9088.5	7285	7134.5	6993	6912	7552.06	7013.17	0.0901634	0.571759	0.926849
60S ribosomal protein L31-A OS=Saccharomyces cerevisiae (strain ATCC 204508 / S288c) OX=559292 GN=RPL31A PE=1 SV=1	10.42	12953.1	33170.6	P0C2H8	14	62.83	RL31A_YEAST	213367	230754	239566	222882	236247	246825	227896	235318	-0.04665	0.572229	0.926849
60S acidic ribosomal protein P0 OS=Saccharomyces cerevisiae (strain ATCC 204508 / S288c) OX=559292 GN=RPP0 PE=1 SV=2	4.54	33717.3	26911	P05317	27	54.49	RLA0_YEAST	615444	595959	627528	606925	564632	619308	612977	596955	0.0390111	0.574462	0.928212
NADP-specific glutamate dehydrogenase 2 OS=Saccharomyces cerevisiae (strain ATCC 204508 / S288c) OX=559292 GN=GDH3 PE=3 SV=1	5.18	49969.4	792.173	P39708	36	90.15	DHE5_YEAST	6930.63	7952.75	7688.08	7079.29	8707	7854.84	7523.82	7880.38	-0.0640918	0.575895	0.928212
Proteasome subunit beta type-2 OS=Saccharomyces cerevisiae (strain ATCC 204508 / S288c) OX=559292 GN=PUP1 PE=1 SV=1	6.14	28496.1	228.95	P25043	4	29.12	PSB2_YEAST	16823	28719	16059	15462	25620	12260	20533.7	17780.7	0.225275	0.576378	0.928212
Pyruvate kinase 2 OS=Saccharomyces cerevisiae (strain ATCC 204508 / S288c) OX=559292 GN=PYK2 PE=1 SV=1	6.46	55480.4	1137.79	P52489	30	74.11	KPYK2_YEAST	44962.9	38694	43679	41239.9	43263.9	48099.2	42445.3	44201	-0.0584759	0.576916	0.928212
Profilin OS=Saccharomyces cerevisiae (strain ATCC 204508 / S288c) OX=559292 GN=PFY1 PE=1 SV=2	5.38	13734.5	5365.05	P07274	8	93.65	PROF_YEAST	97513	108496	77368.7	86957.7	91714.7	86106	94459.3	88259.4	0.0844455	0.577415	0.928212
Protein transport protein SEC24 OS=Saccharomyces cerevisiae (strain ATCC 204508 / S288c) OX=559292 GN=SEC24 PE=1 SV=1	5.78	104434	1091.19	P40482	46	47.08	SEC24_YEAST	34635.7	32611.3	35600.3	36256	33413.7	36188.7	34282.4	35286.1	-0.0415566	0.5775	0.928212
Iron transport multicopper oxidase FET3 OS=Saccharomyces cerevisiae (strain ATCC 204508 / S288c) OX=559292 GN=FET3 PE=1 SV=2	4.41	72702.4	272.095	P38993	4	29.25	FET3_YEAST	10056.5	9367.5	10446.5	10964.5	9076	11353	9956.83	10464.5	-0.0663801	0.578037	0.928212
Ubiquitin-like protein SMT3 OS=Saccharomyces cerevisiae (strain ATCC 204508 / S288c) OX=559292 GN=SMT3 PE=1 SV=1	4.72	11597.1	4990.42	Q12306	11	92.08	SMT3_YEAST	118045	110175	101500	109160	120890	111246	109907	113765	-0.0510898	0.578749	0.928212
ATP synthase subunit 5, mitochondrial OS=Saccharomyces cerevisiae (strain ATCC 204508 / S288c) OX=559292 GN=ATP5 PE=1 SV=1	10.02	22871.4	13124.3	P09457	22	80.19	ATPO_YEAST	220710	199086	214096	219624	195280	198790	211298	204565	0.047326	0.578859	0.928212
Benzil reductase ((S)-benzoin forming) IRC24 OS=Saccharomyces cerevisiae (strain ATCC 204508 / S288c) OX=559292 GN=IRC24 PE=1 SV=1	5.95	29032.3	1105.75	P40580	24	68.06	BZRD_YEAST	20837.7	27380.7	19632	21204.7	27442	23818	22616.8	24154.9	-0.102416	0.578899	0.928212
37S ribosomal protein S8, mitochondrial OS=Saccharomyces cerevisiae (strain ATCC 204508 / S288c) OX=559292 GN=MRPS8 PE=1 SV=1	9.98	17755.7	549.592	Q03799	7	78.06	RT08_YEAST	12044.7	14344.7	12855	12226.3	15738	13498.3	13081.4	13820.9	-0.0752569	0.578989	0.928212
Bis(5'-adenosyl)-triphosphatase OS=Saccharomyces cerevisiae (strain ATCC 204508 / S288c) OX=559292 GN=HNT2 PE=1 SV=2	7.8	23541.8	260.058	P49775	2	29.61	HNT2_YEAST	6234	4609	6715	4842	5813	5539	5852.67	5398	0.10248	0.580546	0.929808
Prefoldin subunit 4 OS=Saccharomyces cerevisiae (strain ATCC 204508 / S288c) OX=559292 GN=GIM3 PE=1 SV=1	4.32	15180.1	1425.39	P53900	10	61.24	PFD4_YEAST	24896	20430.3	20205.3	21939.3	18893.3	21455.7	21843.9	20762.8	0.0695326	0.582498	0.929808
Aspartyl aminopeptidase 4 OS=Saccharomyces cerevisiae (strain ATCC 204508 / S288c) OX=559292 GN=APE4 PE=1 SV=1	6.56	54401.8	562.315	P38821	26	70.41	DNPEP_YEAST	18884.7	18535.7	18591.7	18854.7	18790	19607.7	18670.7	19084.1	-0.0313747	0.583655	0.929808
60S ribosomal protein L37-A OS=Saccharomyces cerevisiae (strain ATCC 204508 / S288c) OX=559292 GN=RPL37A PE=1 SV=2	12.04	10078.4	4896.31	P49166	7	54.55	RL37A_YEAST	66309.7	86819	96441.7	80387.7	90388	93380.7	83190.1	88052.1	-0.0964463	0.584117	0.929808
V-type proton ATPase subunit G OS=Saccharomyces cerevisiae (strain ATCC 204508 / S288c) OX=559292 GN=VMA10 PE=1 SV=1	9.52	12712.7	2759.72	P48836	12	71.93	VATG_YEAST	62067.7	57900.7	49760.3	77676.7	51379	56446.3	56576.2	61834	-0.111039	0.585707	0.929808
NADPH-dependent alpha-keto amide reductase OS=Saccharomyces cerevisiae (strain ATCC 204508 / S288c) OX=559292 GN=YDL124W PE=1 SV=1	5.78	35617.7	6284.37	Q07551	33	96.47	KAR_YEAST	106704	92776.7	102074	109029	90804.7	89201.3	100518	96345.1	0.0647915	0.58592	0.929808
Vacuolar transporter chaperone 3 OS=Saccharomyces cerevisiae (strain ATCC 204508 / S288c) OX=559292 GN=VTC3 PE=1 SV=1	7.09	96667.6	1003.59	Q02725	66	71.38	VTC3_YEAST	53732.3	42960.3	47715	51111	45345.7	40555.7	48135.9	45670.8	0.0762439	0.586238	0.929808
Protein GIR2 OS=Saccharomyces cerevisiae (strain ATCC 204508 / S288c) OX=559292 GN=GIR2 PE=1 SV=1	4.31	31201.8	302.491	Q03768	4	23.4	GIR2_YEAST	13163.5	9326	8682	8269	11253.3	8853	10390.5	9458.44	0.123854	0.586486	0.929808
Protein NSG2 OS=Saccharomyces cerevisiae (strain ATCC 204508 / S288c) OX=559292 GN=NSG2 PE=1 SV=1	6.59	34065.8	233.319	P53898	2	12.37	NSG2_YEAST	18067	9170.5	13479	18228	15286	11661	13572.2	15058.3	-0.18029	0.587487	0.929808
Mitochondrial import receptor subunit TOM20 OS=Saccharomyces cerevisiae (strain ATCC 204508 / S288c) OX=559292 GN=TOM20 PE=1 SV=1	5.43	20317.2	4620.98	P35180	10	40.44	TOM20_YEAST	45230.7	45910.3	45671.3	44995.3	41823.7	46594.3	45604.1	44471.1	0.037719	0.588108	0.929808
ADP-ribosylation factor 3 OS=Saccharomyces cerevisiae (strain ATCC 204508 / S288c) OX=559292 GN=ARF3 PE=1 SV=2	9.84	20753.2	513.479	P40994	5	60.11	ARF3_YEAST	3121	3189	4979	3275.5	4371.5	4668.33	3763	4105.11	-0.143886	0.588629	0.929808
Nuclear transport factor 2 OS=Saccharomyces cerevisiae (strain ATCC 204508 / S288c) OX=559292 GN=NTF2 PE=1 SV=2	4.3	14453.1	19383.5	P33331	10	91.2	NTF2_YEAST	236719	181602	190858	200728	209496	227025	203060	212416	-0.0728541	0.589345	0.929808
Protein SCP160 OS=Saccharomyces cerevisiae (strain ATCC 204508 / S288c) OX=559292 GN=SCP160 PE=1 SV=3	5.51	135038	2197.49	P06105	108	74.14	SC160_YEAST	82685.7	70283.7	73137	75883	69874	72235.3	75368.8	72664.1	0.050063	0.589376	0.929808
Isocitrate dehydrogenase [NADP] cytoplasmic OS=Saccharomyces cerevisiae (strain ATCC 204508 / S288c) OX=559292 GN=IDP2 PE=1 SV=2	5.76	46619.4	4724.57	P41939	43	86.89	IDHC_YEAST	55869.4	54245.9	67067.7	57055.4	67936.7	60561.3	59061	61851.2	-0.0692527	0.589624	0.929808
CDP-diacylglycerol--inositol 3-phosphatidyltransferase OS=Saccharomyces cerevisiae (strain ATCC 204508 / S288c) OX=559292 GN=PIS1 PE=1 SV=1	8.83	25108.9	558.309	P06197	4	28.64	PIS_YEAST	20515	20284	10908.3	20559	24604	13742	17235.8	19635	-0.204921	0.590322	0.929808
60S ribosomal protein L15-A OS=Saccharomyces cerevisiae (strain ATCC 204508 / S288c) OX=559292 GN=RPL15A PE=1 SV=3	11.77	24479.2	29031.5	P05748	13	56.37	RL15A_YEAST	607994	626189	685620	617781	602797	642486	639935	621022	0.041877	0.590369	0.929808
ARS-binding factor 2, mitochondrial OS=Saccharomyces cerevisiae (strain ATCC 204508 / S288c) OX=559292 GN=ABF2 PE=1 SV=1	10.03	21561.7	2983.64	Q02486	19	72.68	ABF2_YEAST	83121.3	104599	100072	88398.3	106907	108182	95930.7	101163	-0.0775722	0.59043	0.929808
Catabolic L-serine/threonine dehydratase OS=Saccharomyces cerevisiae (strain ATCC 204508 / S288c) OX=559292 GN=CHA1 PE=1 SV=2	8.92	39757.6	860.907	P25379	27	80.83	STDH_YEAST	20470.3	14367.7	14710.3	18369	11697.7	15257.3	16516.1	15108	0.133389	0.590526	0.929808
Mitochondrial outer membrane protein OM45 OS=Saccharomyces cerevisiae (strain ATCC 204508 / S288c) OX=559292 GN=OM45 PE=1 SV=2	9.07	44580.5	6529.72	P16547	39	74.3	OM45_YEAST	107943	120666	124645	114517	141490	115316	117751	123774	-0.0675786	0.59159	0.929808
Uncharacterized protein YMR178W OS=Saccharomyces cerevisiae (strain ATCC 204508 / S288c) OX=559292 GN=YMR178W PE=1 SV=1	5.64	31543.9	1216.02	Q03219	19	73.72	YM44_YEAST	12745.3	16823.3	15177.3	11418	19395	20170.3	14915.3	16994.4	-0.152286	0.592325	0.929808
Protein ARG5,6, mitochondrial OS=Saccharomyces cerevisiae (strain ATCC 204508 / S288c) OX=559292 GN=ARG5,6 PE=1 SV=1	8.32	95325.6	410.967	Q01217	26	60.72	ARG56_YEAST	22443	15754.3	14365.7	17727.3	16464.7	13527.3	17521	15906.4	0.121131	0.59288	0.929808
Phosphoserine aminotransferase OS=Saccharomyces cerevisiae (strain ATCC 204508 / S288c) OX=559292 GN=SER1 PE=1 SV=1	6.07	43586.7	3216.31	P33330	33	83.29	SERC_YEAST	76122.3	71795.7	70542.7	72945.3	68584.7	71530.3	72820.2	71020.1	0.0358181	0.593893	0.929808
CDP-diacylglycerol--serine O-phosphatidyltransferase OS=Saccharomyces cerevisiae (strain ATCC 204508 / S288c) OX=559292 GN=CHO1 PE=1 SV=3	5.8	31089.8	352.538	P08456	4	26.81	PSS_YEAST	13095	6399.67	10461	12382	9497	10597	9985.22	10825.3	-0.16909	0.594649	0.929808
Cytochrome c1, heme protein, mitochondrial OS=Saccharomyces cerevisiae (strain ATCC 204508 / S288c) OX=559292 GN=CYT1 PE=1 SV=1	8.2	34282.7	6603.02	P07143	15	60.19	CY1_YEAST	224148	185932	200848	206232	193696	187604	203643	195844	0.0531915	0.595611	0.929808
Autophagy-related protein 33 OS=Saccharomyces cerevisiae (strain ATCC 204508 / S288c) OX=559292 GN=ATG33 PE=1 SV=1	6.48	20571.5	577.598	Q06485	2	26.9	ATG33_YEAST	42508.5	32257	44507.5	35567	40830	54001.5	39757.7	43466.2	-0.120583	0.595839	0.929808
Nascent polypeptide-associated complex subunit alpha OS=Saccharomyces cerevisiae (strain ATCC 204508 / S288c) OX=559292 GN=EGD2 PE=1 SV=3	4.64	18709	16444.9	P38879	17	71.26	NACA_YEAST	333471	326561	332066	359009	342009	318913	330699	339977	-0.0382772	0.596024	0.929808
NADP-dependent alcohol dehydrogenase 6 OS=Saccharomyces cerevisiae (strain ATCC 204508 / S288c) OX=559292 GN=ADH6 PE=1 SV=1	6.28	40187.9	3179.22	Q04894	24	78.89	ADH6_YEAST	74117	63600.7	56706	77677.7	64868.3	62703	64807.9	68416.3	-0.0803991	0.596529	0.929808
G1-specific transcriptional repressor WHI5 OS=Saccharomyces cerevisiae (strain ATCC 204508 / S288c) OX=559292 GN=WHI5 PE=1 SV=1	6.3	32901.2	260.717	Q12416	5	24.75	WHI5_YEAST	37970	33175.3	38523	50484.5	35663.5	33465.5	36556.1	39871.2	-0.104089	0.597545	0.929808
Endoplasmic reticulum transmembrane protein 1 OS=Saccharomyces cerevisiae (strain ATCC 204508 / S288c) OX=559292 GN=YET1 PE=1 SV=2	10.13	23573.4	2130.94	P35723	9	36.89	YET1_YEAST	23508.3	27938.7	31535	24745	37126.7	28406.7	27660.7	30092.8	-0.111141	0.597909	0.929808
60S ribosomal protein L22-A OS=Saccharomyces cerevisiae (strain ATCC 204508 / S288c) OX=559292 GN=RPL22A PE=1 SV=3	5.8	13693.4	44389.2	P05749	7	68.6	RL22A_YEAST	270688	300297	311320	284316	283940	287385	294102	285214	0.0417835	0.597923	0.929808
Eukaryotic translation initiation factor 3 subunit I OS=Saccharomyces cerevisiae (strain ATCC 204508 / S288c) OX=559292 GN=TIF34 PE=1 SV=1	5.29	39097.6	2848.56	P40217	30	85.88	EIF3I_YEAST	50736.7	48458	44727	42598.3	47729	48780.3	47973.9	46369.2	0.0496479	0.598537	0.929808
Protein SCO1, mitochondrial OS=Saccharomyces cerevisiae (strain ATCC 204508 / S288c) OX=559292 GN=SCO1 PE=1 SV=1	9.35	33394.1	272.998	P23833	2	17.63	SCO1_YEAST	3280	2160.5	3188	2534	2981	4023	2876.17	3179.33	-0.142541	0.598929	0.929808
26S proteasome regulatory subunit 4 homolog OS=Saccharomyces cerevisiae (strain ATCC 204508 / S288c) OX=559292 GN=RPT2 PE=1 SV=3	5.68	49056.4	1148.67	P40327	28	79.86	PRS4_YEAST	55051	45431.7	47124.7	44163.7	47732	49640.3	49202.4	47178.7	0.0572055	0.59914	0.929808
Translation machinery-associated protein 10 OS=Saccharomyces cerevisiae (strain ATCC 204508 / S288c) OX=559292 GN=TMA10 PE=1 SV=3	10.15	9833.79	16062.9	Q06177	7	65.12	TMA10_YEAST	103067	130628	121841	121072	112764	104795	118512	112877	0.0657652	0.600664	0.929808
10 kDa heat shock protein, mitochondrial OS=Saccharomyces cerevisiae (strain ATCC 204508 / S288c) OX=559292 GN=HSP10 PE=1 SV=1	9.61	11372.3	41063.3	P38910	13	82.08	CH10_YEAST	387015	344569	334550	362415	338677	329287	355378	343459	0.0475023	0.600741	0.929808
Threonine synthase OS=Saccharomyces cerevisiae (strain ATCC 204508 / S288c) OX=559292 GN=THR4 PE=1 SV=1	5.31	57588.4	7180.49	P16120	52	76.46	THRC_YEAST	159780	184783	174659	169099	176409	191523	173074	179010	-0.0492802	0.601378	0.929808
Phosphoacetylglucosamine mutase OS=Saccharomyces cerevisiae (strain ATCC 204508 / S288c) OX=559292 GN=PCM1 PE=1 SV=2	5.5	62751.1	985.957	P38628	30	58.17	AGM1_YEAST	16756.7	32372.7	32883.3	23040.7	21163.3	25750.7	27337.6	23318.2	0.168832	0.601774	0.929808
Isoleucine--tRNA ligase, cytoplasmic OS=Saccharomyces cerevisiae (strain ATCC 204508 / S288c) OX=559292 GN=ILS1 PE=1 SV=1	5.65	123497	3250.83	P09436	97	79.76	SYIC_YEAST	102009	96669	94119	99124.3	91167	95078.7	97599.1	95123.3	0.0370983	0.601864	0.929808
2-oxoglutarate dehydrogenase, mitochondrial OS=Saccharomyces cerevisiae (strain ATCC 204508 / S288c) OX=559292 GN=KGD1 PE=1 SV=2	6.77	114816	4068.57	P20967	80	69.03	ODO1_YEAST	153172	150709	164572	152674	154489	149881	156151	152348	0.0346223	0.601987	0.929808
Nuclear and cytoplasmic polyadenylated RNA-binding protein PUB1 OS=Saccharomyces cerevisiae (strain ATCC 204508 / S288c) OX=559292 GN=PUB1 PE=1 SV=4	4.77	50934.1	2017.77	P32588	21	64.24	PUB1_YEAST	102128	90932.7	90099	112940	91740	92242.7	94386.4	98974.1	-0.0639507	0.602184	0.929808
Small COPII coat GTPase SAR1 OS=Saccharomyces cerevisiae (strain ATCC 204508 / S288c) OX=559292 GN=SAR1 PE=1 SV=1	5.04	21507.7	11965.3	P20606	20	97.89	SAR1_YEAST	117464	143066	144410	127544	146259	149410	134980	141071	-0.0665773	0.602909	0.929808
Copper transport protein CTR1 OS=Saccharomyces cerevisiae (strain ATCC 204508 / S288c) OX=559292 GN=CTR1 PE=1 SV=1	5.73	44841	300.173	P49573	5	31.28	CTR1_YEAST	4952.33	8297.67	11593	6422.5	12405	9608.33	8281	9478.61	-0.228059	0.603103	0.929808
tRNA(Thr) (cytosine(32)-N(3))-methyltransferase OS=Saccharomyces cerevisiae (strain ATCC 204508 / S288c) OX=559292 GN=ABP140 PE=1 SV=3	4.42	71657	431.136	Q08641	22	52.55	AB140_YEAST	7753.33	19139	4740.67	9634.33	6829	5520.33	10544.3	7327.89	0.317893	0.604641	0.929808
Proteasome subunit alpha type-2 OS=Saccharomyces cerevisiae (strain ATCC 204508 / S288c) OX=559292 GN=PRE8 PE=1 SV=1	5.38	27161.9	3779.77	P23639	14	50.8	PSA2_YEAST	33396.3	40996.3	40587.3	34815.3	39360	35675	38326.7	36616.8	0.0616144	0.60489	0.929808
Low specificity L-threonine aldolase OS=Saccharomyces cerevisiae (strain ATCC 204508 / S288c) OX=559292 GN=GLY1 PE=1 SV=2	5.83	43214.3	1770.39	P37303	26	72.35	GLY1_YEAST	23719.3	21223.7	23934.7	27840	19533.3	26681.7	22959.2	24685	-0.0893659	0.605186	0.929808
T-complex protein 1 subunit zeta OS=Saccharomyces cerevisiae (strain ATCC 204508 / S288c) OX=559292 GN=CCT6 PE=1 SV=1	5.48	60209	1025.27	P39079	39	79.49	TCPZ_YEAST	41990.7	43375.3	45152.7	45988.7	40132.7	40644.3	43506.2	42255.2	0.044214	0.605923	0.929808
Succinate dehydrogenase [ubiquinone] cytochrome b small subunit, mitochondrial OS=Saccharomyces cerevisiae (strain ATCC 204508 / S288c) OX=559292 GN=SDH4 PE=1 SV=1	9.2	20362.7	714.647	P37298	4	46.96	DHSD_YEAST	17167	12925.5	28737	18007	9874.67	21730	19609.8	16537.2	0.24089	0.606019	0.929808
Phosphoribosylformylglycinamidine synthase OS=Saccharomyces cerevisiae (strain ATCC 204508 / S288c) OX=559292 GN=ADE6 PE=1 SV=2	4.97	150160	3032.69	P38972	91	76.36	PUR4_YEAST	98420.3	80147.7	80165	90905.7	77874.7	77627	86244.3	82135.8	0.0675014	0.60629	0.929808
Proteasome subunit alpha type-5 OS=Saccharomyces cerevisiae (strain ATCC 204508 / S288c) OX=559292 GN=PUP2 PE=1 SV=2	4.47	28788.2	3087.64	P32379	22	90.77	PSA5_YEAST	325764	273190	274978	280639	334342	296631	291311	303871	-0.061887	0.606397	0.929808
Eukaryotic translation initiation factor 4B OS=Saccharomyces cerevisiae (strain ATCC 204508 / S288c) OX=559292 GN=TIF3 PE=1 SV=1	4.98	48522.1	3268.89	P34167	35	72.02	IF4B_YEAST	92825.3	89767	95437	97641.3	93870	92759	92676.4	94756.8	-0.03213	0.607358	0.92981
ATP-dependent RNA helicase HAS1 OS=Saccharomyces cerevisiae (strain ATCC 204508 / S288c) OX=559292 GN=HAS1 PE=1 SV=1	9.69	57002.7	504.241	Q03532	17	49.9	HAS1_YEAST	17311.7	22825.7	18793.3	14578.3	16165.3	24166.7	19643.6	18303.4	0.127617	0.607775	0.92981
Protein phosphatase 2C homolog 3 OS=Saccharomyces cerevisiae (strain ATCC 204508 / S288c) OX=559292 GN=PTC3 PE=1 SV=4	4.27	52130.5	597.924	P34221	18	49.36	PP2C3_YEAST	17903.4	20608.4	25203.1	19763.7	19238.6	20813.1	21238.3	19938.4	0.0775714	0.608365	0.92981
Exosome complex component RRP46 OS=Saccharomyces cerevisiae (strain ATCC 204508 / S288c) OX=559292 GN=RRP46 PE=1 SV=2	4.56	24863.5	261.227	P53256	2	8.07	RRP46_YEAST	3565	4464.5	4486	4078.5	4457	4489.5	4171.83	4341.67	-0.0642618	0.609084	0.92981
DNA-directed RNA polymerase II subunit RPB2 OS=Saccharomyces cerevisiae (strain ATCC 204508 / S288c) OX=559292 GN=RPB2 PE=1 SV=2	6.07	139721	366.386	P08518	50	53.84	RPB2_YEAST	28390.7	32204.3	29643	19207	32508.7	33017.3	30079.3	28244.3	0.131555	0.610717	0.92981
Pantoate--beta-alanine ligase OS=Saccharomyces cerevisiae (strain ATCC 204508 / S288c) OX=559292 GN=PAN6 PE=1 SV=2	5.11	35260.4	460.253	P40459	7	38.83	PANC_YEAST	9103	10579.7	9793.33	8978.67	12489.7	9932	9825.33	10466.8	-0.0799545	0.612422	0.92981
Sphingolipid long chain base-responsive protein LSP1 OS=Saccharomyces cerevisiae (strain ATCC 204508 / S288c) OX=559292 GN=LSP1 PE=1 SV=1	4.42	38071.2	13539.1	Q12230	28	61.88	LSP1_YEAST	182748	167621	183191	182002	183137	180698	177853	181946	-0.0340186	0.612648	0.92981
Inosine-5'-monophosphate dehydrogenase 4 OS=Saccharomyces cerevisiae (strain ATCC 204508 / S288c) OX=559292 GN=IMD4 PE=1 SV=1	8.16	56907.3	8235.48	P50094	38	74.24	IMDH4_YEAST	42206.5	45860.9	44848.3	37256.3	50743.1	39359	44305.2	42452.8	0.0741297	0.613413	0.92981
60S ribosomal protein L11-A OS=Saccharomyces cerevisiae (strain ATCC 204508 / S288c) OX=559292 GN=RPL11A PE=1 SV=2	10.31	19776.7	18815.3	P0C0W9	21	79.89	RL11A_YEAST	524515	524675	534598	492216	522005	535313	527929	516511	0.0323748	0.613453	0.92981
T-complex protein 1 subunit delta OS=Saccharomyces cerevisiae (strain ATCC 204508 / S288c) OX=559292 GN=CCT4 PE=1 SV=2	7.92	58002.8	1619.28	P39078	39	78.79	TCPD_YEAST	45492	48892.7	47232	46702	45492.3	46356.7	47205.6	46183.7	0.0310363	0.614186	0.92981
Arginine--tRNA ligase, cytoplasmic OS=Saccharomyces cerevisiae (strain ATCC 204508 / S288c) OX=559292 GN=YDR341C PE=1 SV=1	6.32	69696.2	3294.14	Q05506	68	88.47	SYRC_YEAST	95437	92917	90988.3	87340.3	87193.3	97729.7	93114.1	90754.4	0.0388364	0.614845	0.92981
Inorganic pyrophosphatase OS=Saccharomyces cerevisiae (strain ATCC 204508 / S288c) OX=559292 GN=IPP1 PE=1 SV=4	5.22	32356.6	20804.5	P00817	33	91.29	IPYR_YEAST	347919	366423	362336	359830	380108	360632	358893	366856	-0.0315528	0.614913	0.92981
Eukaryotic translation initiation factor 2A OS=Saccharomyces cerevisiae (strain ATCC 204508 / S288c) OX=559292 GN=YGR054W PE=1 SV=1	9.19	71818.1	1207.05	P53235	32	61.99	EIF2A_YEAST	38870.3	38286.3	34342	35566.7	33169	39012	37166.2	35915.9	0.0503965	0.615035	0.92981
Delta-aminolevulinic acid dehydratase OS=Saccharomyces cerevisiae (strain ATCC 204508 / S288c) OX=559292 GN=HEM2 PE=1 SV=2	5.7	38253.5	2587.28	P05373	29	82.46	HEM2_YEAST	48606.7	48163.7	44272	45834	47849.3	43600	47014.1	45761.1	0.0387488	0.615066	0.92981
Uncharacterized oxidoreductase YIR035C OS=Saccharomyces cerevisiae (strain ATCC 204508 / S288c) OX=559292 GN=YIR035C PE=1 SV=1	5.92	27537.6	740.786	P40579	13	86.61	YIV5_YEAST	13468	10297	12496.7	12393.7	9907.67	11983.3	12087.2	11428.2	0.0786779	0.615776	0.92981
Acetyl-CoA acetyltransferase OS=Saccharomyces cerevisiae (strain ATCC 204508 / S288c) OX=559292 GN=ERG10 PE=1 SV=3	7.17	42070.9	12826.9	P41338	32	94.72	THIL_YEAST	241573	212442	211304	232938	222901	227680	221773	227840	-0.0415069	0.615923	0.92981
60S ribosomal protein L27-A OS=Saccharomyces cerevisiae (strain ATCC 204508 / S288c) OX=559292 GN=RPL27A PE=1 SV=1	10.81	15531.3	33017.6	P0C2H6	14	66.91	RL27A_YEAST	468330	466882	488107	497815	441201	448190	474439	462402	0.0388748	0.615934	0.92981
Prefoldin subunit 2 OS=Saccharomyces cerevisiae (strain ATCC 204508 / S288c) OX=559292 GN=GIM4 PE=1 SV=2	8.57	13051	241.298	P40005	2	62.16	PFD2_YEAST	16649	13398.5	11325	17495.5	17163	11082	13790.8	15246.8	-0.132487	0.6161	0.92981
Prefoldin subunit 6 OS=Saccharomyces cerevisiae (strain ATCC 204508 / S288c) OX=559292 GN=YKE2 PE=1 SV=1	4.5	13340.9	2629.62	P52553	8	68.42	PFD6_YEAST	37933	22602.3	25821.3	34489.7	32406	25795	28785.6	30896.9	-0.127004	0.616869	0.930157
Uncharacterized protein YIR042C OS=Saccharomyces cerevisiae (strain ATCC 204508 / S288c) OX=559292 GN=YIR042C PE=4 SV=1	6	27593.3	533.79	P40586	8	44.49	YIW2_YEAST	6590	9906.67	11067.3	3166	11113.3	10838.3	9188	8372.56	0.307246	0.619295	0.932999
Thioredoxin-2 OS=Saccharomyces cerevisiae (strain ATCC 204508 / S288c) OX=559292 GN=TRX2 PE=1 SV=3	4.59	11318	34429.5	P22803	15	100	TRX2_YEAST	242986	247590	204725	245967	238109	233428	231767	239168	-0.0501839	0.621695	0.935781
C-1-tetrahydrofolate synthase, cytoplasmic OS=Saccharomyces cerevisiae (strain ATCC 204508 / S288c) OX=559292 GN=ADE3 PE=1 SV=1	6.38	102604	4309.49	P07245	67	77.17	C1TC_YEAST	110516	102963	97318	141442	92826.3	102597	103599	112289	-0.0942144	0.622364	0.935781
Methylenetetrahydrofolate reductase 2 OS=Saccharomyces cerevisiae (strain ATCC 204508 / S288c) OX=559292 GN=MET13 PE=1 SV=2	5.38	69130.5	310.394	P53128	16	47.83	MTHR2_YEAST	5464.67	108045	122097	19148.7	160706	132622	78535.6	104159	-0.833644	0.623535	0.935781
37S ribosomal protein MRP1, mitochondrial OS=Saccharomyces cerevisiae (strain ATCC 204508 / S288c) OX=559292 GN=MRP1 PE=1 SV=2	9.37	36900	635.462	P10662	15	71.34	RT01_YEAST	10874.7	13766	12908.7	7967.33	13982	13152.3	12516.4	11700.6	0.133106	0.623746	0.935781
Fructose-1,6-bisphosphatase OS=Saccharomyces cerevisiae (strain ATCC 204508 / S288c) OX=559292 GN=FBP1 PE=1 SV=2	5.57	38547.8	2972.69	P09201	23	58.05	F16P_YEAST	42705	68678.7	86888.3	47687.3	107095	78196	66090.7	77659.6	-0.216029	0.623854	0.935781
ER membrane protein complex subunit 5 OS=Saccharomyces cerevisiae (strain ATCC 204508 / S288c) OX=559292 GN=EMC5 PE=1 SV=1	9.31	15964.5	722.89	P40540	6	44.68	EMC5_YEAST	6485.67	13237.7	5270.33	8182.67	9152	9025.33	8331.22	8786.67	-0.192934	0.624438	0.935843
Protein SSH4 OS=Saccharomyces cerevisiae (strain ATCC 204508 / S288c) OX=559292 GN=SSH4 PE=1 SV=2	4.87	65174.8	285.721	P32343	7	35.06	SSH4_YEAST	83718	36171	29473.3	36694	39354.5	39204.5	49787.4	38417.7	0.218894	0.625061	0.935963
Orotate phosphoribosyltransferase 2 OS=Saccharomyces cerevisiae (strain ATCC 204508 / S288c) OX=559292 GN=URA10 PE=1 SV=3	8.76	24981.7	475.284	P30402	11	80.62	PYRX_YEAST	5435.47	5379.94	6021.78	5901.7	5299.83	6217.31	5612.4	5806.28	-0.0477192	0.626021	0.935984
Non-classical export protein 2 OS=Saccharomyces cerevisiae (strain ATCC 204508 / S288c) OX=559292 GN=NCE102 PE=1 SV=1	9.61	19252.2	1354.31	Q12207	8	49.13	NCE2_YEAST	24921	55024.7	55871	48519.7	44580.7	51983	45272.2	48361.1	-0.184489	0.626535	0.935984
Reticulon-like protein 1 OS=Saccharomyces cerevisiae (strain ATCC 204508 / S288c) OX=559292 GN=RTN1 PE=1 SV=1	9.33	33144.1	13100	Q04947	20	70.17	RTN1_YEAST	220060	168170	156843	197501	193850	178056	181691	189802	-0.0773295	0.627202	0.935984
DER1-like family member protein 1 OS=Saccharomyces cerevisiae (strain ATCC 204508 / S288c) OX=559292 GN=DFM1 PE=1 SV=1	9.71	38415.8	508.879	Q12743	3	20.82	DFM1_YEAST	3801.5	3365	4020	3450	4184	4029.33	3728.83	3887.78	-0.0592012	0.627245	0.935984
Cytochrome b-c1 complex subunit 1, mitochondrial OS=Saccharomyces cerevisiae (strain ATCC 204508 / S288c) OX=559292 GN=COR1 PE=1 SV=1	6.91	50284.9	15315.6	P07256	41	86.43	QCR1_YEAST	288780	266881	282485	279105	273985	266631	279382	273240	0.0315306	0.627955	0.936234
Fumarate reductase 2 OS=Saccharomyces cerevisiae (strain ATCC 204508 / S288c) OX=559292 GN=OSM1 PE=1 SV=3	9.36	55236.3	274.474	P21375	4	22.16	OSM1_YEAST	11523.7	11555.3	10975	12265.3	10293	10507.3	11351.3	11021.9	0.0465732	0.628586	0.936366
D-3-phosphoglycerate dehydrogenase 2 OS=Saccharomyces cerevisiae (strain ATCC 204508 / S288c) OX=559292 GN=SER33 PE=1 SV=1	5.96	51416.5	543.057	P40510	23	75.27	SER33_YEAST	22041.3	22177	20575	22441	20181	20553	21597.8	21058.3	0.0372264	0.631107	0.938872
Proteasome subunit beta type-3 OS=Saccharomyces cerevisiae (strain ATCC 204508 / S288c) OX=559292 GN=PUP3 PE=1 SV=1	4.84	22833	1952.76	P25451	13	66.34	PSB3_YEAST	33142	37281	35960.7	30186.7	37368.7	35163.7	35461.2	34239.7	0.0545633	0.631357	0.938872
26S proteasome regulatory subunit RPN10 OS=Saccharomyces cerevisiae (strain ATCC 204508 / S288c) OX=559292 GN=RPN10 PE=1 SV=3	4.53	29804.3	1732.7	P38886	15	48.88	RPN10_YEAST	44264.3	41206.3	47134.3	41793	47865	47299.3	44201.7	45652.4	-0.0460867	0.63375	0.940897
Aldehyde dehydrogenase 5, mitochondrial OS=Saccharomyces cerevisiae (strain ATCC 204508 / S288c) OX=559292 GN=ALD5 PE=1 SV=4	8.21	57035.1	588.143	P40047	35	64.04	ALDH5_YEAST	30534.7	20069	27013.7	19176	38679	14329.7	25872.4	24061.6	0.213069	0.633816	0.940897
40S ribosomal protein S9-B OS=Saccharomyces cerevisiae (strain ATCC 204508 / S288c) OX=559292 GN=RPS9B PE=1 SV=4	10.48	22298.7	18523	P05755	22	70.26	RS9B_YEAST	450580	461498	411073	468226	398526	415539	441050	427430	0.0468787	0.634356	0.940897
Mitochondrial inner membrane i-AAA protease supercomplex subunit YME1 OS=Saccharomyces cerevisiae (strain ATCC 204508 / S288c) OX=559292 GN=YME1 PE=1 SV=1	6.67	82228.3	266.812	P32795	7	23.43	YME1_YEAST	5791.5	7779.5	8582.67	7157	6454.67	7023.33	7384.56	6878.33	0.0843864	0.635388	0.941618
GTP-binding protein YPT1 OS=Saccharomyces cerevisiae (strain ATCC 204508 / S288c) OX=559292 GN=YPT1 PE=1 SV=2	4.98	23442.4	5590.42	P01123	24	77.67	YPT1_YEAST	76578.7	79446.3	86702.7	77517	85711	86552.3	80909.2	83260.1	-0.0415216	0.638811	0.94507
Uracil phosphoribosyltransferase OS=Saccharomyces cerevisiae (strain ATCC 204508 / S288c) OX=559292 GN=FUR1 PE=1 SV=2	5.44	24879.6	3228.28	P18562	18	86.57	UPP_YEAST	76499.7	66537	67143.7	74467.7	69721	71607.7	70060.1	71932.1	-0.040486	0.638812	0.94507
Sterol esterase TGL1 OS=Saccharomyces cerevisiae (strain ATCC 204508 / S288c) OX=559292 GN=TGL1 PE=1 SV=1	6.36	63321.4	431.394	P34163	12	46.53	TGL1_YEAST	192953	96284	271043	159489	229430	213971	186760	200963	-0.212261	0.639481	0.945249
Metacaspase-1 OS=Saccharomyces cerevisiae (strain ATCC 204508 / S288c) OX=559292 GN=MCA1 PE=1 SV=2	5.01	48153.5	572.953	Q08601	11	34.26	MCA1_YEAST	28048	26222.7	24275.3	27062	24102	25075	26182	25413	0.0421759	0.645285	0.952185
Ubiquitin-conjugating enzyme E2 13 OS=Saccharomyces cerevisiae (strain ATCC 204508 / S288c) OX=559292 GN=UBC13 PE=1 SV=1	5.1	17525.1	2115.1	P52490	9	78.43	UBC13_YEAST	39146.7	40094.7	37725	44677.7	37568	38623	38988.8	40289.6	-0.0435649	0.645782	0.952185
ATP-dependent molecular chaperone HSC82 OS=Saccharomyces cerevisiae (strain ATCC 204508 / S288c) OX=559292 GN=HSC82 PE=1 SV=4	4.58	80899.9	38815.4	P15108	76	78.72	HSC82_YEAST	503771	534814	553454	489952	522519	541208	530680	517893	0.0353204	0.64583	0.952185
Glutathione synthetase OS=Saccharomyces cerevisiae (strain ATCC 204508 / S288c) OX=559292 GN=GSH2 PE=1 SV=1	5.35	55986.4	557.85	Q08220	24	66.6	GSHB_YEAST	17848	18401.7	31586	21073.7	19056.7	20050	22611.9	20060.1	0.121845	0.646417	0.952237
40S ribosomal protein S20 OS=Saccharomyces cerevisiae (strain ATCC 204508 / S288c) OX=559292 GN=RPS20 PE=1 SV=3	9.99	13907.1	39014.4	P38701	12	85.95	RS20_YEAST	375981	448881	438578	477104	407216	424796	421147	436372	-0.0523473	0.647164	0.952524
Mitochondrial nuclease OS=Saccharomyces cerevisiae (strain ATCC 204508 / S288c) OX=559292 GN=NUC1 PE=1 SV=1	8.99	37551.7	639.633	P08466	7	37.99	NUC1_YEAST	4527.33	8555.33	9328	5660	9906.33	9459.67	7470.22	8342	-0.1846	0.64903	0.954003
Neutral trehalase OS=Saccharomyces cerevisiae (strain ATCC 204508 / S288c) OX=559292 GN=NTH1 PE=1 SV=3	7.67	86221.5	393.258	P32356	39	84.55	TREA_YEAST	68764.7	56980.7	60875.7	74959	59397.3	61036	62207	65130.8	-0.0627173	0.649275	0.954003
Probable glucose transporter HXT5 OS=Saccharomyces cerevisiae (strain ATCC 204508 / S288c) OX=559292 GN=HXT5 PE=1 SV=1	7.51	67107	865.683	P38695	20	46.11	HXT5_YEAST	2370.67	4564.65	6308.67	3270	5604.33	2221.12	4414.66	3698.49	0.248605	0.650151	0.954477
CCR4-associated factor 16 OS=Saccharomyces cerevisiae (strain ATCC 204508 / S288c) OX=559292 GN=CAF16 PE=1 SV=1	6.2	33261.1	342.882	P43569	9	46.71	CAF16_YEAST	4110.33	7391	7295.33	4706.67	5637.33	6310.33	6265.56	5551.44	0.134839	0.650804	0.954622
60S ribosomal protein L24-A OS=Saccharomyces cerevisiae (strain ATCC 204508 / S288c) OX=559292 GN=RPL24A PE=1 SV=1	11.72	17613.6	20223.9	P04449	12	47.1	RL24A_YEAST	411352	421867	426766	389142	415417	429708	419995	411422	0.0307973	0.65235	0.956078
Uncharacterized protein YMR074C OS=Saccharomyces cerevisiae (strain ATCC 204508 / S288c) OX=559292 GN=YMR074C PE=1 SV=1	4.55	15977.5	549.262	Q04773	7	59.31	YMW4_YEAST	38043	22149.7	19157	35634.7	28730.3	21902	26449.9	28755.7	-0.158036	0.654388	0.957744
Ribonucleoside-diphosphate reductase large chain 1 OS=Saccharomyces cerevisiae (strain ATCC 204508 / S288c) OX=559292 GN=RNR1 PE=1 SV=2	5.77	100360	304.622	P21524	17	45.61	RIR1_YEAST	6876.67	10734	11457.7	3794.17	11906.7	11108.7	9689.44	8936.5	0.250937	0.655015	0.957744
ATP synthase subunit a OS=Saccharomyces cerevisiae (strain ATCC 204508 / S288c) OX=559292 GN=ATP6 PE=1 SV=2	8.48	29156.1	4548.88	P00854	5	18.92	ATP6_YEAST	50647.7	91092.5	108666	47407	87631.5	81610	83468.6	72216.2	0.188116	0.655152	0.957744
Tropomyosin-2 OS=Saccharomyces cerevisiae (strain ATCC 204508 / S288c) OX=559292 GN=TPM2 PE=1 SV=1	4.29	19149.9	4251.46	P40414	18	81.99	TPM2_YEAST	65029.3	49570	48846	56068.3	59939	53623.3	54481.8	56543.6	-0.0649132	0.65759	0.960494
60S ribosomal protein L25 OS=Saccharomyces cerevisiae (strain ATCC 204508 / S288c) OX=559292 GN=RPL25 PE=1 SV=4	10.5	15757.6	34788.6	P04456	13	60.56	RL25_YEAST	499916	510314	547777	499013	543511	554119	519336	532214	-0.0349736	0.658902	0.961596
D-serine dehydratase OS=Saccharomyces cerevisiae (strain ATCC 204508 / S288c) OX=559292 GN=DSD1 PE=1 SV=2	7.41	48569.3	262.797	P53095	3	25.23	DSD1_YEAST	3395	3494	3855.67	3186.5	3372.67	3855	3581.56	3471.39	0.0475452	0.661292	0.963156
Cytochrome c oxidase subunit 6B OS=Saccharomyces cerevisiae (strain ATCC 204508 / S288c) OX=559292 GN=COX12 PE=1 SV=2	4.98	10016	7980.7	Q01519	8	91.57	COX12_YEAST	152885	124218	97080.3	134133	106005	106369	124728	115502	0.0952337	0.662213	0.963156
Protein kinase MCK1 OS=Saccharomyces cerevisiae (strain ATCC 204508 / S288c) OX=559292 GN=MCK1 PE=1 SV=1	8.8	43478.1	1019.43	P21965	27	69.33	MCK1_YEAST	31051	28227	28682	29170	29333.3	27504	29320	28669.1	0.03173	0.662856	0.963156
Heat shock protein SSC3, mitochondrial OS=Saccharomyces cerevisiae (strain ATCC 204508 / S288c) OX=559292 GN=ECM10 PE=3 SV=1	5.85	70084.5	2508.08	P39987	46	65.53	HSP7E_YEAST	21738.1	27209.5	29568.5	36947.8	28394.2	21146	26172	28829.4	-0.114355	0.663002	0.963156
Protein TOS1 OS=Saccharomyces cerevisiae (strain ATCC 204508 / S288c) OX=559292 GN=TOS1 PE=1 SV=1	4.3	48678.8	851.044	P38288	10	36.92	TOS1_YEAST	33878.3	26592.3	24568.3	23151.3	29665	27479.3	28346.3	26765.2	0.0766538	0.663529	0.963156
Polygalacturonase OS=Saccharomyces cerevisiae (strain ATCC 204508 / S288c) OX=559292 GN=PGU1 PE=1 SV=1	8.19	37800.1	348.147	P47180	9	45.43	PGLR_YEAST	204031	205666	138018	349574	130858	188318	182572	222917	-0.190942	0.66455	0.963156
DNA-directed RNA polymerases I, II, and III subunit RPABC1 OS=Saccharomyces cerevisiae (strain ATCC 204508 / S288c) OX=559292 GN=RPB5 PE=1 SV=1	9.43	25250.2	1207.93	P20434	16	71.63	RPAB1_YEAST	19262	22394.7	21502.7	17922	22233.7	20878	21053.1	20344.6	0.0523197	0.664581	0.963156
Signal peptidase complex subunit SPC3 OS=Saccharomyces cerevisiae (strain ATCC 204508 / S288c) OX=559292 GN=SPC3 PE=1 SV=1	9.18	21349.4	500.025	Q12133	7	52.17	SPC3_YEAST	8379	7696	9859	8187	8841	7861.33	8644.67	8296.44	0.0533309	0.665475	0.963156
Threonine--tRNA ligase, cytoplasmic OS=Saccharomyces cerevisiae (strain ATCC 204508 / S288c) OX=559292 GN=THS1 PE=1 SV=2	6.59	85204.9	5504.94	P04801	74	83.24	SYTC_YEAST	154101	176307	190183	142214	173323	183696	173531	166411	0.0635041	0.665573	0.963156
Formate dehydrogenase 1 OS=Saccharomyces cerevisiae (strain ATCC 204508 / S288c) OX=559292 GN=FDH1 PE=1 SV=1	6.02	41942.5	38952.2	Q08911	41	89.1	FDH1_YEAST	181545	316998	324612	197579	373236	360146	274385	310320	-0.169193	0.665991	0.963156
Glutamate 5-kinase OS=Saccharomyces cerevisiae (strain ATCC 204508 / S288c) OX=559292 GN=PRO1 PE=1 SV=2	6.29	47333.3	276.003	P32264	6	42.99	PROB_YEAST	10889.3	12209.3	11762.3	10404	12006.7	11526.3	11620.3	11312.3	0.0397187	0.666113	0.963156
DNA-directed RNA polymerases I and III subunit RPAC2 OS=Saccharomyces cerevisiae (strain ATCC 204508 / S288c) OX=559292 GN=RPC19 PE=1 SV=1	4.11	16265	1844.4	P28000	9	87.32	RPAC2_YEAST	22736.7	24328	22798	21950.3	22908	23603	23287.6	22820.4	0.0291591	0.667314	0.964085
20S rRNA accumulation protein 4 OS=Saccharomyces cerevisiae (strain ATCC 204508 / S288c) OX=559292 GN=TSR4 PE=1 SV=2	4.59	46507.1	256.403	P25040	6	28.43	TSR4_YEAST	12775.7	47518	16715	16190	22314	16896.7	25669.6	18466.9	0.244405	0.67046	0.966761
Orotidine 5'-phosphate decarboxylase OS=Saccharomyces cerevisiae (strain ATCC 204508 / S288c) OX=559292 GN=URA3 PE=1 SV=2	7.17	29467.7	950.08	P03962	21	86.52	PYRF_YEAST	17193	17767.3	22296.7	17492.3	18987.3	24082.3	19085.7	20187.3	-0.0772824	0.671593	0.966761
Glutamate--tRNA ligase, cytoplasmic OS=Saccharomyces cerevisiae (strain ATCC 204508 / S288c) OX=559292 GN=GUS1 PE=1 SV=3	7.31	81242.1	10060	P46655	84	85.45	SYEC_YEAST	247458	247674	257534	251084	243830	245085	250889	246666	0.0243555	0.671595	0.966761
Carboxypeptidase Y inhibitor OS=Saccharomyces cerevisiae (strain ATCC 204508 / S288c) OX=559292 GN=TFS1 PE=1 SV=2	6.07	24471.4	5093.12	P14306	18	94.06	CPYI_YEAST	156527	135533	124460	153342	122538	123405	138840	133095	0.0624508	0.672119	0.966761
Heat shock protein 26 OS=Saccharomyces cerevisiae (strain ATCC 204508 / S288c) OX=559292 GN=HSP26 PE=1 SV=3	5.15	23879.6	53944.7	P15992	25	90.19	HSP26_YEAST	589567	688861	605127	808456	597040	589418	627852	664972	-0.0703945	0.67225	0.966761
Actin-related protein 2/3 complex subunit 2 OS=Saccharomyces cerevisiae (strain ATCC 204508 / S288c) OX=559292 GN=ARC35 PE=1 SV=1	6.35	39737.4	1165.75	P53731	25	66.37	ARPC2_YEAST	32333.7	43699.3	42120	40761	39246.3	42239.7	39384.3	40749	-0.0610621	0.672915	0.966761
DNA-directed RNA polymerase I subunit RPA49 OS=Saccharomyces cerevisiae (strain ATCC 204508 / S288c) OX=559292 GN=RPA49 PE=1 SV=2	9.91	46707.8	239.716	Q01080	3	16.14	RPA49_YEAST	7890	20833	13575	9486	14060	11545	14099.3	11697	0.178387	0.67309	0.966761
Multiprotein-bridging factor 1 OS=Saccharomyces cerevisiae (strain ATCC 204508 / S288c) OX=559292 GN=MBF1 PE=1 SV=2	11.06	16403.6	13618.3	O14467	11	66.23	MBF1_YEAST	141272	176003	188710	141806	168035	171806	168662	160549	0.0655952	0.674739	0.967698
Mitochondrial phosphate carrier protein OS=Saccharomyces cerevisiae (strain ATCC 204508 / S288c) OX=559292 GN=MIR1 PE=1 SV=1	9.59	32983.2	10263.4	P23641	22	87.78	MPCP_YEAST	115353	162175	182945	110567	150583	164071	153491	141740	0.108406	0.675055	0.967698
Amidophosphoribosyltransferase OS=Saccharomyces cerevisiae (strain ATCC 204508 / S288c) OX=559292 GN=ADE4 PE=1 SV=2	5.85	57517.8	1233.18	P04046	35	72.94	PUR1_YEAST	104769	78384.3	84366.3	79016.3	85734.3	90357.7	89173.2	85036.1	0.0595667	0.675552	0.967698
Prolyl 3,4-dihydroxylase TPA1 OS=Saccharomyces cerevisiae (strain ATCC 204508 / S288c) OX=559292 GN=TPA1 PE=1 SV=1	5.06	74383.7	392.305	P40032	31	63.82	TPA1_YEAST	15941.3	16097.3	15532.7	15707	15285.7	15801.7	15857.1	15598.1	0.0237437	0.675986	0.967698
Homocysteine/cysteine synthase OS=Saccharomyces cerevisiae (strain ATCC 204508 / S288c) OX=559292 GN=MET17 PE=1 SV=3	5.96	48728.8	4643.16	P06106	32	78.83	CYSD_YEAST	138946	137961	118050	118362	124309	139512	131652	127394	0.0468843	0.678268	0.970159
Aconitate hydratase, mitochondrial OS=Saccharomyces cerevisiae (strain ATCC 204508 / S288c) OX=559292 GN=ACO1 PE=1 SV=2	8.1	85767.6	12177.1	P19414	59	74.94	ACON_YEAST	380291	334209	339207	361858	333701	331528	351236	342362	0.0356361	0.680994	0.972255
Uncharacterized protein YGR117C OS=Saccharomyces cerevisiae (strain ATCC 204508 / S288c) OX=559292 GN=YGR117C PE=1 SV=1	6.89	53723.3	331.001	P53270	14	61.97	YG32_YEAST	4922.67	4001	4283	5207	4019	4557	4402.22	4594.33	-0.058971	0.68137	0.972255
Cytochrome c oxidase copper chaperone OS=Saccharomyces cerevisiae (strain ATCC 204508 / S288c) OX=559292 GN=COX17 PE=1 SV=3	4.68	8455.26	7208.49	Q12287	4	43.48	COX17_YEAST	30314	24135	20757.7	26555.3	22780.7	21463	25068.9	23599.7	0.0753613	0.681424	0.972255
ATP-dependent RNA helicase DBP5 OS=Saccharomyces cerevisiae (strain ATCC 204508 / S288c) OX=559292 GN=DBP5 PE=1 SV=2	7.28	54045.1	1639.49	P20449	41	78.42	DBP5_YEAST	65790	75525.3	56650.7	73767.3	73094.3	59713.3	65988.7	68858.3	-0.0646233	0.683404	0.973145
Serine/threonine-protein kinase HRK1 OS=Saccharomyces cerevisiae (strain ATCC 204508 / S288c) OX=559292 GN=HRK1 PE=1 SV=1	6.87	86779.4	276.948	Q08732	10	25.69	HRK1_YEAST	39343	32418	31618	33020	41277.3	33524.7	34459.7	35940.7	-0.0600865	0.684447	0.973145
37S ribosomal protein S28, mitochondrial OS=Saccharomyces cerevisiae (strain ATCC 204508 / S288c) OX=559292 GN=MRPS28 PE=1 SV=1	10.34	33171.4	501.34	P21771	5	22.73	RT28_YEAST	36664.3	33263.7	52009.7	64752	6626	60645	40645.9	44007.7	0.428476	0.684503	0.973145
Eukaryotic translation initiation factor 3 subunit A OS=Saccharomyces cerevisiae (strain ATCC 204508 / S288c) OX=559292 GN=RPG1 PE=1 SV=1	5.9	110402	1421.84	P38249	79	71.58	EIF3A_YEAST	87498.7	73701.3	70015.3	79215.3	71252	72515.3	77071.8	74327.6	0.0472082	0.685132	0.973145
Galactose-1-phosphate uridylyltransferase OS=Saccharomyces cerevisiae (strain ATCC 204508 / S288c) OX=559292 GN=GAL7 PE=1 SV=4	7.33	42727.3	8059.71	P08431	36	74.86	GAL7_YEAST	211590	108964	121661	270798	319835	62234.7	147405	217622	-0.314115	0.685368	0.973145
6-phosphogluconolactonase 4 OS=Saccharomyces cerevisiae (strain ATCC 204508 / S288c) OX=559292 GN=SOL4 PE=1 SV=1	5.05	28789.9	2009.69	P53315	17	68.63	SOL4_YEAST	30286.7	32239.7	39092.7	42717.7	29416.3	35650.3	33873	35928.1	-0.0769807	0.686138	0.973145
Eukaryotic translation initiation factor 2 subunit gamma OS=Saccharomyces cerevisiae (strain ATCC 204508 / S288c) OX=559292 GN=GCD11 PE=1 SV=1	6.37	58436.2	3469.23	P32481	44	79.13	IF2G_YEAST	100378	87871.7	86035.7	96190.7	91032.3	93311.7	91428.4	93511.6	-0.0355427	0.686378	0.973145
3-isopropylmalate dehydratase OS=Saccharomyces cerevisiae (strain ATCC 204508 / S288c) OX=559292 GN=LEU1 PE=1 SV=3	5.5	86421.9	6751	P07264	71	79.59	LEUC_YEAST	169408	180466	169110	182067	165836	182286	172994	176730	-0.0300843	0.686561	0.973145
Adenosylhomocysteinase OS=Saccharomyces cerevisiae (strain ATCC 204508 / S288c) OX=559292 GN=SAH1 PE=1 SV=1	5.79	49752.9	11012.3	P39954	32	56.57	SAHH_YEAST	295210	305945	312559	292149	296632	309208	304571	299330	0.025061	0.687704	0.973965
[PSI+] inducibility protein 3 OS=Saccharomyces cerevisiae (strain ATCC 204508 / S288c) OX=559292 GN=PIN3 PE=1 SV=1	7.37	23596.1	1562.01	Q06449	11	69.77	PIN3_YEAST	12513.7	12361.3	26161.3	26232	12449.3	18123	17012.1	18934.8	-0.182802	0.689151	0.973978
40S ribosomal protein S15 OS=Saccharomyces cerevisiae (strain ATCC 204508 / S288c) OX=559292 GN=RPS15 PE=1 SV=1	11.11	16001.9	42439.7	Q01855	19	71.83	RS15_YEAST	480866	512453	503974	476632	583915	487514	499097	516020	-0.0425585	0.690069	0.973978
Phosphoribosylaminoimidazole-succinocarboxamide synthase OS=Saccharomyces cerevisiae (strain ATCC 204508 / S288c) OX=559292 GN=ADE1 PE=1 SV=2	5.56	34660.5	7487.9	P27616	28	80.72	PUR7_YEAST	100950	88958.3	88914.7	95120	93398	95961	92940.9	94826.3	-0.0314907	0.692386	0.973978
Tubulin beta chain OS=Saccharomyces cerevisiae (strain ATCC 204508 / S288c) OX=559292 GN=TUB2 PE=1 SV=2	4.44	51265	4566.62	P02557	32	64.33	TBB_YEAST	98478	103196	94168.7	111085	88549	87828.3	98614.1	95820.7	0.0492024	0.692392	0.973978
Nucleoside diphosphate kinase OS=Saccharomyces cerevisiae (strain ATCC 204508 / S288c) OX=559292 GN=YNK1 PE=1 SV=1	9.13	17223.7	27045.2	P36010	20	85.62	NDK_YEAST	274447	261857	257543	279524	248718	249372	264616	259205	0.0314463	0.692654	0.973978
Translation machinery-associated protein 22 OS=Saccharomyces cerevisiae (strain ATCC 204508 / S288c) OX=559292 GN=TMA22 PE=1 SV=1	8.84	22780.2	1624.47	P47089	9	52.02	DENR_YEAST	27416.3	22421	23844.3	22830.7	23123.7	25401.7	24560.6	23785.3	0.0427538	0.693103	0.973978
Mitochondrial outer membrane protein porin 1 OS=Saccharomyces cerevisiae (strain ATCC 204508 / S288c) OX=559292 GN=POR1 PE=1 SV=4	8.15	30542.6	44913.3	P04840	32	98.94	VDAC1_YEAST	678785	701007	705582	689684	693443	669763	695125	684297	0.0226105	0.693892	0.973978
ADP,ATP carrier protein 2 OS=Saccharomyces cerevisiae (strain ATCC 204508 / S288c) OX=559292 GN=PET9 PE=1 SV=2	10.12	34654.4	24894.6	P18239	36	65.72	ADT2_YEAST	366746	438694	456499	362912	417600	435238	420646	405250	0.0516853	0.693933	0.973978
Histone deacetylase RPD3 OS=Saccharomyces cerevisiae (strain ATCC 204508 / S288c) OX=559292 GN=RPD3 PE=1 SV=1	5.15	49474.5	287.596	P32561	4	41.34	RPD3_YEAST	6840	6785.5	6855.5	5804.67	6649.5	7501	6827	6651.72	0.0453825	0.693957	0.973978
60S ribosomal protein L37-B OS=Saccharomyces cerevisiae (strain ATCC 204508 / S288c) OX=559292 GN=RPL37B PE=1 SV=2	12.2	10096.4	963.136	P51402	4	34.09	RL37B_YEAST	22288	53515.6	42563.3	31733.2	40511.8	56227.7	39455.6	42824.2	-0.169919	0.694193	0.973978
40S ribosomal protein S7-A OS=Saccharomyces cerevisiae (strain ATCC 204508 / S288c) OX=559292 GN=RPS7A PE=1 SV=4	10.28	21622.2	54357.7	P26786	19	76.84	RS7A_YEAST	563455	602482	640085	558643	605859	600603	602007	588368	0.0320538	0.694483	0.973978
Ketol-acid reductoisomerase, mitochondrial OS=Saccharomyces cerevisiae (strain ATCC 204508 / S288c) OX=559292 GN=ILV5 PE=1 SV=1	9.31	44539.6	36345.2	P06168	43	87.34	ILV5_YEAST	473193	514104	564533	563600	517709	509942	517277	530417	-0.0385326	0.694489	0.973978
ATP synthase subunit alpha, mitochondrial OS=Saccharomyces cerevisiae (strain ATCC 204508 / S288c) OX=559292 GN=ATP1 PE=1 SV=5	9.38	58665.1	27228.1	P07251	54	74.31	ATPA_YEAST	529024	534347	569297	532612	537788	534385	544223	534929	0.0240956	0.696886	0.975988
Uncharacterized protein YPR148C OS=Saccharomyces cerevisiae (strain ATCC 204508 / S288c) OX=559292 GN=YPR148C PE=1 SV=1	4.47	49564.6	722.961	Q06523	34	81.15	YP148_YEAST	40566	37889	42028	45104	36281.7	35716.3	40161	39034	0.0481056	0.698327	0.975988
Cys-Gly metallodipeptidase DUG1 OS=Saccharomyces cerevisiae (strain ATCC 204508 / S288c) OX=559292 GN=DUG1 PE=1 SV=1	5.29	53156.6	9845.23	P43616	36	79	DUG1_YEAST	296974	216412	215423	243101	232753	214418	242936	230091	0.0635025	0.698941	0.975988
Glycylpeptide N-tetradecanoyltransferase OS=Saccharomyces cerevisiae (strain ATCC 204508 / S288c) OX=559292 GN=NMT1 PE=1 SV=1	7.2	53179.8	435.949	P14743	16	62.86	NMT_YEAST	11825.7	13332.3	11607.7	13645	12286.7	11825.3	12255.2	12585.7	-0.0384696	0.698989	0.975988
Tubulin alpha-1 chain OS=Saccharomyces cerevisiae (strain ATCC 204508 / S288c) OX=559292 GN=TUB1 PE=1 SV=2	4.78	50427.4	4554.45	P09733	26	62.42	TBA1_YEAST	72245.6	60047.6	60656.9	69466.5	63499	64904.9	64316.7	65956.8	-0.0405628	0.700007	0.975988
Dihydroorotate dehydrogenase (fumarate) OS=Saccharomyces cerevisiae (strain ATCC 204508 / S288c) OX=559292 GN=URA1 PE=1 SV=1	5.7	34972.1	1213.7	P28272	20	86.94	PYRD_YEAST	22889.3	27604	31100.7	24790.3	27990.7	32516.7	27198	28432.6	-0.0664657	0.700045	0.975988
Peroxiredoxin PRX1, mitochondrial OS=Saccharomyces cerevisiae (strain ATCC 204508 / S288c) OX=559292 GN=PRX1 PE=1 SV=1	9.24	29667	7613.86	P34227	21	80.84	PRX1_YEAST	120437	107657	115370	123590	109580	101515	114488	111562	0.0405799	0.700188	0.975988
rRNA biogenesis protein RRP5 OS=Saccharomyces cerevisiae (strain ATCC 204508 / S288c) OX=559292 GN=RRP5 PE=1 SV=1	5.78	193819	637.785	Q05022	97	65.93	RRP5_YEAST	61168.3	49058	43169.7	63159.7	43923.7	38040.7	51132	48374.7	0.0985799	0.701294	0.975988
Homocysteine S-methyltransferase 1 OS=Saccharomyces cerevisiae (strain ATCC 204508 / S288c) OX=559292 GN=MHT1 PE=1 SV=1	5.23	36943	432.427	Q12525	8	63.27	MHT1_YEAST	9552.91	10775.4	10333.9	12531.6	9063.56	8004.11	10220.7	9866.42	0.0755236	0.703107	0.975988
Glycogen [starch] synthase isoform 2 OS=Saccharomyces cerevisiae (strain ATCC 204508 / S288c) OX=559292 GN=GSY2 PE=1 SV=3	5.89	80478.2	713.835	P27472	38	61.7	GYS2_YEAST	25957.3	22766.7	28272.7	26268.3	23858.7	29632	25665.6	26586.3	-0.0508383	0.703787	0.975988
Damage-control phosphatase YMR027W OS=Saccharomyces cerevisiae (strain ATCC 204508 / S288c) OX=559292 GN=YMR027W PE=1 SV=1	5.33	54528	1258.11	Q04371	42	85.96	ARMT1_YEAST	33578.3	22589.3	22464.3	49696.7	19587	24574	26210.7	31285.9	-0.16312	0.705698	0.975988
Acyl carrier protein, mitochondrial OS=Saccharomyces cerevisiae (strain ATCC 204508 / S288c) OX=559292 GN=ACP1 PE=1 SV=1	4.6	13999.7	6972.43	P32463	12	68.8	ACPM_YEAST	111347	112886	117325	122061	114896	110994	113852	115984	-0.025992	0.705798	0.975988
Valine--tRNA ligase, mitochondrial OS=Saccharomyces cerevisiae (strain ATCC 204508 / S288c) OX=559292 GN=VAS1 PE=1 SV=2	6.52	126511	3297.96	P07806	90	73.91	SYV_YEAST	105467	101451	117622	107545	106873	117639	108180	110686	-0.0344931	0.706251	0.975988
Importin subunit alpha OS=Saccharomyces cerevisiae (strain ATCC 204508 / S288c) OX=559292 GN=SRP1 PE=1 SV=1	4.6	60897.7	989.711	Q02821	31	67.16	IMA1_YEAST	44933.7	53815.7	56450.7	49790.7	54686.7	54999.7	51733.3	53159	-0.0445569	0.70648	0.975988
Sorting nexin-3 OS=Saccharomyces cerevisiae (strain ATCC 204508 / S288c) OX=559292 GN=SNX3 PE=1 SV=1	9.61	18883.7	253.338	Q08826	3	33.33	SNX3_YEAST	34700	13961	9905	35448	27532.7	9044	19522	24008.2	-0.293092	0.706508	0.975988
Superoxide dismutase [Mn], mitochondrial OS=Saccharomyces cerevisiae (strain ATCC 204508 / S288c) OX=559292 GN=SOD2 PE=1 SV=1	8.91	25831.3	24227.7	P00447	16	78.54	SODM_YEAST	321550	327375	337149	341653	320708	306352	328691	322904	0.0267965	0.706715	0.975988
40S ribosomal protein S6-B OS=Saccharomyces cerevisiae (strain ATCC 204508 / S288c) OX=559292 GN=RPS6B PE=1 SV=1	10.88	27053.4	24684.2	P0CX38	25	63.56	RS6B_YEAST	491931	513937	523971	511913	517307	524039	509947	517753	-0.022352	0.707619	0.975988
Cytochrome c oxidase subunit 4, mitochondrial OS=Saccharomyces cerevisiae (strain ATCC 204508 / S288c) OX=559292 GN=COX4 PE=1 SV=1	6.49	17370.7	22843.1	P04037	17	96.77	COX4_YEAST	283861	293373	275508	306379	283257	242345	284247	277327	0.0418411	0.708097	0.975988
Guanosine-diphosphatase OS=Saccharomyces cerevisiae (strain ATCC 204508 / S288c) OX=559292 GN=GDA1 PE=1 SV=1	5.01	57449	377.376	P32621	13	43.44	GDA1_YEAST	6426.67	13520.7	14141.7	7321.33	14846	16743.7	11363	12970.3	-0.188851	0.708213	0.975988
Cationic trypsin OS=Bos taurus OX=9913 PE=1 SV=3	8.01	26469.6	33677.2	P00760	17	81.71	TRY1_BOVIN	751986	737664	977684	679840	926221	745291	822445	783784	0.0695607	0.708425	0.975988
Lactoylglutathione lyase OS=Saccharomyces cerevisiae (strain ATCC 204508 / S288c) OX=559292 GN=GLO1 PE=1 SV=1	6.38	37608.1	646.517	P50107	14	59.51	LGUL_YEAST	11328.3	27655.7	28025	20877.3	30260.3	19794.3	22336.3	23644	-0.170062	0.709377	0.975988
NGG1-interacting factor 3 OS=Saccharomyces cerevisiae (strain ATCC 204508 / S288c) OX=559292 GN=NIF3 PE=1 SV=1	7.23	32230.6	776.746	P53081	14	78.82	NIF3_YEAST	61372.3	48546.7	41634.7	58360.7	49646.3	49273.7	50517.9	52426.9	-0.0675832	0.709448	0.975988
HD domain-containing protein YGL101W OS=Saccharomyces cerevisiae (strain ATCC 204508 / S288c) OX=559292 GN=YGL101W PE=1 SV=1	5.36	25639.2	538.057	P53144	14	71.16	YGK1_YEAST	14794.7	12342	13026.7	13531	12947.3	12610.7	13387.8	13029.7	0.0355154	0.70985	0.975988
Eukaryotic translation initiation factor 3 subunit J OS=Saccharomyces cerevisiae (strain ATCC 204508 / S288c) OX=559292 GN=HCR1 PE=1 SV=1	4.84	29564.2	3263.6	Q05775	24	67.17	EIF3J_YEAST	61788	50561.7	52553	64790	52342.7	53785.7	54967.6	56972.8	-0.0506113	0.710348	0.975988
Obg-like ATPase 1 OS=Saccharomyces cerevisiae (strain ATCC 204508 / S288c) OX=559292 GN=OLA1 PE=1 SV=1	7.21	44516.3	12507.3	P38219	41	87.31	OLA1_YEAST	245717	250163	253349	260853	228585	246336	249743	245258	0.0281308	0.710348	0.975988
37S ribosomal protein S9, mitochondrial OS=Saccharomyces cerevisiae (strain ATCC 204508 / S288c) OX=559292 GN=MRPS9 PE=1 SV=1	10.63	31925.2	305.378	P38120	8	49.28	RT09_YEAST	7654	6785.33	8814	7737	7978.67	8125.67	7751.11	7947.11	-0.0439859	0.71093	0.975988
Guanine nucleotide-binding protein alpha-2 subunit OS=Saccharomyces cerevisiae (strain ATCC 204508 / S288c) OX=559292 GN=GPA2 PE=1 SV=2	6.02	50675.8	441.86	P10823	17	72.16	GPA2_YEAST	14214.7	5617	5742	6566.67	5671.67	8647	8524.56	6961.78	0.169832	0.711198	0.975988
Kynurenine formamidase OS=Saccharomyces cerevisiae (strain ATCC 204508 / S288c) OX=559292 GN=BNA7 PE=1 SV=1	5.01	30276.5	312.598	Q04066	2	31.42	KFA_YEAST	2355	3107	2826	1215	3090	3767.5	2762.67	2690.83	0.182464	0.713706	0.978651
Transketolase 1 OS=Saccharomyces cerevisiae (strain ATCC 204508 / S288c) OX=559292 GN=TKL1 PE=1 SV=4	6.54	73919.8	5212.29	P23254	54	72.21	TKT1_YEAST	267885	267802	283773	256782	260674	287010	273153	268155	0.0278752	0.714866	0.978877
Sec sixty-one protein homolog OS=Saccharomyces cerevisiae (strain ATCC 204508 / S288c) OX=559292 GN=SSH1 PE=1 SV=1	8.19	53540	704.838	P38353	11	34.49	SSH1_YEAST	31011.3	24988	25231	33388.3	25171.7	26347.3	27076.8	28302.4	-0.0598557	0.715006	0.978877
Protein YOP1 OS=Saccharomyces cerevisiae (strain ATCC 204508 / S288c) OX=559292 GN=YOP1 PE=1 SV=3	9.34	20269.6	2783.33	Q12402	8	33.89	YOP1_YEAST	91380	97765	93433	92870.3	94401	90878.3	94192.7	92716.6	0.0223906	0.715769	0.979145
Asparagine synthetase [glutamine-hydrolyzing] 1 OS=Saccharomyces cerevisiae (strain ATCC 204508 / S288c) OX=559292 GN=ASN1 PE=1 SV=2	5.67	64983.6	3767.5	P49089	48	71.15	ASNS1_YEAST	76408.9	65246.7	63890.9	74704.2	60832.3	77964	68515.5	71166.8	-0.0511925	0.717747	0.980579
Uncharacterized membrane protein YLR050C OS=Saccharomyces cerevisiae (strain ATCC 204508 / S288c) OX=559292 GN=YLR050C PE=1 SV=1	9.63	19259.8	517.145	Q12155	2	16.15	YL050_YEAST	8410.5	8622	7174.5	8090	9371.5	7562.5	8069	8341.33	-0.0467245	0.71811	0.980579
Cytochrome b-c1 complex subunit 7 OS=Saccharomyces cerevisiae (strain ATCC 204508 / S288c) OX=559292 GN=QCR7 PE=1 SV=2	5.53	14621.8	28066.9	P00128	16	90.55	QCR7_YEAST	230748	195483	162371	209399	199675	150005	196201	186360	0.074579	0.719478	0.980579
40S ribosomal protein S27-A OS=Saccharomyces cerevisiae (strain ATCC 204508 / S288c) OX=559292 GN=RPS27A PE=1 SV=1	9.51	9164.51	27542.1	P35997	7	48.78	RS27A_YEAST	438926	388325	420898	424970	406875	440040	416050	423962	-0.0282887	0.720186	0.980579
Cyclin-dependent protein kinase PHO85 OS=Saccharomyces cerevisiae (strain ATCC 204508 / S288c) OX=559292 GN=PHO85 PE=1 SV=2	8.38	35077.4	1501.12	P17157	20	70.82	PHO85_YEAST	46427.2	42341.9	63029.3	52524.5	45256.9	60988.6	50599.5	52923.3	-0.0755269	0.72026	0.980579
Ribose-phosphate pyrophosphokinase 1 OS=Saccharomyces cerevisiae (strain ATCC 204508 / S288c) OX=559292 GN=PRS1 PE=1 SV=1	5.34	47503.8	798.755	P32895	22	70.96	KPR1_YEAST	37326.7	36337.7	34495.3	36548.7	35942.3	37343	36053.2	36611.3	-0.022755	0.720688	0.980579
tRNA (guanine-N(7)-)-methyltransferase OS=Saccharomyces cerevisiae (strain ATCC 204508 / S288c) OX=559292 GN=TRM8 PE=1 SV=1	9.43	33619.6	248.657	Q12009	3	20.98	TRMB_YEAST	8115	8483	13379.5	5124	11416	11420.5	9992.5	9320.17	0.15441	0.721291	0.980579
ADP-ribosylation factor-binding protein GGA1 OS=Saccharomyces cerevisiae (strain ATCC 204508 / S288c) OX=559292 GN=GGA1 PE=1 SV=1	5.28	62547.8	292.365	Q06336	4	14.36	GGA1_YEAST	3557.67	3536	3332.33	3411	3355.67	3917	3475.33	3561.22	-0.0323119	0.721365	0.980579
Pyruvate dehydrogenase E1 component subunit alpha, mitochondrial OS=Saccharomyces cerevisiae (strain ATCC 204508 / S288c) OX=559292 GN=PDA1 PE=1 SV=2	8.12	46742.3	6684.13	P16387	45	81.9	ODPA_YEAST	131106	132408	159253	124778	156355	157990	140922	146374	-0.0523245	0.722503	0.980599
26S proteasome regulatory subunit RPN12 OS=Saccharomyces cerevisiae (strain ATCC 204508 / S288c) OX=559292 GN=RPN12 PE=1 SV=3	4.61	31976.3	923.573	P32496	20	74.09	RPN12_YEAST	25013.3	29452	28390.3	32545	22920.3	24725	27618.6	26730.1	0.0604734	0.722831	0.980599
Cytochrome B translational activator protein CBS2 OS=Saccharomyces cerevisiae (strain ATCC 204508 / S288c) OX=559292 GN=CBS2 PE=1 SV=1	9.85	44892.8	536.784	P14905	12	57.84	CBS2_YEAST	7809	4564	4304.33	5178	5930	3968	5559.11	5025.33	0.110779	0.723085	0.980599
Cytochrome c iso-2 OS=Saccharomyces cerevisiae (strain ATCC 204508 / S288c) OX=559292 GN=CYC7 PE=1 SV=1	9.98	12646.4	6307.58	P00045	12	69.03	CYC7_YEAST	30064.5	36336.5	31091	39466.1	19715.1	34796	32497.3	31325.7	0.109041	0.72502	0.98245
Cytochrome c oxidase assembly protein COX15 OS=Saccharomyces cerevisiae (strain ATCC 204508 / S288c) OX=559292 GN=COX15 PE=3 SV=1	10.57	54829.6	673.438	P40086	14	37.04	COX15_YEAST	20804	20443.3	20982.3	19719.3	21466.7	20112.3	20743.2	20432.8	0.0226246	0.725722	0.982629
Cytochrome b-c1 complex subunit Rieske, mitochondrial OS=Saccharomyces cerevisiae (strain ATCC 204508 / S288c) OX=559292 GN=RIP1 PE=1 SV=1	8.11	23650.1	4018.55	P08067	12	65.58	UCRI_YEAST	103856	91858.7	93010.7	103088	102786	89895	96241.7	98589.6	-0.0340972	0.727506	0.984273
Protein YGP1 OS=Saccharomyces cerevisiae (strain ATCC 204508 / S288c) OX=559292 GN=YGP1 PE=1 SV=2	5.12	37442	2893.28	P38616	9	31.64	YGP1_YEAST	137202	137450	71997.3	153729	85994	75536.7	115550	105086	0.14776	0.729001	0.984558
60S ribosomal protein L2-A OS=Saccharomyces cerevisiae (strain ATCC 204508 / S288c) OX=559292 GN=RPL2A PE=1 SV=1	11.51	27408.5	24797	P0CX45	22	70.47	RL2A_YEAST	445666	465725	495961	450285	498175	486046	469117	478169	-0.0276379	0.729504	0.984558
DNA-directed RNA polymerase I subunit RPA135 OS=Saccharomyces cerevisiae (strain ATCC 204508 / S288c) OX=559292 GN=RPA135 PE=1 SV=1	7.42	136768	480.679	P22138	47	62.43	RPA2_YEAST	28573	26838.3	22667.7	25512.3	27730.3	22206	26026.3	25149.6	0.0486562	0.730071	0.984558
40S ribosomal protein S25-A OS=Saccharomyces cerevisiae (strain ATCC 204508 / S288c) OX=559292 GN=RPS25A PE=1 SV=1	10.75	12039.2	15893.9	Q3E792	12	67.59	RS25A_YEAST	368410	339080	349364	347041	336797	356060	352285	346633	0.0228557	0.730561	0.984558
ATP-dependent rRNA helicase RRP3 OS=Saccharomyces cerevisiae (strain ATCC 204508 / S288c) OX=559292 GN=RRP3 PE=1 SV=2	9.53	56254	244.748	P38712	5	26.95	RRP3_YEAST	5511.5	10685.7	13246.5	5372	9544.33	10859.5	9814.56	8591.94	0.162184	0.732055	0.984558
Guanylate kinase OS=Saccharomyces cerevisiae (strain ATCC 204508 / S288c) OX=559292 GN=GUK1 PE=1 SV=2	7.17	20694.4	8030.02	P15454	22	78.07	KGUA_YEAST	107140	110412	90458	100683	104406	109807	102670	104965	-0.0364294	0.732087	0.984558
ATP-dependent helicase NAM7 OS=Saccharomyces cerevisiae (strain ATCC 204508 / S288c) OX=559292 GN=NAM7 PE=1 SV=1	6.03	110514	258.373	P30771	11	32.13	NAM7_YEAST	10125	17435	10371	13730	12297.5	12989.5	12643.7	13005.7	-0.0868495	0.732451	0.984558
Non-histone chromosomal protein 6A OS=Saccharomyces cerevisiae (strain ATCC 204508 / S288c) OX=559292 GN=NHP6A PE=1 SV=1	10.17	10802.3	4328.94	P11632	7	47.31	NHP6A_YEAST	12493.7	14364	11239	13217.3	14098.3	9331.33	12698.9	12215.7	0.0713452	0.732761	0.984558
54S ribosomal protein L12, mitochondrial OS=Saccharomyces cerevisiae (strain ATCC 204508 / S288c) OX=559292 GN=MNP1 PE=1 SV=1	9.75	20650	6773.83	P53163	8	59.79	MNP1_YEAST	95247	78356.3	78456.3	86940.7	80648.3	76982	84019.9	81523.7	0.0391384	0.733249	0.984558
60S ribosomal protein L17-A OS=Saccharomyces cerevisiae (strain ATCC 204508 / S288c) OX=559292 GN=RPL17A PE=1 SV=4	11.33	20549.5	39292.7	P05740	16	64.67	RL17A_YEAST	600401	596886	600353	608468	592404	621089	599213	607320	-0.0191228	0.733543	0.984558
Arginase OS=Saccharomyces cerevisiae (strain ATCC 204508 / S288c) OX=559292 GN=CAR1 PE=1 SV=1	5.26	36004.2	509.944	P00812	10	44.44	ARGI_YEAST	17079.3	18857.3	25201.3	14147.3	21852.3	21819.7	20379.3	19273.1	0.0889717	0.733995	0.984558
Protein transport protein SEC13 OS=Saccharomyces cerevisiae (strain ATCC 204508 / S288c) OX=559292 GN=SEC13 PE=1 SV=1	5.35	33214.1	3014.98	Q04491	27	94.61	SEC13_YEAST	119018	94057.3	103217	129894	88448	86841	105431	101728	0.0705923	0.737843	0.9854
Translation machinery-associated protein 20 OS=Saccharomyces cerevisiae (strain ATCC 204508 / S288c) OX=559292 GN=TMA20 PE=1 SV=1	6.62	20391.7	587.045	P89886	8	50.83	TMA20_YEAST	23981.7	17522.3	17983	25751	17439.7	19574.7	19829	20921.8	-0.0727393	0.738388	0.9854
Nicotinate-nucleotide pyrophosphorylase [carboxylating] OS=Saccharomyces cerevisiae (strain ATCC 204508 / S288c) OX=559292 GN=BNA6 PE=1 SV=1	5.45	32878.3	1105.68	P43619	17	73.56	NADC_YEAST	31743.3	22104.3	22871.7	23072.7	24623.7	25088.7	25573.1	24261.7	0.0570245	0.739167	0.9854
Protein SCD6 OS=Saccharomyces cerevisiae (strain ATCC 204508 / S288c) OX=559292 GN=SCD6 PE=1 SV=1	7.37	39246.6	412.603	P45978	6	22.35	SCD6_YEAST	11779	16203	14895.5	11248.5	13404	16356	14292.5	13669.5	0.0683742	0.739682	0.9854
Alanine--tRNA ligase, mitochondrial OS=Saccharomyces cerevisiae (strain ATCC 204508 / S288c) OX=559292 GN=ALA1 PE=1 SV=3	5.35	110459	2490.13	P40825	80	77.62	SYA_YEAST	188102	210875	241564	215912	205413	235531	213514	218952	-0.0415271	0.740894	0.9854
Sm-like protein LSm1 OS=Saccharomyces cerevisiae (strain ATCC 204508 / S288c) OX=559292 GN=LSM1 PE=1 SV=1	5.63	20364	1189.5	P47017	20	78.49	LSM1_YEAST	13583	8883.67	8299	11868.3	10336.3	9594	10255.2	10599.6	-0.0776588	0.741333	0.9854
GMP synthase [glutamine-hydrolyzing] OS=Saccharomyces cerevisiae (strain ATCC 204508 / S288c) OX=559292 GN=GUA1 PE=1 SV=4	6.03	58767.5	4683.21	P38625	49	83.81	GUAA_YEAST	98271.3	110919	121057	82679	126618	110007	110082	106435	0.0654557	0.742319	0.9854
Pyruvate dehydrogenase E1 component subunit beta, mitochondrial OS=Saccharomyces cerevisiae (strain ATCC 204508 / S288c) OX=559292 GN=PDB1 PE=1 SV=2	5.03	40110.7	6246.68	P32473	17	66.39	ODPB_YEAST	142502	146252	142811	134531	154295	151434	143855	146753	-0.0262565	0.743188	0.9854
Alpha-1,2-mannosyltransferase MNN2 OS=Saccharomyces cerevisiae (strain ATCC 204508 / S288c) OX=559292 GN=MNN2 PE=1 SV=1	5.82	68173.2	318.464	P38069	20	50.92	MNN2_YEAST	37045.3	38094.7	42616.3	41028.7	42483.7	36896	39252.1	40136.1	-0.0322384	0.743326	0.9854
GPI mannosyltransferase 3 OS=Saccharomyces cerevisiae (strain ATCC 204508 / S288c) OX=559292 GN=GPI10 PE=1 SV=2	8.55	72794	540.857	P30777	4	18.67	GPI10_YEAST	65644	22100.7	62394	50805	67093	15496	50046.2	44464.7	0.259033	0.743365	0.9854
Guanine nucleotide-binding protein subunit beta-like protein OS=Saccharomyces cerevisiae (strain ATCC 204508 / S288c) OX=559292 GN=ASC1 PE=1 SV=4	5.76	34919.4	30297.5	P38011	30	95.61	GBLP_YEAST	595156	627002	584328	580744	564347	631693	602162	592261	0.0249367	0.743606	0.9854
Eukaryotic translation initiation factor 5 OS=Saccharomyces cerevisiae (strain ATCC 204508 / S288c) OX=559292 GN=TIF5 PE=1 SV=1	4.75	45660.3	1871.29	P38431	40	78.27	IF5_YEAST	72487.3	74833.3	73424.3	80548	81594.7	65421	73581.7	75854.6	-0.0368027	0.743939	0.9854
Dolichyl-phosphate-mannose--protein mannosyltransferase 2 OS=Saccharomyces cerevisiae (strain ATCC 204508 / S288c) OX=559292 GN=PMT2 PE=1 SV=2	7.52	87497.2	456.818	P31382	23	53.75	PMT2_YEAST	96728.3	102229	111339	104715	94236	104868	103432	101273	0.0297935	0.744432	0.9854
Actin OS=Saccharomyces cerevisiae (strain ATCC 204508 / S288c) OX=559292 GN=ACT1 PE=1 SV=1	5.33	41917.9	41646.9	P60010	42	89.33	ACT_YEAST	536367	598218	692479	595696	616781	656590	609021	623022	-0.0395551	0.744594	0.9854
ER-derived vesicles protein ERV29 OS=Saccharomyces cerevisiae (strain ATCC 204508 / S288c) OX=559292 GN=ERV29 PE=1 SV=1	9.87	35184.1	946.674	P53337	6	36.45	ERV29_YEAST	12668.7	7709	8348.33	7555.67	8062.67	11120	9575.33	8912.78	0.0890993	0.744941	0.9854
Midasin OS=Saccharomyces cerevisiae (strain ATCC 204508 / S288c) OX=559292 GN=MDN1 PE=1 SV=1	4.71	561533	311.698	Q12019	99	44.77	MDN1_YEAST	26139.3	30952.3	25625.3	27050	30628.7	22494.7	27572.3	26724.4	0.0512469	0.745341	0.9854
Carboxypeptidase Y OS=Saccharomyces cerevisiae (strain ATCC 204508 / S288c) OX=559292 GN=PRC1 PE=1 SV=1	4.36	60486.5	2414.12	P00729	22	60.71	CBPY_YEAST	92527.3	109306	118023	64981.7	122861	121227	106619	103023	0.10085	0.745483	0.9854
Glucosamine 6-phosphate N-acetyltransferase OS=Saccharomyces cerevisiae (strain ATCC 204508 / S288c) OX=559292 GN=GNA1 PE=1 SV=1	4.94	18363	768.503	P43577	9	84.28	GNA1_YEAST	10350	16108.3	11337	13052.7	13245	12462	12598.4	12919.9	-0.0629434	0.746752	0.9854
DNA primase small subunit OS=Saccharomyces cerevisiae (strain ATCC 204508 / S288c) OX=559292 GN=PRI1 PE=1 SV=2	7.84	48146.7	443.297	P10363	11	51.1	PRI1_YEAST	61151	52636.7	44154.3	50050.7	49698.3	51967.7	52647.3	50572.2	0.0455988	0.747036	0.9854
Chromatin structure-remodeling complex protein RSC8 OS=Saccharomyces cerevisiae (strain ATCC 204508 / S288c) OX=559292 GN=RSC8 PE=1 SV=1	5.08	63567.3	342.113	P43609	17	52.78	RSC8_YEAST	13185.7	29084	29648.3	16195	31723.7	30459.7	23972.7	26126.1	-0.153612	0.747808	0.9854
1,4-alpha-glucan-branching enzyme OS=Saccharomyces cerevisiae (strain ATCC 204508 / S288c) OX=559292 GN=GLC3 PE=1 SV=2	5.71	81286.8	1694.64	P32775	59	73.72	GLGB_YEAST	56770	52215	53646.7	61743.3	52223	52646	54210.6	55537.4	-0.0314032	0.748479	0.9854
Respiratory supercomplex factor 2, mitochondrial OS=Saccharomyces cerevisiae (strain ATCC 204508 / S288c) OX=559292 GN=RCF2 PE=1 SV=1	9.84	25401.2	806.379	P53721	10	64.73	RCF2_YEAST	13806.3	27462	30173	19461.5	24688.3	30833.3	23813.8	24994.4	-0.124298	0.749631	0.9854
Cytosine deaminase OS=Saccharomyces cerevisiae (strain ATCC 204508 / S288c) OX=559292 GN=FCY1 PE=1 SV=1	5.56	17849.2	2110.84	Q12178	13	79.11	FCY1_YEAST	36699.3	33534	28709.3	34537	31873	29474.3	32980.9	31961.4	0.040986	0.749933	0.9854
Endoplasmic reticulum chaperone BiP OS=Saccharomyces cerevisiae (strain ATCC 204508 / S288c) OX=559292 GN=KAR2 PE=1 SV=1	4.6	74525.1	9397.32	P16474	58	75.95	BIP_YEAST	136535	130030	113328	127350	122131	121452	126631	123644	0.03034	0.750746	0.9854
eIF-2-alpha kinase activator GCN1 OS=Saccharomyces cerevisiae (strain ATCC 204508 / S288c) OX=559292 GN=GCN1 PE=1 SV=1	4.98	298181	823.753	P33892	159	67.18	GCN1_YEAST	40826.7	42379	74038	54645.3	48521	39657.7	52414.6	47608	0.0949387	0.751411	0.9854
ATP-dependent RNA helicase DED1 OS=Saccharomyces cerevisiae (strain ATCC 204508 / S288c) OX=559292 GN=DED1 PE=1 SV=2	7.83	65781	7726.96	P06634	58	83.11	DED1_YEAST	133573	123780	114841	140888	122829	117889	124065	127202	-0.0345241	0.751816	0.9854
Elongation factor G, mitochondrial OS=Saccharomyces cerevisiae (strain ATCC 204508 / S288c) OX=559292 GN=MEF1 PE=1 SV=2	6.41	85144.1	379.16	P25039	30	59.4	EFGM_YEAST	14960	12884.3	13890.3	13068	13488.3	14336.7	13911.6	13631	0.0277812	0.751908	0.9854
V-type proton ATPase subunit B OS=Saccharomyces cerevisiae (strain ATCC 204508 / S288c) OX=559292 GN=VMA2 PE=1 SV=2	4.76	57806.4	20406.6	P16140	58	91.88	VATB_YEAST	317232	334451	316901	330581	315108	309439	322861	318376	0.0202857	0.752169	0.9854
60S ribosomal protein L43-A OS=Saccharomyces cerevisiae (strain ATCC 204508 / S288c) OX=559292 GN=RPL43A PE=1 SV=1	10.81	10376	23059.8	P0CX25	11	61.96	RL43A_YEAST	158522	227245	215113	184238	215820	219375	200293	206478	-0.0569247	0.752237	0.9854
ER-derived vesicles protein ERV46 OS=Saccharomyces cerevisiae (strain ATCC 204508 / S288c) OX=559292 GN=ERV46 PE=1 SV=2	6.36	46805.5	356.033	P39727	6	28.67	ERV46_YEAST	17059	41274.7	29686.3	26241.7	36760	27910.7	29340	30304.1	-0.121734	0.75282	0.9854
Tat-binding homolog 7 OS=Saccharomyces cerevisiae (strain ATCC 204508 / S288c) OX=559292 GN=YTA7 PE=1 SV=2	4.88	157863	323.797	P40340	16	27.34	TBP7_YEAST	72563	68307.3	64198.7	83594	57315	58951.3	68356.3	66620.1	0.057326	0.752874	0.9854
ADP-ribosylation factor-like protein 1 OS=Saccharomyces cerevisiae (strain ATCC 204508 / S288c) OX=559292 GN=ARL1 PE=1 SV=4	4.61	20491.5	1428.87	P38116	13	82.51	ARL1_YEAST	62176.7	55427.7	72910	59677	64299.3	71890.3	63504.8	65288.9	-0.0448927	0.75298	0.9854
6-phosphogluconolactonase 3 OS=Saccharomyces cerevisiae (strain ATCC 204508 / S288c) OX=559292 GN=SOL3 PE=1 SV=2	5.17	28012.6	1554.76	P38858	12	67.87	SOL3_YEAST	27203.3	24868.7	26241.7	26991.3	24468.3	28478.7	26104.6	26646.1	-0.0277729	0.753596	0.9854
ATP-dependent RNA helicase DBP2 OS=Saccharomyces cerevisiae (strain ATCC 204508 / S288c) OX=559292 GN=DBP2 PE=1 SV=1	8.95	61284.6	2236.92	P24783	46	70.33	DBP2_YEAST	33509	32841.7	32787	31843.3	31674	34305.3	33045.9	32607.6	0.0201582	0.754045	0.9854
3-hydroxyanthranilate 3,4-dioxygenase OS=Saccharomyces cerevisiae (strain ATCC 204508 / S288c) OX=559292 GN=BNA1 PE=1 SV=1	5.41	20520.1	2158.5	P47096	17	96.61	3HAO_YEAST	47814.7	39453.7	39728.3	42735.3	39657	41288.3	42332.2	41226.9	0.0330132	0.75505	0.985577
Phosphoglycerate mutase 2 OS=Saccharomyces cerevisiae (strain ATCC 204508 / S288c) OX=559292 GN=GPM2 PE=1 SV=1	6.13	36358.2	298.241	Q12008	8	42.12	PMG2_YEAST	8984.67	19558.3	18537.7	10429	21394.3	19780.3	15693.6	17201.2	-0.146028	0.755872	0.985577
Homoserine kinase OS=Saccharomyces cerevisiae (strain ATCC 204508 / S288c) OX=559292 GN=THR1 PE=1 SV=4	5.09	39168.7	2570.61	P17423	23	58.54	KHSE_YEAST	42477	50789.3	48814.3	44162	50228	51004.7	47360.2	48464.9	-0.0344707	0.756171	0.985577
Ubiquitin-conjugating enzyme E2 4 OS=Saccharomyces cerevisiae (strain ATCC 204508 / S288c) OX=559292 GN=UBC4 PE=1 SV=1	6.06	16626.9	9566.13	P15731	7	52.03	UBC4_YEAST	54515.6	69800.7	78188.3	60427.3	72878.6	76048.2	67501.5	69784.7	-0.0569152	0.756815	0.985577
Delta-1-pyrroline-5-carboxylate dehydrogenase, mitochondrial OS=Saccharomyces cerevisiae (strain ATCC 204508 / S288c) OX=559292 GN=PUT2 PE=1 SV=2	6.58	64720.4	1505.98	P07275	41	65.74	PUT2_YEAST	120832	80054	80053.3	115665	73099.7	76434	93646.4	88399.7	0.0869662	0.757124	0.985577
40S ribosomal protein S18-A OS=Saccharomyces cerevisiae (strain ATCC 204508 / S288c) OX=559292 GN=RPS18A PE=1 SV=1	10.66	17094.6	33979.9	P0CX55	18	77.4	RS18A_YEAST	529990	588062	560899	500638	575146	572495	559650	549426	0.0282387	0.758425	0.985577
Hexose transporter HXT8 OS=Saccharomyces cerevisiae (strain ATCC 204508 / S288c) OX=559292 GN=HXT8 PE=1 SV=1	5.26	64519.2	340.089	P40886	7	42	HXT8_YEAST	6064	7205	6926.67	7567.5	6658.5	5419	6731.89	6548.33	0.0494539	0.758666	0.985577
C-1-tetrahydrofolate synthase, mitochondrial OS=Saccharomyces cerevisiae (strain ATCC 204508 / S288c) OX=559292 GN=MIS1 PE=1 SV=1	8.89	106674	425.844	P09440	29	41.33	C1TM_YEAST	38498.9	30305.5	42372	36661.4	35444.7	42259.7	37058.8	38121.9	-0.0505336	0.759099	0.985577
40S ribosomal protein S28-A OS=Saccharomyces cerevisiae (strain ATCC 204508 / S288c) OX=559292 GN=RPS28A PE=1 SV=1	11.24	7591.84	53487.4	Q3E7X9	10	74.63	RS28A_YEAST	436056	373160	395287	405380	406823	410842	401501	407681	-0.025016	0.760587	0.985577
RNA-binding protein MRN1 OS=Saccharomyces cerevisiae (strain ATCC 204508 / S288c) OX=559292 GN=MRN1 PE=1 SV=1	5.51	69177.1	350.07	Q08925	20	54.25	MRN1_YEAST	10010.7	9894.33	9919.33	10490.7	9554.33	10216	9941.44	10087	-0.0198769	0.761176	0.985577
Malate synthase 1 OS=Saccharomyces cerevisiae (strain ATCC 204508 / S288c) OX=559292 GN=MLS1 PE=1 SV=1	6.77	63133.4	8253.51	P30952	47	68.41	MLS1_YEAST	75555.3	83994.3	170235	68373	145057	80721	109928	98050.4	0.144118	0.761247	0.985577
Pyruvate kinase 1 OS=Saccharomyces cerevisiae (strain ATCC 204508 / S288c) OX=559292 GN=CDC19 PE=1 SV=2	7.59	54943.9	55241.7	P00549	67	95.6	KPYK1_YEAST	1184449	1109438	1227614	1.01798e+06	1.20475e+06	1230084	1.17383e+06	1.15094e+06	0.0322362	0.761362	0.985577
Uridylate kinase OS=Saccharomyces cerevisiae (strain ATCC 204508 / S288c) OX=559292 GN=URA6 PE=1 SV=1	6.19	23161.3	2496.54	P15700	19	84.31	KCY_YEAST	51629.3	42583	43697.3	48775.3	44300	47533.7	45969.9	46869.7	-0.0321307	0.762163	0.985577
FACT complex subunit POB3 OS=Saccharomyces cerevisiae (strain ATCC 204508 / S288c) OX=559292 GN=POB3 PE=1 SV=1	4.55	63165	426.108	Q04636	25	50.54	POB3_YEAST	27975	30740.7	26337	33773.3	28539.7	25620.7	28350.9	29311.2	-0.0415933	0.762179	0.985577
60S ribosomal protein L12-A OS=Saccharomyces cerevisiae (strain ATCC 204508 / S288c) OX=559292 GN=RPL12A PE=1 SV=1	9.89	17879.7	42632.7	P0CX53	19	83.64	RL12A_YEAST	454561	436245	462695	429761	473527	471839	451167	458375	-0.0218665	0.763334	0.985719
Proliferating cell nuclear antigen OS=Saccharomyces cerevisiae (strain ATCC 204508 / S288c) OX=559292 GN=POL30 PE=1 SV=1	4.22	29144.3	3837.37	P15873	20	72.09	PCNA_YEAST	66726	42221.3	60534.3	68853	47687	60636.3	56493.9	59058.8	-0.0744396	0.764166	0.985719
Magnesium-activated aldehyde dehydrogenase, cytosolic OS=Saccharomyces cerevisiae (strain ATCC 204508 / S288c) OX=559292 GN=ALD6 PE=1 SV=4	5.14	54813.4	25449.8	P54115	57	94.8	ALDH6_YEAST	384392	380198	415027	425994	393232	337073	393206	385433	0.0344201	0.764353	0.985719
Phosducin-like protein 2 OS=Saccharomyces cerevisiae (strain ATCC 204508 / S288c) OX=559292 GN=PLP2 PE=1 SV=1	4.42	32907.4	269.408	Q12017	3	15.03	PLP2_YEAST	5268	5547.5	5637.5	5048	5633	5526.67	5484.33	5402.56	0.0227035	0.764575	0.985719
ATP synthase subunit beta, mitochondrial OS=Saccharomyces cerevisiae (strain ATCC 204508 / S288c) OX=559292 GN=ATP2 PE=1 SV=2	5.38	54850.9	37144.6	P00830	51	92.76	ATPB_YEAST	645494	584791	635747	649694	628774	554071	622011	610846	0.0281349	0.767321	0.986
Proteasome subunit alpha type-6 OS=Saccharomyces cerevisiae (strain ATCC 204508 / S288c) OX=559292 GN=PRE5 PE=1 SV=1	7.22	25775.1	5455.47	P40302	21	78.21	PSA6_YEAST	45248.7	46635.7	48429	45912.7	43658	48729.7	46771.1	46100.1	0.0217467	0.767887	0.986
Glycine--tRNA ligase 1, mitochondrial OS=Saccharomyces cerevisiae (strain ATCC 204508 / S288c) OX=559292 GN=GRS1 PE=1 SV=3	6.08	78526.5	6116.9	P38088	64	82.61	SYG_YEAST	115434	105157	109701	115443	107744	111759	110097	111649	-0.0206645	0.768189	0.986
Actin-related protein 2 OS=Saccharomyces cerevisiae (strain ATCC 204508 / S288c) OX=559292 GN=ARP2 PE=1 SV=1	5.42	44244.7	2184.72	P32381	31	68.03	ARP2_YEAST	43206.7	86504	98598	40320.3	122553	107750	76102.9	90207.8	-0.176958	0.76834	0.986
Dolichyl-phosphate-mannose--protein mannosyltransferase 1 OS=Saccharomyces cerevisiae (strain ATCC 204508 / S288c) OX=559292 GN=PMT1 PE=1 SV=1	6.22	93188.9	471.574	P33775	11	25.83	PMT1_YEAST	25446.7	28184	27140.7	23872.3	29637.7	29599	26923.8	27703	-0.0351692	0.768482	0.986
FK506-binding protein 1 OS=Saccharomyces cerevisiae (strain ATCC 204508 / S288c) OX=559292 GN=FPR1 PE=1 SV=2	5.64	12214.9	20289.4	P20081	11	90.35	FKBP_YEAST	297686	361406	276602	312619	297759	296337	311898	302238	0.036479	0.768841	0.986
NADPH-dependent methylglyoxal reductase GRE2 OS=Saccharomyces cerevisiae (strain ATCC 204508 / S288c) OX=559292 GN=GRE2 PE=1 SV=1	5.72	38397.7	455.499	Q12068	12	65.5	GRE2_YEAST	22416.7	26080.7	17105.3	24415	24292.7	13941.3	21867.6	20883	0.0914412	0.769333	0.986
T-complex protein 1 subunit gamma OS=Saccharomyces cerevisiae (strain ATCC 204508 / S288c) OX=559292 GN=CCT3 PE=1 SV=2	5.72	59441.6	1341.32	P39077	52	82.96	TCPG_YEAST	125289	72037.7	134780	144433	114089	54935.7	110702	104486	0.142105	0.77063	0.986
Vacuolar protein sorting-associated protein 74 OS=Saccharomyces cerevisiae (strain ATCC 204508 / S288c) OX=559292 GN=VPS74 PE=1 SV=1	4.82	39458	402.549	Q06385	8	48.99	VPS74_YEAST	9135.67	9686.33	10945.7	8518.33	10164.7	10371.3	9922.56	9684.78	0.0363817	0.770634	0.986
Eukaryotic translation initiation factor 1A OS=Saccharomyces cerevisiae (strain ATCC 204508 / S288c) OX=559292 GN=TIF11 PE=1 SV=1	4.5	17549.2	5350.72	P38912	11	48.37	IF1A_YEAST	144981	104867	113513	122310	115579	111574	121121	116488	0.0432876	0.771234	0.986
Transcriptional modulator WTM1 OS=Saccharomyces cerevisiae (strain ATCC 204508 / S288c) OX=559292 GN=WTM1 PE=1 SV=1	5.01	48496.8	13126.1	Q12363	28	72.54	WTM1_YEAST	299898	300723	299188	328979	267666	288794	299936	295146	0.0284962	0.771918	0.986
Mitochondrial import receptor subunit TOM70 OS=Saccharomyces cerevisiae (strain ATCC 204508 / S288c) OX=559292 GN=TOM70 PE=1 SV=2	5.05	70294.4	1432.33	P07213	50	83.63	TOM70_YEAST	70220.3	59338.3	56471	63941	61281.7	64023	62009.9	63081.9	-0.0308073	0.773142	0.986
DNA-directed RNA polymerases I and III subunit RPAC1 OS=Saccharomyces cerevisiae (strain ATCC 204508 / S288c) OX=559292 GN=RPC40 PE=1 SV=1	5.18	37971.9	1214.15	P07703	30	90.45	RPAC1_YEAST	31707.7	31097	30556.3	39772.7	30905	27040.3	31120.3	32572.7	-0.0472164	0.774902	0.986
Cell division control protein 53 OS=Saccharomyces cerevisiae (strain ATCC 204508 / S288c) OX=559292 GN=CDC53 PE=1 SV=1	8.58	94286.4	325.498	Q12018	17	50.06	CDC53_YEAST	6072	31149.7	36139.3	9772	35043.7	35832	24453.7	26882.6	-0.281334	0.775299	0.986
Protein disulfide-isomerase MPD1 OS=Saccharomyces cerevisiae (strain ATCC 204508 / S288c) OX=559292 GN=MPD1 PE=1 SV=1	9.96	36636.2	334.06	Q12404	7	36.79	MPD1_YEAST	30620.3	24746	30823	30779.3	26576.3	30858	28729.8	29404.6	-0.0373506	0.7762	0.986
V-type proton ATPase subunit D OS=Saccharomyces cerevisiae (strain ATCC 204508 / S288c) OX=559292 GN=VMA8 PE=1 SV=1	5.64	29194.1	2110.54	P32610	16	53.13	VATD_YEAST	50697.7	50535	52130	46767.3	52851.7	51687	51120.9	50435.3	0.0213544	0.776275	0.986
CTP synthase 2 OS=Saccharomyces cerevisiae (strain ATCC 204508 / S288c) OX=559292 GN=URA8 PE=1 SV=4	5.3	64966.9	566.805	P38627	27	78.72	URA8_YEAST	18497	22177.3	19124.7	21376.7	17757.3	22380.3	19933	20504.8	-0.0382888	0.776309	0.986
Acetylornithine aminotransferase, mitochondrial OS=Saccharomyces cerevisiae (strain ATCC 204508 / S288c) OX=559292 GN=ARG8 PE=1 SV=1	7.32	47023.7	382.416	P18544	13	68.09	ARGD_YEAST	12286	8778	7235.33	11012.3	11545.7	7312.33	9433.11	9956.78	-0.0842455	0.77641	0.986
1,3-beta-glucan synthase component FKS1 OS=Saccharomyces cerevisiae (strain ATCC 204508 / S288c) OX=559292 GN=FKS1 PE=1 SV=2	6.82	216733	469.491	P38631	68	48.56	FKS1_YEAST	23468	26710	27815.7	23924.3	27789.7	28034.7	25997.9	26582.9	-0.0320876	0.77651	0.986
Restriction of telomere capping protein 3 OS=Saccharomyces cerevisiae (strain ATCC 204508 / S288c) OX=559292 GN=RTC3 PE=1 SV=1	4.85	12009.5	7328.54	P38804	10	76.58	SDO1L_YEAST	131196	104407	85704	114101	96368	95184	107102	101884	0.0552144	0.776856	0.986
Protein AIM2 OS=Saccharomyces cerevisiae (strain ATCC 204508 / S288c) OX=559292 GN=AIM2 PE=1 SV=1	5.82	27317	1311.4	P39721	14	83.74	AIM2_YEAST	53371	45422.7	48022	50661.7	47221	46083.3	48938.6	47988.7	0.0261981	0.776906	0.986
Proteasome-interacting protein CIC1 OS=Saccharomyces cerevisiae (strain ATCC 204508 / S288c) OX=559292 GN=CIC1 PE=1 SV=1	9.23	42586.8	822.766	P38779	15	56.12	CIC1_YEAST	21162	20668.7	18813	19046.3	20406	20223.3	20214.6	19891.9	0.0220402	0.778082	0.986
Mannosyl-oligosaccharide glucosidase OS=Saccharomyces cerevisiae (strain ATCC 204508 / S288c) OX=559292 GN=CWH41 PE=1 SV=1	4.77	96963.3	286.299	P53008	23	55.82	CWH41_YEAST	17182.7	22769.7	21825.3	9989.33	59769	21857.3	20592.6	30538.6	-0.203975	0.778407	0.986
Protein disulfide-isomerase OS=Saccharomyces cerevisiae (strain ATCC 204508 / S288c) OX=559292 GN=PDI1 PE=1 SV=2	4.19	58569.4	12199.2	P17967	46	77.2	PDI_YEAST	348768	289405	291116	328293	289701	288914	309763	302303	0.032254	0.77935	0.986
Protein PET10 OS=Saccharomyces cerevisiae (strain ATCC 204508 / S288c) OX=559292 GN=PET10 PE=1 SV=3	8.74	31246.4	3127.48	P36139	23	78.45	PET10_YEAST	74987	70675.7	92092	78405	89155.7	75752.3	79251.6	81104.3	-0.0392103	0.779581	0.986
Glycerol-3-phosphate dehydrogenase, mitochondrial OS=Saccharomyces cerevisiae (strain ATCC 204508 / S288c) OX=559292 GN=GUT2 PE=1 SV=2	7.84	72845.3	2847.39	P32191	68	81.82	GPDM_YEAST	75276.3	80212.3	90692	78476.3	80837.3	81759.7	82060.2	80357.8	0.0261087	0.779908	0.986
Putative pyridoxal reductase OS=Saccharomyces cerevisiae (strain ATCC 204508 / S288c) OX=559292 GN=YPR127W PE=1 SV=1	5.59	38886	673.393	Q06494	20	68.41	PLR1_YEAST	14027	17509	14782	16956	15336.7	14954.7	15439.3	15749.1	-0.0330749	0.780226	0.986
Hsp70 nucleotide exchange factor FES1 OS=Saccharomyces cerevisiae (strain ATCC 204508 / S288c) OX=559292 GN=FES1 PE=1 SV=1	4.73	32718.5	1384.11	P38260	25	87.59	FES1_YEAST	43184.3	34523.3	33668	47238	30515.7	30415.3	37125.2	36056.3	0.0650513	0.781775	0.986849
Actin-related protein 2/3 complex subunit 1 OS=Saccharomyces cerevisiae (strain ATCC 204508 / S288c) OX=559292 GN=ARC40 PE=1 SV=1	6.63	43045.3	1220.4	P38328	28	92.45	ARPC1_YEAST	37122.7	32861.7	32107.3	34206.7	35801.3	33592.7	34030.6	34533.6	-0.0236087	0.782282	0.986849
Protein SSO2 OS=Saccharomyces cerevisiae (strain ATCC 204508 / S288c) OX=559292 GN=SSO2 PE=1 SV=2	4.61	33904.7	1602.92	P39926	17	62.37	SSO2_YEAST	47408.7	46418.1	50108.9	39648	55123.2	55447	47978.5	50072.8	-0.0453713	0.782615	0.986849
1,2-dihydroxy-3-keto-5-methylthiopentene dioxygenase OS=Saccharomyces cerevisiae (strain ATCC 204508 / S288c) OX=559292 GN=ADI1 PE=1 SV=1	5.02	21107.5	876.025	Q03677	10	79.89	MTND_YEAST	19616.3	17213	16208	16086	19542.7	16176.3	17679.1	17268.3	0.035312	0.783674	0.987186
Enoyl-[acyl-carrier-protein] reductase, mitochondrial OS=Saccharomyces cerevisiae (strain ATCC 204508 / S288c) OX=559292 GN=ETR1 PE=1 SV=3	9.35	42180.9	1299.36	P38071	26	62.63	ETR1_YEAST	50010.7	47693.7	48648.3	48972.7	49243	46457.3	48784.2	48224.3	0.0168737	0.784026	0.987186
Golgi to ER traffic protein 2 OS=Saccharomyces cerevisiae (strain ATCC 204508 / S288c) OX=559292 GN=GET2 PE=1 SV=2	9.79	31493.4	410.687	P40056	5	34.74	GET2_YEAST	7134	6972.67	11384	9534.5	7526	9073	8496.89	8711.17	-0.0670763	0.785809	0.988709
Deoxyhypusine synthase OS=Saccharomyces cerevisiae (strain ATCC 204508 / S288c) OX=559292 GN=DYS1 PE=1 SV=1	5.38	43291.5	2632.6	P38791	44	92.51	DHYS_YEAST	47519.7	46061.7	51008.3	50493	45106.3	46844	48196.6	47481.1	0.0218484	0.787744	0.989274
L-threo-3-hydroxyaspartate ammonia-lyase OS=Saccharomyces cerevisiae (strain ATCC 204508 / S288c) OX=559292 GN=SRY1 PE=1 SV=1	6.77	35070.1	415.933	P36007	7	61.35	LTHAD_YEAST	48107.5	31724	22415.3	49402.5	37183.5	13035.7	34082.3	33207.2	0.171524	0.787767	0.989274
DNA-directed RNA polymerase II subunit RPB11 OS=Saccharomyces cerevisiae (strain ATCC 204508 / S288c) OX=559292 GN=RPB11 PE=1 SV=1	5.24	13672.6	724.26	P38902	8	69.17	RPB11_YEAST	13722.3	15655.7	15137.7	11270.3	18220	18010.7	14838.6	15833.7	-0.0618486	0.788484	0.989274
Spermidine synthase OS=Saccharomyces cerevisiae (strain ATCC 204508 / S288c) OX=559292 GN=SPE3 PE=3 SV=1	5.2	33552.2	5027.47	Q12074	33	93.86	SPEE_YEAST	84292.7	74442.3	86156.7	80376.3	81919.7	86175.7	81630.6	82823.9	-0.0232558	0.788552	0.989274
Elongation factor 1-gamma 2 OS=Saccharomyces cerevisiae (strain ATCC 204508 / S288c) OX=559292 GN=TEF4 PE=1 SV=1	8.06	46634.3	18672	P36008	35	88.11	EF1G2_YEAST	296816	300789	307355	282695	303089	308793	301653	298192	0.0175329	0.790154	0.990015
Meiotic sister chromatid recombination protein 1 OS=Saccharomyces cerevisiae (strain ATCC 204508 / S288c) OX=559292 GN=MSC1 PE=1 SV=1	7.63	59588.6	2640.1	Q03104	39	64.72	MSC1_YEAST	114899	62568	65128.7	84988.3	72943.7	64134	80865.3	74022	0.0786259	0.79126	0.990015
26S proteasome regulatory subunit RPN3 OS=Saccharomyces cerevisiae (strain ATCC 204508 / S288c) OX=559292 GN=RPN3 PE=1 SV=5	5.24	60792.1	496.206	P40016	28	74.76	RPN3_YEAST	91704.7	93378.7	90806	103558	87507	90114.3	91963.1	93726.6	-0.0235501	0.792474	0.990015
Hydroxymethylglutaryl-CoA synthase OS=Saccharomyces cerevisiae (strain ATCC 204508 / S288c) OX=559292 GN=ERG13 PE=1 SV=1	8.19	55469.8	8890.22	P54839	35	71.08	HMCS_YEAST	250193	291443	273501	264929	266214	270605	271712	267250	0.0211378	0.79416	0.990015
Uncharacterized protein YBR096W OS=Saccharomyces cerevisiae (strain ATCC 204508 / S288c) OX=559292 GN=YBR096W PE=1 SV=1	8.47	27605.8	299.022	P38256	2	33.04	YBU6_YEAST	6645	8963	12014	8484	8022	9198	9207.33	8568	0.0642867	0.794767	0.990015
Elongation factor 1-beta OS=Saccharomyces cerevisiae (strain ATCC 204508 / S288c) OX=559292 GN=EFB1 PE=1 SV=4	4.1	22684.1	28269.5	P32471	15	70.87	EF1B_YEAST	451228	428239	439267	421913	439627	476567	439578	446036	-0.0195104	0.794867	0.990015
40S ribosomal protein S13 OS=Saccharomyces cerevisiae (strain ATCC 204508 / S288c) OX=559292 GN=RPS13 PE=1 SV=3	10.8	17028.9	25320.5	P05756	13	66.23	RS13_YEAST	389784	386184	406397	379654	404957	412477	394121	399029	-0.0173056	0.795068	0.990015
GTP cyclohydrolase 1 OS=Saccharomyces cerevisiae (strain ATCC 204508 / S288c) OX=559292 GN=FOL2 PE=1 SV=1	6.83	27940.2	506.355	P51601	14	65.02	GCH1_YEAST	9648	10460.7	13889.7	10970.3	11202.7	12503	11332.8	11558.7	-0.0441399	0.795451	0.990015
Protein SLA2 OS=Saccharomyces cerevisiae (strain ATCC 204508 / S288c) OX=559292 GN=SLA2 PE=1 SV=5	5.12	109424	260.843	P33338	12	30.06	SLA2_YEAST	18285.7	26736.5	20977	25303	22501	19921.5	21999.7	22575.2	-0.0484279	0.796155	0.990015
ATP synthase subunit f, mitochondrial OS=Saccharomyces cerevisiae (strain ATCC 204508 / S288c) OX=559292 GN=ATP17 PE=1 SV=1	10.44	11312.1	919.746	Q06405	7	75.25	ATPK_YEAST	49070.7	52719	58814.3	48815.3	57507	57720	53534.7	54680.8	-0.0302633	0.79672	0.990015
37S ribosomal protein S23, mitochondrial OS=Saccharomyces cerevisiae (strain ATCC 204508 / S288c) OX=559292 GN=RSM23 PE=1 SV=3	10.09	50924	818.685	Q01163	27	62.67	RT23_YEAST	5746.33	7281.33	12524.7	10098.3	5549.33	7549.33	8517.44	7732.33	0.102935	0.796887	0.990015
MICOS complex subunit MIC60 OS=Saccharomyces cerevisiae (strain ATCC 204508 / S288c) OX=559292 GN=MIC60 PE=1 SV=1	6.19	61652.5	1540.06	P36112	37	77.04	MIC60_YEAST	42619.7	28726	26485.3	39478.3	26743.7	26511	32610.3	30911	0.0707381	0.797823	0.990015
Eisosome protein 1 OS=Saccharomyces cerevisiae (strain ATCC 204508 / S288c) OX=559292 GN=EIS1 PE=1 SV=1	5.93	93459.4	1336.76	Q05050	66	75.44	EIS1_YEAST	42974	35893	32521.3	44063	32844.7	37944	37129.4	38283.9	-0.0435141	0.798289	0.990015
Heat shock protein 60, mitochondrial OS=Saccharomyces cerevisiae (strain ATCC 204508 / S288c) OX=559292 GN=HSP60 PE=1 SV=1	5.03	61036.8	20202.4	P19882	54	72.9	HSP60_YEAST	349710	326517	347993	352347	343064	339845	341407	345085	-0.0159919	0.798444	0.990015
Coatomer subunit gamma OS=Saccharomyces cerevisiae (strain ATCC 204508 / S288c) OX=559292 GN=SEC21 PE=1 SV=2	4.81	105459	1134.08	P32074	55	71.34	COPG_YEAST	45329.7	70756.3	78400.7	48441.3	61561.7	72478.3	64828.9	60827.1	0.0727859	0.799587	0.990015
Nascent polypeptide-associated complex subunit beta-1 OS=Saccharomyces cerevisiae (strain ATCC 204508 / S288c) OX=559292 GN=EGD1 PE=1 SV=2	6.1	17020.3	5349.78	Q02642	10	72.61	NACB1_YEAST	108543	127982	123331	115765	124101	125256	119952	121707	-0.023618	0.799634	0.990015
Transaminated amino acid decarboxylase OS=Saccharomyces cerevisiae (strain ATCC 204508 / S288c) OX=559292 GN=ARO10 PE=1 SV=1	6.08	72068.9	560.879	Q06408	30	74.17	ARO10_YEAST	17973	13376.3	15570.3	16233.3	15226.7	14067.3	15639.9	15175.8	0.0354667	0.80091	0.990015
Glycine--tRNA ligase 2 OS=Saccharomyces cerevisiae (strain ATCC 204508 / S288c) OX=559292 GN=GRS2 PE=1 SV=1	7.28	71474.8	437.19	Q06817	17	47.9	SYG2_YEAST	79540.1	116080	113026	114532	109306	92364.2	102882	105401	-0.0493269	0.802562	0.990015
NADPH--cytochrome P450 reductase OS=Saccharomyces cerevisiae (strain ATCC 204508 / S288c) OX=559292 GN=NCP1 PE=1 SV=3	4.85	77000	1353.35	P16603	49	72.07	NCPR_YEAST	43425	37276.3	33268.3	35252	41801.3	33864.7	37989.9	36972.7	0.0366326	0.804595	0.990015
Alanine--glyoxylate aminotransferase 1 OS=Saccharomyces cerevisiae (strain ATCC 204508 / S288c) OX=559292 GN=AGX1 PE=1 SV=1	8.01	42249.4	2362.05	P43567	23	68.83	AGX1_YEAST	35088.3	34253	35684.7	30442.3	37700.3	35438.3	35008.7	34527	0.0255188	0.804925	0.990015
Protoporphyrinogen oxidase OS=Saccharomyces cerevisiae (strain ATCC 204508 / S288c) OX=559292 GN=HEM14 PE=1 SV=1	9.61	60102.2	258.69	P40012	7	27.09	PPOX_YEAST	2951	2896.5	2744	2414	3172	2872.67	2863.83	2819.56	0.030848	0.805617	0.990015
Lysine--tRNA ligase, cytoplasmic OS=Saccharomyces cerevisiae (strain ATCC 204508 / S288c) OX=559292 GN=KRS1 PE=1 SV=2	5.71	68471.9	5856.67	P15180	45	69.04	SYKC_YEAST	145778	161792	169589	168231	152319	163498	159053	161350	-0.0222895	0.805622	0.990015
Membrane protein PTM1 OS=Saccharomyces cerevisiae (strain ATCC 204508 / S288c) OX=559292 GN=PTM1 PE=1 SV=2	4.82	60531.7	505.587	P32857	6	15.11	PTM1_YEAST	13383.3	15917	13091.7	17063	12670	13975	14130.7	14569.3	-0.0384915	0.805767	0.990015
Dihydrolipoyllysine-residue acetyltransferase component of pyruvate dehydrogenase complex, mitochondrial OS=Saccharomyces cerevisiae (strain ATCC 204508 / S288c) OX=559292 GN=LAT1 PE=1 SV=1	7.93	51989.3	7260.35	P12695	33	83.82	ODP2_YEAST	151058	127238	135391	145717	137180	136380	137895	139759	-0.0223714	0.806949	0.990015
Heterogeneous nuclear rnp K-like protein 2 OS=Saccharomyces cerevisiae (strain ATCC 204508 / S288c) OX=559292 GN=HEK2 PE=1 SV=1	5.67	41797.1	562.424	P38199	13	54.86	HEK2_YEAST	34107	30152.3	29945.7	34723.3	28254.7	29588	31401.7	30855.3	0.028425	0.806972	0.990015
SED5-binding protein 3 OS=Saccharomyces cerevisiae (strain ATCC 204508 / S288c) OX=559292 GN=SFB3 PE=1 SV=1	5.83	104977	299.943	P38810	26	54.14	SFB3_YEAST	9342.33	14297.7	13749.3	12086.3	11480.7	14812.3	12463.1	12793.1	-0.0541226	0.807021	0.990015
Cystathionine beta-synthase OS=Saccharomyces cerevisiae (strain ATCC 204508 / S288c) OX=559292 GN=CYS4 PE=1 SV=1	6.24	56079	11859.1	P32582	56	91.52	CBS_YEAST	236090	213850	207808	256682	205599	211478	219250	224586	-0.0297094	0.807076	0.990015
Probable oxidoreductase AIM17 OS=Saccharomyces cerevisiae (strain ATCC 204508 / S288c) OX=559292 GN=AIM17 PE=1 SV=2	7.3	53534.1	4895.45	P23180	32	88.82	AIM17_YEAST	104023	116808	115033	107945	112499	120112	111955	113519	-0.020504	0.807782	0.990015
mRNA transport regulator MTR2 OS=Saccharomyces cerevisiae (strain ATCC 204508 / S288c) OX=559292 GN=MTR2 PE=1 SV=1	7.99	20954.7	573.346	P34232	5	45.11	MTR2_YEAST	6681.67	30516.5	23981.7	6532	20826.7	23306	20393.3	16888.2	0.208348	0.808032	0.990015
Phosphoinositide phosphatase SAC1 OS=Saccharomyces cerevisiae (strain ATCC 204508 / S288c) OX=559292 GN=SAC1 PE=1 SV=1	7.5	71352.8	1169.69	P32368	41	69.98	SAC1_YEAST	94724	125388	110903	113385	123947	100978	110339	112770	-0.0358314	0.808642	0.990015
Uncharacterized protein YMR315W OS=Saccharomyces cerevisiae (strain ATCC 204508 / S288c) OX=559292 GN=YMR315W PE=1 SV=1	6.17	38329.7	3725.46	Q04869	24	82.23	YM94_YEAST	72466.3	73623.3	72915.3	75888.3	73670.7	71634	73001.7	73731	-0.013972	0.808932	0.990015
Glycerol-1-phosphate phosphohydrolase 1 OS=Saccharomyces cerevisiae (strain ATCC 204508 / S288c) OX=559292 GN=GPP1 PE=1 SV=3	5.2	28118	8556.98	P41277	26	88.8	GPP1_YEAST	151410	158720	160742	146033	167916	164275	156957	159408	-0.020149	0.809081	0.990015
Regulator of Ty1 transposition protein 102 OS=Saccharomyces cerevisiae (strain ATCC 204508 / S288c) OX=559292 GN=RTT102 PE=1 SV=2	5.36	17851.7	492.242	P53330	4	49.68	RT102_YEAST	14189.3	15174.3	16859.3	12948.3	20764.5	15007.7	15407.7	16240.2	-0.0508642	0.809101	0.990015
mRNA stability protein IGO2 OS=Saccharomyces cerevisiae (strain ATCC 204508 / S288c) OX=559292 GN=IGO2 PE=1 SV=3	10.17	14395.2	354.386	Q9P305	5	66.41	IGO2_YEAST	27192	9859.33	22168	25844	19412	8668.67	19739.8	17974.9	0.150177	0.80911	0.990015
D-2-hydroxyglutarate--pyruvate transhydrogenase DLD3 OS=Saccharomyces cerevisiae (strain ATCC 204508 / S288c) OX=559292 GN=DLD3 PE=1 SV=1	6.43	55567.3	2529.33	P39976	45	94.56	DLD3_YEAST	54632.3	55980.7	57100.3	56396.3	55055	57938.3	55904.4	56463.2	-0.0142698	0.809229	0.990015
54S ribosomal protein L35, mitochondrial OS=Saccharomyces cerevisiae (strain ATCC 204508 / S288c) OX=559292 GN=MRPL35 PE=1 SV=1	9.83	42882.2	546.905	Q06678	16	54.77	RM35_YEAST	89823.3	24055.3	79091	91435.3	16686.3	70534.7	64323.2	59552.1	0.222394	0.811004	0.990347
Altered inheritance of mitochondria protein 46, mitochondrial OS=Saccharomyces cerevisiae (strain ATCC 204508 / S288c) OX=559292 GN=AIM46 PE=1 SV=1	9.39	34341.5	343.003	P38885	14	75.48	AIM46_YEAST	8015.67	6689.33	8247.67	8375	5416	8690	7650.89	7493.67	0.0553213	0.812627	0.990347
Phosphatidylglycerol/phosphatidylinositol transfer protein OS=Saccharomyces cerevisiae (strain ATCC 204508 / S288c) OX=559292 GN=NPC2 PE=1 SV=1	4.16	19291	1010.27	Q12408	7	63.01	NPC2_YEAST	58164	31664.7	33403	72427	32129	33088	41077.2	45881.3	-0.10791	0.81303	0.990347
Protein MSS51, mitochondrial OS=Saccharomyces cerevisiae (strain ATCC 204508 / S288c) OX=559292 GN=MSS51 PE=1 SV=2	8.94	51108.4	520.307	P32335	23	75	MSS51_YEAST	9457	12499	11021	9988.33	11893.7	11775.3	10992.3	11219.1	-0.0342481	0.813693	0.990347
Serine/threonine-protein phosphatase T OS=Saccharomyces cerevisiae (strain ATCC 204508 / S288c) OX=559292 GN=PPT1 PE=1 SV=1	7.56	58508.3	477.778	P53043	9	34.31	PPT1_YEAST	5908.5	3449	3634.33	5897.67	3717	3937.33	4330.61	4517.33	-0.0735936	0.814265	0.990347
Signal recognition particle subunit SRP14 OS=Saccharomyces cerevisiae (strain ATCC 204508 / S288c) OX=559292 GN=SRP14 PE=1 SV=1	10.14	16543.9	624.632	P38985	10	69.18	SRP14_YEAST	10630.7	11906.3	10928.7	11843.7	10899.3	11133	11155.2	11292	-0.0183714	0.814733	0.990347
40S ribosomal protein S4-A OS=Saccharomyces cerevisiae (strain ATCC 204508 / S288c) OX=559292 GN=RPS4A PE=1 SV=1	10.48	29467.3	41998.6	P0CX35	32	80.08	RS4A_YEAST	469888	454006	454624	457709	444120	463906	459506	455245	0.0134968	0.814953	0.990347
Protein ZEO1 OS=Saccharomyces cerevisiae (strain ATCC 204508 / S288c) OX=559292 GN=ZEO1 PE=1 SV=3	5.24	12589	31812.9	Q08245	18	87.61	ZEO1_YEAST	454022	385159	401313	402024	439786	415296	413498	419035	-0.0217592	0.815464	0.990347
Elongation factor 3B OS=Saccharomyces cerevisiae (strain ATCC 204508 / S288c) OX=559292 GN=HEF3 PE=1 SV=2	5.81	116724	5367.89	P53978	50	54.21	EF3B_YEAST	64299.7	67481.9	70248.5	61160.8	70011.9	74841.2	67343.3	68671.3	-0.0240869	0.815652	0.990347
Alcohol dehydrogenase 2 OS=Saccharomyces cerevisiae (strain ATCC 204508 / S288c) OX=559292 GN=ADH2 PE=1 SV=3	6.27	37188.2	6962.03	P00331	36	69.25	ADH2_YEAST	23546.1	17576.1	43408	15264.2	50664.3	31135.3	28176.7	32354.6	-0.140868	0.815942	0.990347
Kynureninase OS=Saccharomyces cerevisiae (strain ATCC 204508 / S288c) OX=559292 GN=BNA5 PE=1 SV=1	4.97	51431.3	601.121	Q05979	16	49.01	KYNU_YEAST	165990	207326	20547.3	168076	108054	20315.7	131288	98815.2	0.312828	0.816133	0.990347
Prohibitin-1 OS=Saccharomyces cerevisiae (strain ATCC 204508 / S288c) OX=559292 GN=PHB1 PE=1 SV=2	8.88	31427.1	3713.43	P40961	22	82.58	PHB1_YEAST	75841.7	65485	51865	65954.3	60176	59890	64397.2	62006.8	0.0386482	0.816601	0.990347
Endoplasmic oxidoreductin-1 OS=Saccharomyces cerevisiae (strain ATCC 204508 / S288c) OX=559292 GN=ERO1 PE=1 SV=1	5.33	65831	315.795	Q03103	21	64.65	ERO1_YEAST	11501.3	16480	15273.3	11167.7	17748.3	12976.3	14418.2	13964.1	0.0568747	0.817291	0.990347
MEMO1 family protein MHO1 OS=Saccharomyces cerevisiae (strain ATCC 204508 / S288c) OX=559292 GN=MHO1 PE=1 SV=1	6.37	38824.1	289.644	P47085	8	29.88	MHO1_YEAST	54165	59882.3	167104	87081	67243.7	72554	93717.2	75626.2	0.11712	0.817916	0.990347
UPF0160 protein YER156C OS=Saccharomyces cerevisiae (strain ATCC 204508 / S288c) OX=559292 GN=YER156C PE=1 SV=1	7.29	38402.6	1415.28	P40093	32	83.73	YEY6_YEAST	33898.7	38497	34640.7	33522.3	33075	38818.3	35678.8	35138.6	0.0236124	0.819095	0.990347
Ribosome-associated molecular chaperone SSB1 OS=Saccharomyces cerevisiae (strain ATCC 204508 / S288c) OX=559292 GN=SSB1 PE=1 SV=3	5.14	66772.8	46102.3	P11484	61	84.01	SSB1_YEAST	459005	456554	463447	466117	450066	450989	459669	455724	0.0125938	0.819674	0.990347
Protein PET100, mitochondrial OS=Saccharomyces cerevisiae (strain ATCC 204508 / S288c) OX=559292 GN=PET100 PE=1 SV=1	9.7	13244.6	417.577	P38958	3	35.14	PT100_YEAST	13143	15163.5	10342	17718	9126	10972.5	12882.8	12605.5	0.0720745	0.819879	0.990347
Ribosome-associated molecular chaperone SSB2 OS=Saccharomyces cerevisiae (strain ATCC 204508 / S288c) OX=559292 GN=SSB2 PE=1 SV=2	5.19	66708.7	46208.9	P40150	61	84.01	SSB2_YEAST	440397	454889	456140	455589	454617	452803	450475	454336	-0.0124912	0.820141	0.990347
U6 snRNA-associated Sm-like protein LSm4 OS=Saccharomyces cerevisiae (strain ATCC 204508 / S288c) OX=559292 GN=LSM4 PE=1 SV=1	9.76	21276.2	310.761	P40070	3	17.65	LSM4_YEAST	13820	11213	13640	11195	15127.7	13465	12891	13262.6	-0.0364924	0.820686	0.990347
Probable dipeptidyl peptidase 3 OS=Saccharomyces cerevisiae (strain ATCC 204508 / S288c) OX=559292 GN=YOL057W PE=1 SV=1	5.82	80795.7	373.424	Q08225	22	68.07	DPP3_YEAST	16788	19443.7	18764.7	12816	20000.3	21399.7	18332.1	18072	0.0530586	0.821534	0.990347
Protein MRH1 OS=Saccharomyces cerevisiae (strain ATCC 204508 / S288c) OX=559292 GN=MRH1 PE=1 SV=1	9.41	36761	2283.27	Q12117	10	33.13	MRH1_YEAST	181984	210847	210493	184143	197707	211554	201108	197801	0.0228549	0.821849	0.990347
MICOS complex subunit MIC19 OS=Saccharomyces cerevisiae (strain ATCC 204508 / S288c) OX=559292 GN=MIC19 PE=1 SV=1	5.21	18969.3	277.649	P43594	5	41.18	MIC19_YEAST	17907	19183	20916	22812	16718	17516	19335.3	19015.3	0.0350278	0.822131	0.990347
40S ribosomal protein S10-A OS=Saccharomyces cerevisiae (strain ATCC 204508 / S288c) OX=559292 GN=RPS10A PE=1 SV=1	9.16	12739.5	21945	Q08745	9	79.05	RS10A_YEAST	266070	296416	330205	276471	286190	312454	297564	291705	0.0250152	0.823781	0.990652
Long-chain-fatty-acid--CoA ligase 1 OS=Saccharomyces cerevisiae (strain ATCC 204508 / S288c) OX=559292 GN=FAA1 PE=1 SV=1	7.44	78607.8	4863.18	P30624	59	72.43	LCF1_YEAST	190248	166463	157837	177959	155817	171515	171516	168430	0.0239294	0.823908	0.990652
Long-chain-fatty-acid--CoA ligase 4 OS=Saccharomyces cerevisiae (strain ATCC 204508 / S288c) OX=559292 GN=FAA4 PE=1 SV=1	6.11	77951.6	1249.46	P47912	41	53.46	LCF4_YEAST	72613	66861	79634.7	73732.3	68775.3	73070.3	73036.2	71859.3	0.0204381	0.824462	0.990652
40S ribosomal protein S17-A OS=Saccharomyces cerevisiae (strain ATCC 204508 / S288c) OX=559292 GN=RPS17A PE=1 SV=1	10.91	15845.4	50738.1	P02407	13	61.76	RS17A_YEAST	452848	480644	474816	461880	460418	472902	469436	465067	0.0131198	0.825209	0.990652
Eukaryotic translation initiation factor 5B OS=Saccharomyces cerevisiae (strain ATCC 204508 / S288c) OX=559292 GN=FUN12 PE=1 SV=2	5.46	112668	1321.25	P39730	63	55.39	IF2P_YEAST	47081.7	47425	45807.7	45093	47216.7	46781.7	46771.4	46363.8	0.0127528	0.825734	0.990652
Regulation of enolase protein 1 OS=Saccharomyces cerevisiae (strain ATCC 204508 / S288c) OX=559292 GN=REE1 PE=1 SV=1	5.94	22023.8	4529.39	P40893	21	89.39	REE1_YEAST	45999.7	85190.7	86402.3	50853.7	92598.3	85920.7	72530.9	76457.6	-0.08565	0.825831	0.990652
60S ribosomal protein L38 OS=Saccharomyces cerevisiae (strain ATCC 204508 / S288c) OX=559292 GN=RPL38 PE=1 SV=1	11.39	8826.54	33466.4	P49167	7	60.26	RL38_YEAST	279095	301920	308312	272976	305779	299805	296442	292853	0.0180079	0.827379	0.99182
Eukaryotic initiation factor 4F subunit p150 OS=Saccharomyces cerevisiae (strain ATCC 204508 / S288c) OX=559292 GN=TIF4631 PE=1 SV=2	5.69	107330	709.333	P39935	45	58.61	IF4F1_YEAST	39013.3	75654.4	98473.1	33912.3	100134	66075.8	71047	66707.3	0.124441	0.829472	0.991918
Ubiquitin carboxyl-terminal hydrolase 6 OS=Saccharomyces cerevisiae (strain ATCC 204508 / S288c) OX=559292 GN=UBP6 PE=1 SV=1	6.78	57396	936.374	P43593	41	73.35	UBP6_YEAST	66472.3	78107.3	76924	68924.3	76037.3	79906.7	73834.6	74956.1	-0.0227968	0.83038	0.991918
Threonine dehydratase, mitochondrial OS=Saccharomyces cerevisiae (strain ATCC 204508 / S288c) OX=559292 GN=ILV1 PE=1 SV=2	8.69	64116.4	1637.14	P00927	57	87.5	THDH_YEAST	56292	43224.3	51147.7	60430	42049	44944.7	50221.3	49141.2	0.0413175	0.831006	0.991918
Vacuolar-sorting protein SNF7 OS=Saccharomyces cerevisiae (strain ATCC 204508 / S288c) OX=559292 GN=SNF7 PE=1 SV=1	4.46	26987.2	1454.07	P39929	13	65.42	SNF7_YEAST	32854	26357.3	25823.7	26864	28183.3	28005.3	28345	27684.2	0.0255825	0.831268	0.991918
Calmodulin OS=Saccharomyces cerevisiae (strain ATCC 204508 / S288c) OX=559292 GN=CMD1 PE=1 SV=1	3.97	16134.9	7451.71	P06787	16	100	CALM_YEAST	155458	126334	137743	138499	155588	132295	139845	142127	-0.025206	0.831329	0.991918
Trichothecene 3-O-acetyltransferase OS=Saccharomyces cerevisiae (strain ATCC 204508 / S288c) OX=559292 GN=AYT1 PE=3 SV=1	7.12	53350	307.558	Q12226	10	30.38	AYT1_YEAST	52609.3	41445.3	57123	63395.5	42294.7	41858.7	50392.6	49182.9	0.0500713	0.831711	0.991918
Phosphomevalonate kinase OS=Saccharomyces cerevisiae (strain ATCC 204508 / S288c) OX=559292 GN=ERG8 PE=1 SV=2	6.02	50797.1	684.826	P24521	22	65.19	ERG8_YEAST	15835	14800.3	11403	11770	14016.3	14980.3	14012.8	13588.9	0.0376201	0.832018	0.991918
26S proteasome regulatory subunit RPN6 OS=Saccharomyces cerevisiae (strain ATCC 204508 / S288c) OX=559292 GN=RPN6 PE=1 SV=3	5.85	50116.2	1748.45	Q12377	42	89.4	RPN6_YEAST	33139.3	41549.3	38490.3	33887.3	38388	43403.7	37726.3	38559.7	-0.03045	0.832536	0.991918
Cytochrome b2, mitochondrial OS=Saccharomyces cerevisiae (strain ATCC 204508 / S288c) OX=559292 GN=CYB2 PE=1 SV=1	8.51	65995.7	2433.38	P00175	39	70.22	CYB2_YEAST	131482	100335	99838	159258	110337	84929.7	110552	118175	-0.0600912	0.832948	0.991918
Dihydrolipoyl dehydrogenase, mitochondrial OS=Saccharomyces cerevisiae (strain ATCC 204508 / S288c) OX=559292 GN=LPD1 PE=1 SV=1	8.08	54295.3	5482.16	P09624	51	89.38	DLDH_YEAST	367613	323398	373903	361113	326010	362334	354972	349819	0.0198262	0.834454	0.991918
UBX domain-containing protein 1 OS=Saccharomyces cerevisiae (strain ATCC 204508 / S288c) OX=559292 GN=SHP1 PE=1 SV=1	4.7	47101.4	622.132	P34223	24	67.61	UBX1_YEAST	23298.7	18698.3	20156	26108.7	18076.3	20135.7	20717.7	21440.2	-0.0380046	0.834564	0.991918
Aminopeptidase Y OS=Saccharomyces cerevisiae (strain ATCC 204508 / S288c) OX=559292 GN=APE3 PE=1 SV=1	4.97	60365.6	2555.94	P37302	30	62.94	APE3_YEAST	75666.3	84593.7	88922.7	81276.3	85889	78361	83060.9	81842.1	0.0191024	0.835	0.991918
Eukaryotic translation initiation factor 2 subunit alpha OS=Saccharomyces cerevisiae (strain ATCC 204508 / S288c) OX=559292 GN=SUI2 PE=1 SV=1	4.73	35002.9	4097.86	P20459	32	81.25	IF2A_YEAST	75882.7	80174	72261	67014	81897.3	84347	76105.9	77752.8	-0.024831	0.835674	0.991918
Mitochondrial phosphate carrier protein 2 OS=Saccharomyces cerevisiae (strain ATCC 204508 / S288c) OX=559292 GN=PIC2 PE=1 SV=1	9.65	33984.6	691.92	P40035	17	78.33	PIC2_YEAST	18454.3	19125.3	19651.7	20493	19784.3	16290.7	19077.1	18856	0.0235187	0.836616	0.991918
RNA-binding protein SRO9 OS=Saccharomyces cerevisiae (strain ATCC 204508 / S288c) OX=559292 GN=SRO9 PE=1 SV=2	9.34	48060	2484.56	P25567	25	79.26	SRO9_YEAST	47275	79919.3	84151	49563	67922.7	82112	70448.4	66532.6	0.0672835	0.837585	0.991918
ATP-dependent RNA helicase DRS1 OS=Saccharomyces cerevisiae (strain ATCC 204508 / S288c) OX=559292 GN=DRS1 PE=1 SV=2	5.43	84900.3	266.794	P32892	9	24.6	DRS1_YEAST	5522	8149.33	7492.33	7447	6638.67	7355	7054.56	7146.89	-0.0363222	0.838228	0.991918
High mobility group protein 1 OS=Saccharomyces cerevisiae (strain ATCC 204508 / S288c) OX=559292 GN=HMO1 PE=1 SV=1	9.06	27544	2468.56	Q03973	12	53.66	HMO1_YEAST	73885.3	149512	184453	74710.3	178702	194250	135950	149221	-0.115989	0.838408	0.991918
Acyl-protein thioesterase 1 OS=Saccharomyces cerevisiae (strain ATCC 204508 / S288c) OX=559292 GN=YLR118C PE=1 SV=1	6.42	24814.4	549.183	Q12354	4	46.7	APTH1_YEAST	11741.7	5737.5	5436.5	7019.5	6183	9976	7638.56	7726.17	-0.0804716	0.839377	0.991918
26S proteasome regulatory subunit RPN13 OS=Saccharomyces cerevisiae (strain ATCC 204508 / S288c) OX=559292 GN=RPN13 PE=1 SV=1	4.26	18016.1	4240.09	O13563	12	91.03	RPN13_YEAST	39741.3	38150.3	27962.7	26939.7	37235.7	38468.7	35284.8	34214.7	0.0452443	0.840313	0.991918
Farnesyl pyrophosphate synthase OS=Saccharomyces cerevisiae (strain ATCC 204508 / S288c) OX=559292 GN=ERG20 PE=1 SV=2	5.15	40825.7	14094.5	P08524	28	78.69	FPPS_YEAST	206693	226740	210077	226469	222045	202533	214503	217016	-0.0162942	0.84034	0.991918
Protease B inhibitor 2 OS=Saccharomyces cerevisiae (strain ATCC 204508 / S288c) OX=559292 GN=PBI2 PE=1 SV=1	6.33	8589.82	11019.9	P0CT04	9	90.67	IPB2_YEAST	142448	127366	131978	147670	128070	121080	133931	132273	0.0214822	0.840642	0.991918
Transcription initiation factor IIE subunit beta OS=Saccharomyces cerevisiae (strain ATCC 204508 / S288c) OX=559292 GN=TFA2 PE=1 SV=3	9.9	37156.5	392.503	P36145	6	25.91	T2EB_YEAST	6617	5749		109419	4674		6183	57046.4	-1.24958	0.840647	0.991918
Protein transport protein SEC31 OS=Saccharomyces cerevisiae (strain ATCC 204508 / S288c) OX=559292 GN=SEC31 PE=1 SV=3	5.36	139117	1118.5	P38968	65	62.61	SEC31_YEAST	42551	42622	42840.3	42295.7	43623.7	43069.3	42671.1	42996.2	-0.01084	0.841222	0.991918
Serine hydroxymethyltransferase, cytosolic OS=Saccharomyces cerevisiae (strain ATCC 204508 / S288c) OX=559292 GN=SHM2 PE=1 SV=2	7.07	52503.7	13703.6	P37291	44	82.09	GLYC_YEAST	257545	252798	211144	212471	305751	193303	240496	237175	0.0435161	0.841264	0.991918
Glucose-6-phosphate 1-epimerase OS=Saccharomyces cerevisiae (strain ATCC 204508 / S288c) OX=559292 GN=YMR099C PE=1 SV=1	5.7	34070	4645.99	Q03161	29	91.58	YMY9_YEAST	111058	89050	85194.7	104945	91042	93352	95101	96446.2	-0.0273815	0.842847	0.991918
Uncharacterized isomerase YHI9 OS=Saccharomyces cerevisiae (strain ATCC 204508 / S288c) OX=559292 GN=YHI9 PE=1 SV=1	5.39	32791.6	511.373	P38765	11	49.66	YHI9_YEAST	7807	11386	5638	7817.33	7200.33	7915	8277	7644.22	0.0566038	0.843527	0.991918
Cytochrome P450 61 OS=Saccharomyces cerevisiae (strain ATCC 204508 / S288c) OX=559292 GN=ERG5 PE=1 SV=1	7.84	62018.8	510.659	P54781	27	65.99	ERG5_YEAST	22764	19669	18896.7	19702.7	19510.3	21133.3	20443.2	20115.4	0.0195525	0.845003	0.991918
UBX domain-containing protein 4 OS=Saccharomyces cerevisiae (strain ATCC 204508 / S288c) OX=559292 GN=UBX4 PE=1 SV=1	9.29	47079	342.64	P54730	9	33.65	UBX4_YEAST	6829.67	7721.67	8085	7858.33	7019.33	7430	7545.44	7435.89	0.0190163	0.845759	0.991918
Ribosome biogenesis protein YTM1 OS=Saccharomyces cerevisiae (strain ATCC 204508 / S288c) OX=559292 GN=YTM1 PE=1 SV=1	6.5	51586.9	476.641	Q12024	13	49.57	YTM1_YEAST	6603.33	6236	5681.33	7171.67	5300	6524	6173.56	6331.89	-0.0280011	0.848324	0.991918
Heat shock protein STI1 OS=Saccharomyces cerevisiae (strain ATCC 204508 / S288c) OX=559292 GN=STI1 PE=1 SV=1	5.29	66436.3	4975.77	P15705	63	85.4	STI1_YEAST	161286	175775	180023	181964	165572	163872	172361	170470	0.0159476	0.848435	0.991918
Glutamine-dependent NAD(+) synthetase OS=Saccharomyces cerevisiae (strain ATCC 204508 / S288c) OX=559292 GN=QNS1 PE=1 SV=1	6.08	81769.4	656.746	P38795	34	76.75	NADE_YEAST	22809	18490	20465.7	21979.7	23603.7	17680.3	20588.2	21087.9	-0.0292562	0.850034	0.991918
D-arabinono-1,4-lactone oxidase OS=Saccharomyces cerevisiae (strain ATCC 204508 / S288c) OX=559292 GN=ALO1 PE=1 SV=1	6.35	59950	1288.47	P54783	34	62.55	ALO_YEAST	43107.3	41190.3	41954.7	48033	39169.7	41181.3	42084.1	42794.7	-0.018894	0.851606	0.991918
Glucose N-acetyltransferase 1 OS=Saccharomyces cerevisiae (strain ATCC 204508 / S288c) OX=559292 GN=GNT1 PE=1 SV=1	8.54	57805.7	272.204	Q12096	6	24.03	GNT1_YEAST	4656	81806	47145.5	5706	33904.3	51386.5	44535.8	30332.3	0.284371	0.851701	0.991918
Clathrin heavy chain OS=Saccharomyces cerevisiae (strain ATCC 204508 / S288c) OX=559292 GN=CHC1 PE=1 SV=1	4.94	188033	2602.03	P22137	123	79.19	CLH_YEAST	121872	133960	119773	139057	131305	111940	125202	127434	-0.0212813	0.851892	0.991918
Glutathione S-transferase omega-like 2 OS=Saccharomyces cerevisiae (strain ATCC 204508 / S288c) OX=559292 GN=ECM4 PE=1 SV=1	6.43	43444.8	412.173	P36156	11	56.22	GTO2_YEAST	18321	31075.7	25266.7	27032.3	26136	22281	24887.8	25149.8	-0.0433368	0.852105	0.991918
6,7-dimethyl-8-ribityllumazine synthase OS=Saccharomyces cerevisiae (strain ATCC 204508 / S288c) OX=559292 GN=RIB4 PE=1 SV=2	6.07	18612.6	4538.21	P50861	15	91.72	RIB4_YEAST	82308.7	82715	77683.3	74759.7	86604.3	84450	80902.3	81938	-0.0159993	0.852669	0.991918
Phenylalanine--tRNA ligase beta subunit OS=Saccharomyces cerevisiae (strain ATCC 204508 / S288c) OX=559292 GN=FRS1 PE=1 SV=3	5.47	67878.3	3261.27	P15624	54	75.63	SYFB_YEAST	86284.7	78182	79177	81761.3	82673	81118.7	81214.6	81851	-0.0126154	0.852973	0.991918
Cytochrome c iso-1 OS=Saccharomyces cerevisiae (strain ATCC 204508 / S288c) OX=559292 GN=CYC1 PE=1 SV=2	9.79	12353.1	19148.1	P00044	12	69.72	CYC1_YEAST	269286	338633	231001	320643	240667	294769	279640	285359	-0.036942	0.85298	0.991918
UPF0587 protein YCR090C OS=Saccharomyces cerevisiae (strain ATCC 204508 / S288c) OX=559292 GN=YCR090C PE=1 SV=1	4.56	21159.8	612.608	P25654	4	29.67	YCY0_YEAST	8324.5	6371.67	6543.67	6735	7364	7370	7079.94	7156.33	-0.0248947	0.853127	0.991918
Actin-related protein 3 OS=Saccharomyces cerevisiae (strain ATCC 204508 / S288c) OX=559292 GN=ARP3 PE=1 SV=1	5.44	49826.9	3049.88	P47117	33	77.28	ARP3_YEAST	140157	93387	86000	130389	101475	93780.7	106515	108548	-0.0468537	0.853477	0.991918
Protein phosphatase PP2A regulatory subunit A OS=Saccharomyces cerevisiae (strain ATCC 204508 / S288c) OX=559292 GN=TPD3 PE=1 SV=3	4.35	71306.7	1012.71	P31383	27	69.76	2AAA_YEAST	30904.7	28316.7	33311.3	30699.7	31455.3	31174.7	30844.2	31109.9	-0.0154702	0.853479	0.991918
Nucleolar protein 3 OS=Saccharomyces cerevisiae (strain ATCC 204508 / S288c) OX=559292 GN=NPL3 PE=1 SV=1	5.24	45464.5	6778.99	Q01560	18	47.1	NOP3_YEAST	121922	99614.3	122331	104451	115212	117970	114622	112545	0.0218731	0.853778	0.991918
ADP-ribosylation factor GTPase-activating protein GCS1 OS=Saccharomyces cerevisiae (strain ATCC 204508 / S288c) OX=559292 GN=GCS1 PE=1 SV=1	5.54	39638.5	1256	P35197	27	79.83	GCS1_YEAST	26673.7	33626.7	22281.7	26570	24005.7	34138.7	27527.3	28238.1	-0.0412319	0.853961	0.991918
V-type proton ATPase subunit C OS=Saccharomyces cerevisiae (strain ATCC 204508 / S288c) OX=559292 GN=VMA5 PE=1 SV=4	6.22	44245.6	3424.97	P31412	37	86.48	VATC_YEAST	69629	75576	79638.7	85169	69535	67452.3	74947.9	74052.1	0.0230494	0.85429	0.991918
60S ribosomal protein L14-B OS=Saccharomyces cerevisiae (strain ATCC 204508 / S288c) OX=559292 GN=RPL14B PE=1 SV=1	11.39	15210.1	41555.9	P38754	17	74.64	RL14B_YEAST	114648	121119	116736	113350	115345	121049	117501	116581	0.0115215	0.855216	0.991918
Cysteine proteinase 1, mitochondrial OS=Saccharomyces cerevisiae (strain ATCC 204508 / S288c) OX=559292 GN=LAP3 PE=1 SV=3	9.14	55653.9	2316.15	Q01532	43	81.57	BLH1_YEAST	77260	79958.3	78464.3	146431	66628.7	57824.3	78560.9	90294.6	-0.0729866	0.855422	0.991918
Nucleolar GTP-binding protein 2 OS=Saccharomyces cerevisiae (strain ATCC 204508 / S288c) OX=559292 GN=NOG2 PE=1 SV=1	9.88	55773.8	359.422	P53742	20	58.02	NOG2_YEAST	40942.3	33445.7	35006	32535	41133	37721	36464.7	37129.7	-0.02488	0.855543	0.991918
V-type proton ATPase subunit F OS=Saccharomyces cerevisiae (strain ATCC 204508 / S288c) OX=559292 GN=VMA7 PE=1 SV=1	4.75	13461.2	3301.78	P39111	6	84.75	VATF_YEAST	35475.3	27515.3	26908	26904.7	30735.7	33751	29966.2	30463.8	-0.0292033	0.855578	0.991918
Proteasome subunit alpha type-4 OS=Saccharomyces cerevisiae (strain ATCC 204508 / S288c) OX=559292 GN=PRE6 PE=1 SV=1	7.17	28667.2	3414.31	P40303	19	78.35	PSA4_YEAST	40660	47136	53747.3	36929.7	42533.3	60045.3	47181.1	46502.8	0.0424008	0.855637	0.991918
60S ribosomal protein L34-A OS=Saccharomyces cerevisiae (strain ATCC 204508 / S288c) OX=559292 GN=RPL34A PE=1 SV=1	11.28	13867.2	19749.2	P87262	5	37.19	RL34A_YEAST	353199	354326	362413	324819	381934	378019	356646	361590	-0.0160749	0.857891	0.992426
Lanosterol 14-alpha demethylase OS=Saccharomyces cerevisiae (strain ATCC 204508 / S288c) OX=559292 GN=ERG11 PE=1 SV=1	8.86	60948.5	1976.6	P10614	42	64.91	CP51_YEAST	61557.3	65751	52343	78892.7	45974.3	53328.3	59883.8	59398.4	0.0437714	0.858572	0.992426
Monothiol glutaredoxin-5, mitochondrial OS=Saccharomyces cerevisiae (strain ATCC 204508 / S288c) OX=559292 GN=GRX5 PE=1 SV=1	4.65	17045.5	5096.55	Q02784	14	90.67	GLRX5_YEAST	50567.7	52934.7	53206.3	48663.3	54902.3	54897	52236.2	52820.9	-0.0141344	0.858715	0.992426
UPF0659 protein YMR090W OS=Saccharomyces cerevisiae (strain ATCC 204508 / S288c) OX=559292 GN=YMR090W PE=1 SV=1	5.47	24996.5	1457.18	Q04304	17	84.14	YMY0_YEAST	29452.7	25931.7	25450.3	27423.7	28526.3	25704.7	26944.9	27218.2	-0.0163155	0.859311	0.992426
Transcriptional regulatory protein SDS3 OS=Saccharomyces cerevisiae (strain ATCC 204508 / S288c) OX=559292 GN=SDS3 PE=1 SV=1	9.18	37682.3	318.424	P40505	3	38.84	SDS3_YEAST		1573			11609		1573	11609	-0.960954	0.860051	0.992426
Cytoplasmic 60S subunit biogenesis factor REH1 OS=Saccharomyces cerevisiae (strain ATCC 204508 / S288c) OX=559292 GN=REH1 PE=1 SV=1	7.53	50203.1	832.18	Q06709	5	15.74	REH1_YEAST	6593	9292	8431	8174	7246	8224	8105.33	7881.33	0.0281849	0.860229	0.992426
Mannan polymerase complexes subunit MNN9 OS=Saccharomyces cerevisiae (strain ATCC 204508 / S288c) OX=559292 GN=MNN9 PE=1 SV=3	6.38	46011.7	693.928	P39107	9	41.01	MNN9_YEAST	14818	16104.3	14080	15936.7	14787	13773	15000.8	14832.2	0.0166405	0.860758	0.992426
Lon protease homolog, mitochondrial OS=Saccharomyces cerevisiae (strain ATCC 204508 / S288c) OX=559292 GN=PIM1 PE=1 SV=2	5.27	127511	318.148	P36775	36	52.87	LONM_YEAST	13958.7	12598.3	11009.3	16800	10766	9763	12522.1	12443	0.0442541	0.861412	0.992426
Nucleoporin NUP60 OS=Saccharomyces cerevisiae (strain ATCC 204508 / S288c) OX=559292 GN=NUP60 PE=1 SV=1	9.71	59039.4	250.578	P39705	7	37.29	NUP60_YEAST		10724.7	2517		1498	2659	6620.83	2078.5	0.919949	0.861527	0.992426
cAMP-dependent protein kinase type 1 OS=Saccharomyces cerevisiae (strain ATCC 204508 / S288c) OX=559292 GN=TPK1 PE=1 SV=3	5.17	46190	286.482	P06244	6	38.29	KAPA_YEAST	26054.9	9525.55	5569.34	12239	9785.31	9201.33	13716.6	10408.6	0.108985	0.863585	0.992426
Actin-related protein 2/3 complex subunit 4 OS=Saccharomyces cerevisiae (strain ATCC 204508 / S288c) OX=559292 GN=ARC19 PE=1 SV=2	5.15	19915.9	2299.28	P33204	17	88.3	ARPC4_YEAST	41832	50476.7	42677	47340.3	48023	41332.7	44995.2	45565.3	-0.0201313	0.863737	0.992426
Mevalonate kinase OS=Saccharomyces cerevisiae (strain ATCC 204508 / S288c) OX=559292 GN=ERG12 PE=1 SV=1	5.22	48972.8	871.834	P07277	21	59.14	KIME_YEAST	13839.3	15356.7	17007.7	13854.7	15353.7	17864.3	15401.2	15690.9	-0.0240695	0.863883	0.992426
Imidazole glycerol phosphate synthase hisHF OS=Saccharomyces cerevisiae (strain ATCC 204508 / S288c) OX=559292 GN=HIS7 PE=1 SV=2	5.17	61581.4	1391.45	P33734	54	95.47	HIS5_YEAST	46880	35500.3	34480.3	47077.7	31843.3	35484	38953.6	38135	0.0364576	0.865648	0.992426
Putative reductase 1 OS=Saccharomyces cerevisiae (strain ATCC 204508 / S288c) OX=559292 GN=YPR1 PE=1 SV=1	6.72	34869.1	5132.46	Q12458	31	85.26	YPR1_YEAST	58836.7	54881.7	54523	55470.7	56961	56976.3	56080.4	56469.3	-0.010719	0.865949	0.992426
NADPH dehydrogenase 2 OS=Saccharomyces cerevisiae (strain ATCC 204508 / S288c) OX=559292 GN=OYE2 PE=1 SV=3	6.12	45010.7	7228.12	Q03558	34	83.5	OYE2_YEAST	206550	185514	202751	199536	201885	197635	198272	199685	-0.0117651	0.866616	0.992426
Acetyl-CoA carboxylase OS=Saccharomyces cerevisiae (strain ATCC 204508 / S288c) OX=559292 GN=ACC1 PE=1 SV=2	5.84	251038	3294.44	Q00955	192	80.43	ACAC_YEAST	269957	171111	164320	271823	170504	145394	201796	195907	0.0572429	0.867059	0.992426
Glycerol-3-phosphate O-acyltransferase 2 OS=Saccharomyces cerevisiae (strain ATCC 204508 / S288c) OX=559292 GN=GPT2 PE=1 SV=1	9.8	84101.2	482.258	P36148	27	56.26	GPT2_YEAST	23785.3	17209	23073.3	28541	19688.7	18279.7	21355.9	22169.8	-0.0403916	0.867512	0.992426
60S ribosomal protein L20-A OS=Saccharomyces cerevisiae (strain ATCC 204508 / S288c) OX=559292 GN=RPL20A PE=1 SV=1	10.67	20436.8	30511.2	P0CX23	27	88.95	RL20A_YEAST	443794	458772	496004	432987	481866	499541	466190	471465	-0.0151808	0.867558	0.992426
Protein phosphatase 2C homolog 7, mitochondrial OS=Saccharomyces cerevisiae (strain ATCC 204508 / S288c) OX=559292 GN=PTC7 PE=1 SV=2	6.15	37953.5	476.844	P38797	15	54.52	PP2C7_YEAST	64900.7	36860.7	56087.5	48468.7	36538.3	87861	52616.3	57622.7	-0.07123	0.867742	0.992426
Nuclear GTP-binding protein NUG1 OS=Saccharomyces cerevisiae (strain ATCC 204508 / S288c) OX=559292 GN=NUG1 PE=1 SV=1	9.28	57822.8	411.7	P40010	24	67.5	NUG1_YEAST	18565.3	28834.7	24144	21848.3	26621.3	23806.7	23848	24092.1	-0.0331282	0.868035	0.992426
Eukaryotic translation initiation factor 5A-1 OS=Saccharomyces cerevisiae (strain ATCC 204508 / S288c) OX=559292 GN=HYP2 PE=1 SV=3	4.6	17228.4	18193.7	P23301	14	70.06	IF5A1_YEAST	512793	489707	639745	521330	496146	659326	547415	558934	-0.0287213	0.86848	0.992426
Cofilin OS=Saccharomyces cerevisiae (strain ATCC 204508 / S288c) OX=559292 GN=COF1 PE=1 SV=1	4.86	15957.8	24793.6	Q03048	13	72.73	COFI_YEAST	453077	449629	329013	452511	348144	455100	410573	418585	-0.0323936	0.868733	0.992426
Eukaryotic peptide chain release factor subunit 1 OS=Saccharomyces cerevisiae (strain ATCC 204508 / S288c) OX=559292 GN=SUP45 PE=1 SV=2	4.74	49233.7	2454.19	P12385	43	83.52	ERF1_YEAST	68539.7	52004	63685.7	71203.7	56537	53126.3	61409.8	60289	0.0286517	0.869818	0.993009
Golgi apparatus membrane protein TVP18 OS=Saccharomyces cerevisiae (strain ATCC 204508 / S288c) OX=559292 GN=TVP18 PE=1 SV=1	6.32	18864.3	379.992	Q04767	3	28.14	TVP18_YEAST	7675	1810	2495.5	3271	2857.5	4598	3993.5	3575.5	-0.103234	0.870613	0.993214
L-asparaginase 1 OS=Saccharomyces cerevisiae (strain ATCC 204508 / S288c) OX=559292 GN=ASP1 PE=1 SV=1	5.08	41965.5	857.749	P38986	14	41.73	ASPG1_YEAST	31959.3	49956	31959.3	43573.7	39783	26638.3	37958.2	36665	0.0480053	0.871149	0.993214
Putative inosine-5'-monophosphate dehydrogenase 1 OS=Saccharomyces cerevisiae (strain ATCC 204508 / S288c) OX=559292 GN=IMD1 PE=5 SV=1	8.22	44728.4	5753.12	P39567	23	64.02	IMDH1_YEAST	17424	13045.8	11195.7	14402	16195.1	11761.5	13888.5	14119.5	-0.0360985	0.872877	0.993341
Glycerol-3-phosphate dehydrogenase [NAD(+)] 1 OS=Saccharomyces cerevisiae (strain ATCC 204508 / S288c) OX=559292 GN=GPD1 PE=1 SV=4	5.15	43439.2	9191.5	Q00055	27	68.03	GPD1_YEAST	147189	154653	148424	132857	162976	150959	150089	148931	0.0159108	0.872933	0.993341
Myosin-5 OS=Saccharomyces cerevisiae (strain ATCC 204508 / S288c) OX=559292 GN=MYO5 PE=1 SV=1	9.56	137413	340.741	Q04439	36	55.21	MYO5_YEAST	35596.3	13175.3	33506	33397.7	25431.3	15451.3	27425.9	24760.1	0.0866339	0.872988	0.993341
Probable S-adenosylmethionine-dependent methyltransferase CRG1 OS=Saccharomyces cerevisiae (strain ATCC 204508 / S288c) OX=559292 GN=CRG1 PE=1 SV=1	5.63	34070.5	272.634	P38892	6	27.84	CRG1_YEAST	6338	7380	8254	6079.5	8533.33	7906.5	7324	7506.44	-0.0291168	0.873911	0.993735
Protein BCH1 OS=Saccharomyces cerevisiae (strain ATCC 204508 / S288c) OX=559292 GN=BCH1 PE=1 SV=1	5.03	82619.1	231.996	Q05029	16	47.65	BCH1_YEAST	17252	14842.7	12866	15121	15088.3	15051.3	14986.9	15086.9	-0.0199316	0.875857	0.994385
26S proteasome regulatory subunit RPN9 OS=Saccharomyces cerevisiae (strain ATCC 204508 / S288c) OX=559292 GN=RPN9 PE=1 SV=1	5.39	45839.6	905.023	Q04062	28	77.61	RPN9_YEAST	18095.3	29242	31630.3	21330	27636.3	26057.3	26322.6	25007.9	0.0412761	0.877518	0.994385
N-terminal acetyltransferase A complex subunit NAT1 OS=Saccharomyces cerevisiae (strain ATCC 204508 / S288c) OX=559292 GN=NAT1 PE=1 SV=2	9	99361.6	465.716	P12945	40	62.18	NAT1_YEAST	24166.3	25429.3	24321	21867	26764.7	24744	24638.9	24458.6	0.0151762	0.877944	0.994385
Probable 1-acyl-sn-glycerol-3-phosphate acyltransferase OS=Saccharomyces cerevisiae (strain ATCC 204508 / S288c) OX=559292 GN=SLC1 PE=1 SV=1	9.94	34172.1	486.704	P33333	19	66.34	PLSC_YEAST	16882.7	21437	17300	18565.3	16907.7	19151	18539.9	18208	0.019569	0.87798	0.994385
DNA-directed RNA polymerases I, II, and III subunit RPABC2 OS=Saccharomyces cerevisiae (strain ATCC 204508 / S288c) OX=559292 GN=RPO26 PE=1 SV=1	4.33	17909.9	1794.9	P20435	8	46.45	RPAB2_YEAST	25069	29763	23706	25215	25636.3	26424.3	26179.3	25758.6	0.0167787	0.87799	0.994385
37S ribosomal protein S7, mitochondrial OS=Saccharomyces cerevisiae (strain ATCC 204508 / S288c) OX=559292 GN=RSM7 PE=1 SV=1	10.13	27987.2	280.851	P47150	7	38.06	RT07_YEAST	6036.33	5306.67	5474	11913.7	5655	3090.5	5605.67	6886.39	-0.0826359	0.878533	0.994385
Polyamine N-acetyltransferase 1 OS=Saccharomyces cerevisiae (strain ATCC 204508 / S288c) OX=559292 GN=PAA1 PE=1 SV=1	5.48	22061.5	6647.45	Q12447	23	93.72	PAA1_YEAST	97495.3	80803.3	82278	89613	76543.3	90893	86858.9	85683.1	0.0187	0.879491	0.994385
Protein-lysine N-methyltransferase EFM5 OS=Saccharomyces cerevisiae (strain ATCC 204508 / S288c) OX=559292 GN=EFM5 PE=1 SV=2	4.58	28867.1	731.969	P53200	13	67.74	EFM5_YEAST	13278.3	14157	12233	10390.3	15297.7	15383	13222.8	13690.3	-0.029507	0.879526	0.994385
High-affinity hexose transporter HXT7 OS=Saccharomyces cerevisiae (strain ATCC 204508 / S288c) OX=559292 GN=HXT7 PE=1 SV=1	7.68	63362.5	18023.2	P39004	31	52.63	HXT7_YEAST	267965	388746	398006	292060	372101	357230	351572	340464	0.0316167	0.880519	0.994385
Nuclear protein STH1/NPS1 OS=Saccharomyces cerevisiae (strain ATCC 204508 / S288c) OX=559292 GN=STH1 PE=1 SV=1	6.27	157085	302.352	P32597	13	23.11	STH1_YEAST	15180	17614	15911.7	15953	17005.7	15244	16235.2	16067.6	0.0136307	0.880957	0.994385
NAD-dependent malic enzyme, mitochondrial OS=Saccharomyces cerevisiae (strain ATCC 204508 / S288c) OX=559292 GN=MAE1 PE=1 SV=1	8.18	74889.3	1897.93	P36013	54	85.05	MAOM_YEAST	35985	34479.7	33542.3	34634.7	34037.7	36000.7	34669	34891	-0.00941573	0.882629	0.994385
Endoplasmic reticulum transmembrane protein 3 OS=Saccharomyces cerevisiae (strain ATCC 204508 / S288c) OX=559292 GN=YET3 PE=1 SV=1	7.04	23016.9	739.541	Q07451	10	50.25	YET3_YEAST	22784	24626.7	23421	19906.7	28975	23927.7	23610.6	24269.8	-0.0235647	0.883487	0.994385
Glycine cleavage system H protein, mitochondrial OS=Saccharomyces cerevisiae (strain ATCC 204508 / S288c) OX=559292 GN=GCV3 PE=1 SV=3	4.46	18793.1	3844.52	P39726	10	45.88	GCSH_YEAST	86124.7	82065	84869	90867.3	86199.3	78493.7	84352.9	85186.8	-0.011861	0.883901	0.994385
Uncharacterized protein YHR097C OS=Saccharomyces cerevisiae (strain ATCC 204508 / S288c) OX=559292 GN=YHR097C PE=1 SV=1	10.35	40720	307.007	P38809	10	46.17	YHP7_YEAST	8859	7914.67	6376	5409	9732.33	7812.67	7716.56	7651.33	0.0401111	0.883995	0.994385
Heat shock protein SSA2 OS=Saccharomyces cerevisiae (strain ATCC 204508 / S288c) OX=559292 GN=SSA2 PE=1 SV=3	4.75	69641.2	43869.8	P10592	77	90.45	HSP72_YEAST	478140	467028	453248	476673	451157	462053	466139	463294	0.00885147	0.884164	0.994385
ATP synthase subunit 4, mitochondrial OS=Saccharomyces cerevisiae (strain ATCC 204508 / S288c) OX=559292 GN=ATP4 PE=1 SV=2	9.54	26982.2	10158.5	P05626	22	62.3	ATPF_YEAST	157616	179814	195143	155495	186573	183387	177524	175152	0.0186521	0.884214	0.994385
Elongation factor 1-gamma 1 OS=Saccharomyces cerevisiae (strain ATCC 204508 / S288c) OX=559292 GN=CAM1 PE=1 SV=2	8.69	47201.8	4619.51	P29547	40	86.75	EF1G1_YEAST	109120	94022.6	100616	110523	95340	100934	101253	102266	-0.014349	0.884396	0.994385
Adenylyl cyclase-associated protein OS=Saccharomyces cerevisiae (strain ATCC 204508 / S288c) OX=559292 GN=SRV2 PE=1 SV=1	5.32	57749.7	1439	P17555	33	80.04	CAP_YEAST	40085.3	36367.7	38329	38478.3	40473.7	34940	38260.7	37964	0.0127522	0.884859	0.994385
MICOS subunit MIC26 OS=Saccharomyces cerevisiae (strain ATCC 204508 / S288c) OX=559292 GN=MIC26 PE=1 SV=1	9.59	27025.9	515.39	P50087	4	23.61	MIC26_YEAST	9310	8723.33	9433	9844	7738.5	9695	9155.44	9092.5	0.0176098	0.88664	0.995739
Protein PET117, mitochondrial OS=Saccharomyces cerevisiae (strain ATCC 204508 / S288c) OX=559292 GN=PET117 PE=1 SV=1	9.8	12338.1	309.306	Q02771	5	80.37	PT117_YEAST	8627.33	10429.5	10592	10787	9103.5	10063.5	9882.94	9984.67	-0.0174271	0.888749	0.996559
Protein ERP1 OS=Saccharomyces cerevisiae (strain ATCC 204508 / S288c) OX=559292 GN=ERP1 PE=1 SV=1	7.21	25008.7	3646.18	Q05359	13	70.78	ERP1_YEAST	36268	33172.7	36996	39027.3	34785.3	31788.3	35478.9	35200.3	0.0148662	0.889826	0.996559
Malate dehydrogenase, peroxisomal OS=Saccharomyces cerevisiae (strain ATCC 204508 / S288c) OX=559292 GN=MDH3 PE=1 SV=3	9.63	37243.3	6141.24	P32419	39	94.17	MDHP_YEAST	81777	81064.3	68905.3	88762.3	78482	68244.3	77248.9	78496.2	-0.0192133	0.890444	0.996559
Serine/threonine-protein kinase YPK1 OS=Saccharomyces cerevisiae (strain ATCC 204508 / S288c) OX=559292 GN=YPK1 PE=1 SV=2	6.05	76765.1	391.606	P12688	9	32.94	YPK1_YEAST	4357.06	4481.23	4935.36	3723.79	5272.47	5153.07	4591.22	4716.45	-0.0234253	0.890917	0.996559
Transcription initiation factor IIF subunit beta OS=Saccharomyces cerevisiae (strain ATCC 204508 / S288c) OX=559292 GN=TFG2 PE=1 SV=2	6.81	46776.6	300.11	P41896	4	20.75	T2FB_YEAST	6965.33	6398	8395	8066.5	6976	6362.5	7252.78	7135	0.021133	0.891176	0.996559
Protein GLC8 OS=Saccharomyces cerevisiae (strain ATCC 204508 / S288c) OX=559292 GN=GLC8 PE=1 SV=1	4.37	26706	883.708	P41818	16	78.6	GLC8_YEAST	22915.7	20733.3	18317	28080	20164.7	14159	20655.3	20801.2	0.0394547	0.89187	0.996559
26S proteasome regulatory subunit RPN2 OS=Saccharomyces cerevisiae (strain ATCC 204508 / S288c) OX=559292 GN=RPN2 PE=1 SV=4	5.77	104688	631.57	P32565	65	63.81	RPN2_YEAST	96944.3	128894	89776.3	127288	108067	86786.3	105205	107380	-0.0299111	0.892211	0.996559
Coronin-like protein OS=Saccharomyces cerevisiae (strain ATCC 204508 / S288c) OX=559292 GN=CRN1 PE=1 SV=1	5.52	72553.4	750.633	Q06440	37	68.82	CORO_YEAST	255158	273282	265023	257813	279918	250829	264488	262853	0.00995511	0.893687	0.996559
Homoserine dehydrogenase OS=Saccharomyces cerevisiae (strain ATCC 204508 / S288c) OX=559292 GN=HOM6 PE=1 SV=1	7.59	38502.2	7993.44	P31116	34	92.2	DHOM_YEAST	220444	224854	208224	239435	202969	206937	217841	216447	0.0124849	0.894598	0.996559
Protein BZZ1 OS=Saccharomyces cerevisiae (strain ATCC 204508 / S288c) OX=559292 GN=BZZ1 PE=1 SV=1	5.59	71399.5	286.602	P38822	14	36.33	BZZ1_YEAST	44989.7	37073.7	24688.3	42773.7	24853.3	35371.3	35583.9	34332.8	0.0436906	0.894842	0.996559
Uncharacterized protein YLR287C OS=Saccharomyces cerevisiae (strain ATCC 204508 / S288c) OX=559292 GN=YLR287C PE=1 SV=1	4.75	41212.7	360.847	Q05881	9	57.75	YL287_YEAST	14579	30682	18816	14654	20621.7	31291.5	21359	22189.1	-0.0559913	0.895877	0.996559
Dolichyl-diphosphooligosaccharide--protein glycosyltransferase subunit OST2 OS=Saccharomyces cerevisiae (strain ATCC 204508 / S288c) OX=559292 GN=OST2 PE=1 SV=3	9.65	14982.7	959.579	P46964	2	28.46	OST2_YEAST	8110.5	12585	10403	7427	12311	10774	10366.2	10170.7	0.0360667	0.896081	0.996559
Endoplasmic reticulum vesicle protein 25 OS=Saccharomyces cerevisiae (strain ATCC 204508 / S288c) OX=559292 GN=ERV25 PE=1 SV=1	5.19	24220.4	560.519	P54837	12	56.4	TMEDA_YEAST	33819.3	23025	13373.3	17188	23872.3	22791.3	23405.9	21283.9	0.0517291	0.896758	0.996559
Cytochrome b-c1 complex subunit 2, mitochondrial OS=Saccharomyces cerevisiae (strain ATCC 204508 / S288c) OX=559292 GN=QCR2 PE=1 SV=1	8.3	40535.2	30754.3	P07257	43	92.12	QCR2_YEAST	313011	281078	277438	334124	271472	259849	290509	288482	0.0168306	0.896782	0.996559
Actin cytoskeleton-regulatory complex protein PAN1 OS=Saccharomyces cerevisiae (strain ATCC 204508 / S288c) OX=559292 GN=PAN1 PE=1 SV=2	4.99	160496	264.283	P32521	17	21.22	PAN1_YEAST	11432	13439.7	14484.7	13306	12589	13701.3	13118.8	13198.8	-0.0148168	0.897004	0.996559
S-formylglutathione hydrolase OS=Saccharomyces cerevisiae (strain ATCC 204508 / S288c) OX=559292 GN=YJL068C PE=1 SV=1	6.23	34219.4	374.956	P40363	5	37.79	SFGH_YEAST	3087			14273			3087	14273	-0.736215	0.897477	0.996559
40S ribosomal protein S8-A OS=Saccharomyces cerevisiae (strain ATCC 204508 / S288c) OX=559292 GN=RPS8A PE=1 SV=1	11.09	22603.7	27677	P0CX39	15	60	RS8A_YEAST	553433	579435	602743	567677	570601	586673	578537	574984	0.00816366	0.89858	0.996559
Altered inheritance of mitochondria protein 6 OS=Saccharomyces cerevisiae (strain ATCC 204508 / S288c) OX=559292 GN=AIM6 PE=3 SV=2	5.21	44724.8	266.549	Q07716	10	39.49	AIM6_YEAST	18865	6607.67	7791.33	8125	11565.7	9122.67	11088	9604.44	0.0600236	0.898799	0.996559
V-type proton ATPase subunit E OS=Saccharomyces cerevisiae (strain ATCC 204508 / S288c) OX=559292 GN=VMA4 PE=1 SV=4	5.12	26471.4	15340.5	P22203	29	80.69	VATE_YEAST	255653	237817	238375	254788	240492	240756	243948	245345	-0.00852737	0.8989	0.996559
Rotenone-insensitive NADH-ubiquinone oxidoreductase, mitochondrial OS=Saccharomyces cerevisiae (strain ATCC 204508 / S288c) OX=559292 GN=NDI1 PE=1 SV=1	9.77	57249.9	4261.31	P32340	41	78.75	NDI1_YEAST	92902	96985.7	91579.7	104873	96121	84135	93822.4	95043	-0.0132068	0.899996	0.996559
Asparagine--tRNA ligase, cytoplasmic OS=Saccharomyces cerevisiae (strain ATCC 204508 / S288c) OX=559292 GN=DED81 PE=1 SV=1	5.48	62720.2	6617.13	P38707	43	72.38	SYNC_YEAST	109924	123916	125446	117880	117363	120998	119762	118747	0.00988373	0.900685	0.996559
Zinc finger transcription factor YRR1 OS=Saccharomyces cerevisiae (strain ATCC 204508 / S288c) OX=559292 GN=YRR1 PE=1 SV=1	8.15	93380.5	242.967	Q12172	4	22.1	YRR1_YEAST		4272.5	5181		11643	8198	4726.75	9920.5	-0.702679	0.902102	0.996559
Mitochondrial intermembrane space cysteine motif-containing protein MIX14 OS=Saccharomyces cerevisiae (strain ATCC 204508 / S288c) OX=559292 GN=MIX14 PE=1 SV=1	5.31	14322.3	626.074	Q04341	4	66.12	MIX14_YEAST	11926.7	13606	8220	12578.7	15536	7492.5	11250.9	11869.1	-0.0448222	0.902518	0.996559
N-alpha-acetyltransferase 30 OS=Saccharomyces cerevisiae (strain ATCC 204508 / S288c) OX=559292 GN=MAK3 PE=1 SV=1	7.16	20685	269.223	Q03503	4	43.18	NAA30_YEAST	4352	3366	3235	3907	3126	3721	3651	3584.67	0.0201325	0.903604	0.996559
ADP-ribosylation factor-binding protein GGA2 OS=Saccharomyces cerevisiae (strain ATCC 204508 / S288c) OX=559292 GN=GGA2 PE=1 SV=1	6.04	64518	673.838	P38817	22	54.36	GGA2_YEAST	25150.3	23241	19807.3	24602.7	21817	22237	22732.9	22885.6	-0.0146475	0.903719	0.996559
60S ribosomal protein L26-B OS=Saccharomyces cerevisiae (strain ATCC 204508 / S288c) OX=559292 GN=RPL26B PE=1 SV=2	10.92	14234.7	25033.1	P53221	17	67.72	RL26B_YEAST	321731	304309	303582	327113	305549	291943	309874	308202	0.00886665	0.904777	0.996559
26S proteasome regulatory subunit 6A OS=Saccharomyces cerevisiae (strain ATCC 204508 / S288c) OX=559292 GN=RPT5 PE=1 SV=3	4.74	48312.9	1222.64	P33297	37	77.65	PRS6A_YEAST	40519.7	41689.3	31242.3	48125	37251	31098.7	37817.1	38824.9	-0.0263714	0.904984	0.996559
F-actin-capping protein subunit alpha OS=Saccharomyces cerevisiae (strain ATCC 204508 / S288c) OX=559292 GN=CAP1 PE=1 SV=1	5.01	30813.4	1767.42	P28495	22	89.93	CAPZA_YEAST	31724.3	33382.7	35442	32185.3	31485.3	38033	33516.3	33901.2	-0.0127284	0.905049	0.996559
26S proteasome regulatory subunit RPN5 OS=Saccharomyces cerevisiae (strain ATCC 204508 / S288c) OX=559292 GN=RPN5 PE=1 SV=3	5.72	51882.6	377.882	Q12250	17	53.26	RPN5_YEAST	29496	29829.3	29706	29556.3	30419.7	28656.3	29677.1	29544.1	0.006893	0.905062	0.996559
NAD-specific glutamate dehydrogenase OS=Saccharomyces cerevisiae (strain ATCC 204508 / S288c) OX=559292 GN=GDH2 PE=1 SV=1	5.35	124903	2465.01	P33327	86	78.3	DHE2_YEAST	63766.7	82073.7	82085.3	65569.7	76930.7	88940	75975.2	77146.8	-0.0208575	0.9052	0.996559
Peptidyl-prolyl cis-trans isomerase CYP7 OS=Saccharomyces cerevisiae (strain ATCC 204508 / S288c) OX=559292 GN=CPR7 PE=1 SV=1	5.09	45533.1	341.514	P47103	5	37.4	CYP7_YEAST	358296	204242	164659	181262	233718	260551	242399	225177	0.0421698	0.90528	0.996559
40S ribosomal protein S26-A OS=Saccharomyces cerevisiae (strain ATCC 204508 / S288c) OX=559292 GN=RPS26A PE=1 SV=1	11.18	13732.9	24043.2	P39938	4	33.61	RS26A_YEAST	326659	339975	344813	354616	331740	330684	337149	339013	-0.00757802	0.907245	0.997716
60S ribosomal protein L7-B OS=Saccharomyces cerevisiae (strain ATCC 204508 / S288c) OX=559292 GN=RPL7B PE=1 SV=3	10.54	27696.3	48367.8	Q12213	27	83.2	RL7B_YEAST	515553	515087	545208	465221	534343	568507	525283	522690	0.0116281	0.907591	0.997716
Uncharacterized protein YBR085C-A OS=Saccharomyces cerevisiae (strain ATCC 204508 / S288c) OX=559292 GN=YBR085C-A PE=1 SV=1	5.05	9404.53	2195.09	O43137	8	88.24	YB085_YEAST	134416	133289	33072.3	135691	140193	38368.7	100259	104751	-0.100262	0.908066	0.997716
Flavoprotein-like protein YCP4 OS=Saccharomyces cerevisiae (strain ATCC 204508 / S288c) OX=559292 GN=YCP4 PE=1 SV=1	8.39	26521.2	4512.88	P25349	17	67.61	YCP4_YEAST	128210	112808	123902	121364	115365	125555	121640	120761	0.00923472	0.909853	0.997965
Cytochrome c oxidase subunit 6, mitochondrial OS=Saccharomyces cerevisiae (strain ATCC 204508 / S288c) OX=559292 GN=COX6 PE=1 SV=1	5.7	17398.7	17546.3	P00427	13	64.19	COX6_YEAST	204693	181373	154411	176785	148850	208706	180159	178114	0.0206186	0.909927	0.997965
Autophagy-related protein 27 OS=Saccharomyces cerevisiae (strain ATCC 204508 / S288c) OX=559292 GN=ATG27 PE=1 SV=2	5.41	30657.5	507.735	P46989	11	51.66	ATG27_YEAST	7026	9104.67	10513.7	8583.33	9030	8332	8881.44	8648.44	0.0195256	0.910182	0.997965
Mitochondrial import inner membrane translocase subunit TIM50 OS=Saccharomyces cerevisiae (strain ATCC 204508 / S288c) OX=559292 GN=TIM50 PE=1 SV=1	6.88	55155.8	1004.25	Q02776	27	57.35	TIM50_YEAST	48511	105523	69266.7	62283.3	62514.3	84135	74433.6	69644.2	0.0380735	0.911124	0.997965
Mitochondrial import receptor subunit TOM22 OS=Saccharomyces cerevisiae (strain ATCC 204508 / S288c) OX=559292 GN=TOM22 PE=1 SV=3	3.77	16790.5	3649.45	P49334	8	45.39	TOM22_YEAST	39637.7	46086.7	45775.7	39497.7	45812.7	45079.3	43833.3	43463.2	0.0119405	0.911185	0.997965
RNA polymerase-associated protein LEO1 OS=Saccharomyces cerevisiae (strain ATCC 204508 / S288c) OX=559292 GN=LEO1 PE=1 SV=1	4.12	54034.2	275.198	P38439	2	25.43	LEO1_YEAST	8154	6045	5902	6393.5	7992	5951	6700.33	6778.83	-0.0212763	0.912999	0.998034
Phosphomannomutase OS=Saccharomyces cerevisiae (strain ATCC 204508 / S288c) OX=559292 GN=SEC53 PE=1 SV=1	4.95	29234	18551.3	P07283	31	91.73	PMM_YEAST	306323	202206	189260	278065	209300	213038	232596	233468	-0.0269519	0.913363	0.998034
[truncated: 148 more rows]

## Sheet: Explanations
	IEP		Isoelectric point
	MW		Molecular weight
	Max score		The highest score a peptide gets when rating its similarity to the database sequence
	logFC		log2FoldChange - peptide average value value ratio between CALR/Control samples log2
[truncated: 3 more rows]
