# Supplementary material for: Yeast Secretes High Amounts of Human Calreticulin without Cellular Stress
Source: Curr Issues Mol Biol. 2022 Apr 19;44(5):1768–87. doi: 10.3390/cimb44050122 (PMC9164041; doi:10.3390/cimb44050122)
Supplement: Supplementary file 1 [file cimb-44-00122-s001.zip › Spreadsheet S3.xlsx]

## Sheet: 756-755
Accession	Entry	Description	mW (Da)	pI (pH)	PLGS Score	Peptides	Theoretical Peptides	Coverage (%)	Precursor RMS Mass Error (ppm)	Products	Digest Peptides	Modified Peptides	Products RMS Mass Error (ppm)	Products RMS RT Error (min)	Amount (fmol)	Amount (ngrams)	Protein ID
P00760	TRY1_BOVIN	Cationic trypsin OS=Bos taurus OX=9913 PE=1 SV=3	25768	8.0068	6657.58	8	14	42.2764	1.5	183	0	2	7.1648	0.00578259	50	1.2893
P27797	CALR_HUMAN	Calreticulin OS=Homo sapiens OX=9606 GN=CALR PE=1 SV=1	48111	4.0942	3183.54	17	47	55.8753	1.0418	159	0	0	8.0493	0.010553	13.5859	0.654

## Sheet: 754-753
Accession	Entry	Description	mW (Da)	pI (pH)	PLGS Score	Peptides	Theoretical Peptides	Coverage (%)	Precursor RMS Mass Error (ppm)	Products	Digest Peptides	Modified Peptides	Products RMS Mass Error (ppm)	Products RMS RT Error (min)	Amount (fmol)	Amount (ngrams)	Protein ID
P00760	TRY1_BOVIN	Cationic trypsin OS=Bos taurus OX=9913 PE=1 SV=3	25768	8.0068	6867.57	12	14	45.5285	1.4379	241	0	3	6.6456	0.00566606	50	1.2893
P27797	CALR_HUMAN	Calreticulin OS=Homo sapiens OX=9606 GN=CALR PE=1 SV=1	48111	4.0942	933.505	6	47	21.8225	1.1068	47	0	0	6.7014	0.00908857	3.7623	0.1811

## Sheet: 752
Accession	Entry	Description	mW (Da)	pI (pH)	PLGS Score	Peptides	Theoretical Peptides	Coverage (%)	Precursor RMS Mass Error (ppm)	Products	Digest Peptides	Modified Peptides	Products RMS Mass Error (ppm)	Products RMS RT Error (min)	Amount (fmol)	Amount (ngrams)	Protein ID
P00760	TRY1_BOVIN	Cationic trypsin OS=Bos taurus OX=9913 PE=1 SV=3	25768	8.0068	6829.6	10	14	45.5285	1.2466	187	0	1	6.7363	0.00585995	50	1.2893
P27797	CALR_HUMAN	Calreticulin OS=Homo sapiens OX=9606 GN=CALR PE=1 SV=1	48111	4.0942	817.587	8	47	20.1439	1.3272	69	0	0	6.8434	0.0084392	5.7079	0.2748

## Sheet: 751
Accession	Entry	Description	mW (Da)	pI (pH)	PLGS Score	Peptides	Theoretical Peptides	Coverage (%)	Precursor RMS Mass Error (ppm)	Products	Digest Peptides	Modified Peptides	Products RMS Mass Error (ppm)	Products RMS RT Error (min)	Amount (fmol)	Amount (ngrams)	Protein ID
P00760	TRY1_BOVIN	Cationic trypsin OS=Bos taurus OX=9913 PE=1 SV=3	25768	8.0068	6969.79	12	14	45.5285	1.2146	227	0	3	7.5389	0.00552959	50	1.2893
P27797	CALR_HUMAN	Calreticulin OS=Homo sapiens OX=9606 GN=CALR PE=1 SV=1	48111	4.0942	2168.84	11	47	22.7818	0.7997	124	0	0	6.5671	0.0134318	13.6743	0.6583
